# Supplementary material for: Genome- and Proteome-Wide Analysis of Lysine Acetylation in Vibrio vulnificus Vv180806 Reveals Its Regulatory Roles in Virulence and Antibiotic Resistance
Source: Front Microbiol. 2020 Nov 5;11:591287. doi: 10.3389/fmicb.2020.591287 (PMC7674927; doi:10.3389/fmicb.2020.591287)
Supplement: Supplementary file 1 [file Table_1.XLSX]

## Sheet: Sheet1
Table S1. Potential genes related to virulence in V. vulnifcus Vv180806.
Gene_ID	Location	Gene_name	Source
Vv_180806_00151	Chr1: 174447-174743	hlyU	Reference
Vv_180806_01040	Chr1: 1092252-1092884	CRP	Reference
Vv_180806_01348	Chr1: 1412254-1412765	luxS	VFDB
Vv_180806_01369	Chr1: 1434472-1435089	smcR	Reference
Vv_180806_01416	Chr1: 1499251-1500255	ompU	VFDB
Vv_180806_01604	Chr1: 1706527-1706948	gmhA	VFDB
Vv_180806_03032	Chr1: 3236888-3237337	fur	Reference
Vv_180806_03039	Chr1: 3247400-3247906	rfaH	Reference
Vv_180806_03897	Chr2: 782063-795882	rtxA	VFDB
