# Supplementary material for: Genome- and Proteome-Wide Analysis of Lysine Acetylation in Vibrio vulnificus Vv180806 Reveals Its Regulatory Roles in Virulence and Antibiotic Resistance
Source: Front Microbiol. 2020 Nov 5;11:591287. doi: 10.3389/fmicb.2020.591287 (PMC7674927; doi:10.3389/fmicb.2020.591287)
Supplement: Supplementary file 2 [file Table_2.XLSX]

## Sheet: Sheet1
Table S2. Potential genes related to antibiotic resistance in V. vulnifcus Vv180806.
Chromsome	Location	Gene	Description
chr1	1092252-1092884	CRP	a global regulator that represses MdtEF multidrug efflux pump expression
chr1	2858670-2859778	tet(35)	tetracycline efflux Na+/H+ antiporter family transporter Tet(35)
chr1	3394182-3394646	tet(34)	oxytetracycline resistance phosphoribosyltransferase domain-containing protein Tet(34)
chr2	1858780-1859910	varG	VarG family subclass B1-like metallo-beta-lactamase
