# Supplementary material for: Genome- and Proteome-Wide Analysis of Lysine Acetylation in Vibrio vulnificus Vv180806 Reveals Its Regulatory Roles in Virulence and Antibiotic Resistance
Source: Front Microbiol. 2020 Nov 5;11:591287. doi: 10.3389/fmicb.2020.591287 (PMC7674927; doi:10.3389/fmicb.2020.591287)
Supplement: Supplementary file 3 [file Table_3.XLSX]

## Sheet: Sheet1
Table S3. The number of specific genes of all analyzed V. vulnificus strains.
Strain name	Number of specific gene
CECT4608	695
VVyb1	498
CECT898	347
VA-WGS-18041	284
VA-WGS-18025	274
JY1701	260
VA-WGS-18060	224
VN-0101	219
VA-WGS-18035	211
SREL214	191
86573B	184
FORC_054	169
E64MW	159
Vv_180806	153
106-2A	152
11028	150
NV22	150
Vv004	144
CG100	143
FORC_053	138
SC9729	135
MO6-24_O	132
101_4	129
2322	129
CladeA-yb158	128
FORC_036	128
V252	126
VA-WGS-18024	125
SREL119	123
SC9740	119
960426-1_4C	115
VA-WGS-18044	115
VA-WGS-18049	115
VN-0206	114
CMCP6	112
FORC_017	109
VA-WGS-18042	109
SC9629	107
VV4-03	103
VA-WGS-18050	98
NV1	96
VA-WGS-18034	95
99-743	94
SC9613	93
BAA87	90
VA-WGS-18038	88
VV2014DJH	86
CG64	81
SS108-A3A	81
VN-0108	81
VA-WGS-18061	79
AB17-319	77
FORC_037	77
Vv003	77
JY1305	76
VV9-09	76
ATCC33147	74
VA-WGS-18051	74
DAL-79040	73
Env1	73
VN-0208	73
Vv002	73
VA-WGS-18026	68
VA-WGS-18029	67
Vv006	67
DAL-79087	65
VN-0104	65
VA-WGS-18031	62
VA-WGS-18062	62
03_7315	61
93U204	60
VA-WGS-18043	59
VA-WGS-18037	57
CECT5769	55
CECT7030	53
SC9794	53
VA-WGS-18054	52
CECT4865	51
VA-WGS-18027	51
95-8-161	49
ATL6-1306	49
VA-WGS-18053	49
94385	48
SC9761	48
VA-WGS-18047	48
99-578DP-B1	47
CECT5198	46
NSV-5830	46
PD-2-51	46
VA-WGS-18040	45
94-9-119	44
WR2BW	43
97U1087	42
S3-16	40
99-796DP-E7	39
1995_8_6	38
ATL-9824	38
VA-WGS-18036	37
YJ016	37
VA-WGS-18045	35
VA-WGS-18056	35
LSU2098	34
NCTC13647	34
ATL71503	31
FDAARGOS_118	30
CECT4866	24
VA-WGS-18032	24
99-796	23
VA-WGS-18028	23
NCTC11067	21
32	20
VA-WGS-18033	20
WAPHLVBRA00010	19
ATCC27562	17
VA-WGS-18064	17
WAPHLVBRA00011	16
FDAARGOS_116	15
VN-0092	15
ORL-1506	14
VA-WGS-18059	14
S2-22	13
VA-WGS-18048	13
VN-0112	12
VA-WGS-18058	11
WAPHLVBRA00007	11
VA-WGS-18052	10
VN-0288	10
CECT4604	9
B2	8
FDAARGOS_117	8
FLA112	8
A14	7
Ra3	7
162	6
VA-WGS-18022	6
VA-WGS-18023	6
VA-WGS-18055	6
WAPHLVBRA00004	5
WAPHLVBRA00005	5
WAPHLVBRA00009	5
CECT4999	4
NBRC15645	4
VA-WGS-18057	4
94-8-112	3
VA-WGS-18039	3
VA-WGS-18063	3
WAPHLVBRA00001	3
FLA114	2
FORC_009	2
FORC_016	2
WAPHLVBRA00002	2
WAPHLVBRA00006	2
WAPHLVBRA00008	2
CIP8190	1
PNUSAV000042	1
VA-WGS-18030	1
WAPHLVBRA00003	1
NCTC11066	0
