# Supplementary material for: Genome- and Proteome-Wide Analysis of Lysine Acetylation in Vibrio vulnificus Vv180806 Reveals Its Regulatory Roles in Virulence and Antibiotic Resistance
Source: Front Microbiol. 2020 Nov 5;11:591287. doi: 10.3389/fmicb.2020.591287 (PMC7674927; doi:10.3389/fmicb.2020.591287)
Supplement: Supplementary file 4 [file Table_4.XLSX]

## Sheet: Sheet1
Table S4. Information of genes encoding acetyltransferase and deacetylase.
Chromesome	Start	End	Gene_ID	eggNOG_evalue	eggNOG_score	eggNOG annot
chr1	1044770	1045723	Vv_180806_00990	7.9e-127	458.8	Acetyltransferase
chr1	1287465	1287959	Vv_180806_01211	5.4e-87	325.5	Acetyltransferase
chr1	1529059	1529562	Vv_180806_01447	1.1e-90	337.8	Acetyltransferase
chr1	1597481	1598581	Vv_180806_01505	9.5e-209	731.1	Acetyltransferase
chr1	2102520	2102987	Vv_180806_01976	1e-42	178.3	Acetyltransferase
chr1	2220689	2221240	Vv_180806_02076	1.6e-31	141.4	Acetyltransferase
chr1	2303442	2303888	Vv_180806_02154	5.2e-12	76.3	Acetyltransferase
chr1	2318432	2318947	Vv_180806_02172	7.9e-89	331.6	Acetyltransferase
chr1	2320017	2320499	Vv_180806_02174	1.8e-58	230.7	Acetyltransferase
chr1	2321865	2322383	Vv_180806_02178	3.7e-94	349.4	Acetyltransferase
chr1	2353680	2354123	Vv_180806_02219	3.2e-46	189.9	Acetyltransferase
chr1	2428352	2428798	Vv_180806_02309	1e-76	291.2	Acetyltransferase
chr2	8065	8340	Vv_180806_03209	1.4e-47	193.7	Acetyltransferase
chr2	8394	8894	Vv_180806_03210	2.6e-89	333.2	Acetyltransferase
chr2	257308	257856	Vv_180806_03431	2.1e-100	370.2	Acetyltransferase
chr2	524645	525202	Vv_180806_03654	2.9e-97	359.8	Acetyltransferase
chr2	691341	691811	Vv_180806_03819	1.3e-82	310.8	Acetyltransferase
chr2	887797	888219	Vv_180806_03983	6.3e-76	288.5	Acetyltransferase
chr2	927997	928503	Vv_180806_04025	9.1e-90	334.7	Acetyltransferase
chr2	1123719	1124153	Vv_180806_04188	1.1e-75	287.7	Acetyltransferase
chr2	1208735	1209190	Vv_180806_04262	5.7e-83	312	Acetyltransferase
chr2	1303456	1303992	Vv_180806_04347	1.1e-98	364.4	Acetyltransferase
chr2	1417233	1417853	Vv_180806_04443	8.2e-117	424.9	Acetyltransferase
chr1	916893	917435	Vv_180806_00862	1.3e-97	360.9	Acetyltransferase (GNAT) family
chr1	2286971	2287420	Vv_180806_02135	4.6e-77	292.4	Acetyltransferase (GNAT) family
chr1	2307295	2307750	Vv_180806_02158	6.6e-31	139	Acetyltransferase (GNAT) family
chr1	2403314	2403769	Vv_180806_02282	2.1e-32	144.1	Acetyltransferase (GNAT) family
chr1	964576	965013	Vv_180806_00914	5.7e-40	169.1	Acetyltransferase, (GNAT) family
chr1	2655552	2656031	Vv_180806_02511	4e-87	325.9	Acetyltransferase, (GNAT) family
chr1	1662558	1663061	Vv_180806_01563	1.2e-89	334.3	Acetyltransferase-related protein
chr2	926811	927434	Vv_180806_04023	1.1e-121	441	Chloramphenicol acetyltransferase
chr1	1430755	1432653	Vv_180806_01367	0	1146.3	Dihydrolipoamide acetyltransferase
chr1	1883467	1885743	Vv_180806_01770	0	1454.1	Formate acetyltransferase
chr2	296950	297561	Vv_180806_03467	1.3e-111	407.5	Galactoside O-acetyltransferase
chr1	2171067	2171606	Vv_180806_02032	1.6e-95	354	GCN5-related N-acetyltransferase
chr1	2356993	2357550	Vv_180806_02223	3.8e-105	386	GCN5-related N-acetyltransferase
chr1	2432771	2433268	Vv_180806_02315	1.6e-86	323.9	GCN5-related N-acetyltransferase
chr2	1304690	1305115	Vv_180806_04349	1.2e-53	214.5	GCN5-related N-acetyltransferase
chr2	931102	931533	Vv_180806_04028	1.4e-78	297.4	Histone acetyltransferase HPA2
chr1	2412736	2413194	Vv_180806_02292	9.2e-65	251.5	N-acetyltransferase
chr1	2346912	2347505	Vv_180806_02210	5.9e-64	249.2	N-acetyltransferase GCN5
chr1	2372462	2372968	Vv_180806_02243	2.8e-62	243.4	N-acetyltransferase GCN5
chr1	2365753	2366283	Vv_180806_02235	6.4e-94	348.6	Ribosomal protein N-acetyltransferase
chr1	1530112	1530564	Vv_180806_01449	1.8e-81	307	Ribosomal-protein-alanine acetyltransferase
chr1	2118993	2119568	Vv_180806_01989	1.2e-109	401	Ribosomal-protein-alanine acetyltransferase
chr2	126814	127371	Vv_180806_03313	6.3e-100	368.6	Ribosomal-protein-serine acetyltransferase
chr1	1046976	1047797	Vv_180806_00992	2.5e-145	520	Serine acetyltransferase
chr1	1855406	1855954	Vv_180806_01747	1.9e-101	373.6	Acetyltransferase
chr1	2436467	2436946	Vv_180806_02321	4.3e-89	332.4	Acetyltransferase
chr2	147327	147875	Vv_180806_03332	3.6e-100	369.4	Acetyltransferase
chr2	1189048	1189551	Vv_180806_04245	5.3e-90	335.5	Acetyltransferase
chr1	1137747	1138883	Vv_180806_01087	6.8e-202	708.4	Acetylornithine deacetylase
chr1	1299415	1300698	Vv_180806_01222	2.1e-255	886.3	Deacetylase DA1
chr1	3241401	3242537	Vv_180806_03035	2.1e-195	686.8	GlcNAc 6-P deacetylase
chr2	960171	961307	Vv_180806_04058	9.8e-217	757.7	GlcNAc 6-P deacetylase
chr2	1288410	1289603	Vv_180806_04333	8.1e-230	801.2	GlcNAc 6-P deacetylase
chr1	3066755	3067693	Vv_180806_02882	9.4e-181	637.9	Histone deacetylase
chr1	2493708	2494445	Vv_180806_02376	2.9e-121	439.9	NAD-dependent protein deacetylase
