# Supplementary material for: Genome- and Proteome-Wide Analysis of Lysine Acetylation in Vibrio vulnificus Vv180806 Reveals Its Regulatory Roles in Virulence and Antibiotic Resistance
Source: Front Microbiol. 2020 Nov 5;11:591287. doi: 10.3389/fmicb.2020.591287 (PMC7674927; doi:10.3389/fmicb.2020.591287)
Supplement: Supplementary file 5 [file Table_5.XLSX]

## Sheet: Sheet1
Table S5. The information of acetylation identified by high-resolution LC-MS/MS analysis.
Protein information			Replacate 1							Replacate 2
Protein accession	Position	Amino acid	Localization probability	PEP	Score	Modified sequence	Charge	Mass error [ppm]	MS/MS Count	Localization probability	PEP	Score	Modified sequence	Charge	Mass error [ppm]	MS/MS Count
Vv_180806_04655	163	K	1	9.91223e-07	117.93	FFSLANAYDK(1)SLR	2	-4.0453	6	1	2.73209e-10	148.62	FFSLANAYDK(1)SLR	3	-0.58591	4
Vv_180806_04045	739	K	1	9.92259e-08	93.551	VPELYK(1)AVPDAVCYIHPEDAK	3	0.30038	2	1	1.55554e-07	96.591	VPELYK(1)AVPDAVCYIHPEDAK	3	0.73266	2
Vv_180806_03772	117	K	1	0.00180867	61.11	SIPTVMVFK(1)NGQR	2	-1.6457	1	1	0.00238066	59.227	SIPTVMVFK(1)NGQR	2	-1.5209	1
Vv_180806_00081	127	K	1	1.01735e-19	141.69	MYK(1)QHLATIEQELNDAQWPQAADR	3	-0.34856	1	1	6.00263e-13	118.51	MYK(1)QHLATIEQELNDAQWPQAADR	3	0.28656	1
Vv_180806_03441	396	K	1	6.47907e-08	138.85	FAHQLK(1)R	2	-0.9162	1	1	0.00129701	108.24	FAHQLK(1)R	2	-0.71048	1
Vv_180806_00965	446	K	1	5.3587e-05	100.88	ICAETGK(1)SVR	2	0.17391	2	1	0.00017609	102.52	ICAETGK(1)SVR	2	-0.48815	4
Vv_180806_02712	40	K	1	1.47171e-07	86.357	MRPETIEQYIGQQHILGPGK(1)PLR	4	-0.038926	1	1	8.92889e-13	125.04	MRPETIEQYIGQQHILGPGK(1)PLR	3	0.97408	2
Vv_180806_01573	212	K	1	1.53866e-05	139.31	DHK(1)MPIR	2	0.94888	4	1	9.21803e-05	139.31	DHK(1)MPIR	2	0.26871	5
Vv_180806_03044	104	K	1	2.3383e-147	385.91	EEVISHLGTIAK(1)SGTAEFFSK	3	-0.21534	2	1	1.3502e-104	327.23	EEVISHLGTIAK(1)SGTAEFFSK	2	-0.50034	2
Vv_180806_00357	62	K	1	5.37922e-05	100.58	MK(1)QDVVQQLK	2	1.5135	3	1	9.7983e-05	108.7	MK(1)QDVVQQLK	2	0.96013	2
Vv_180806_00949	40	K	1	4.88154e-13	125.73	TVAVHSTADRDLK(1)HVLLADETVCIGPAR	4	-0.30193	2	1	5.15362e-25	186.97	TVAVHSTADRDLK(1)HVLLADETVCIGPAR	4	0.11934	4
Vv_180806_02695	101	K	1	0.00437184	66.19	AVEYFLK(1)EK	2	0.66822	1	1	0.000491959	86.898	AVEYFLK(1)EK	3	-0.34931	2
Vv_180806_00127	2	K	1	0.0110467	61.78	MK(1)LNITGK	2	-0.31249	1	1	0.00042243	125.16	MK(1)LNITGK	2	-1.064	1
Vv_180806_03066	279	K	1	1.97235e-09	111.77	VEVCGNIGTVK(1)DCDGIIR	2	-0.45551	1	1	2.05023e-07	111.77	VEVCGNIGTVK(1)DCDGIIR	2	1.34	2
Vv_180806_00419	248	K	1	5.75827e-05	139.28	IVVNYAK(1)R	2	-0.5683	2	1	0.000859792	125.25	IVVNYAK(1)R	2	0.57687	2
Vv_180806_00079	90	K	1	1.42812e-09	114.55	LGCQAK(1)VADEDLVVEIPK	2	-0.37531	1	1	7.50025e-06	92.474	LGCQAK(1)VADEDLVVEIPK	3	0.33731	2
Vv_180806_04119	200	K	1	2.2709e-05	77.372	HPNISQAMVEDK(1)TR	2	0.56806	2	1	0.000605104	66.246	HPNISQAMVEDK(1)TR	2	0.061092	1
Vv_180806_03050	39	K	1	0.00117216	72.243	HQVK(1)ALVVNK	2	0.48953	1	0.999967	1.30658e-06	132.32	KHQVK(1)ALVVNK	3	-0.04434	1
Vv_180806_02516	31	K	1	9.28742e-23	167.61	GQSAGSTALCTVGK(1)TGTGLTYR	2	-0.047023	4	1	1.16392e-19	160.57	GQSAGSTALCTVGK(1)TGTGLTYR	2	-0.1572	4
Vv_180806_01770	105	K	1	6.63218e-10	120.7	DLETIVGLQTDAPLK(1)R	2	0.023781	1	1	2.36569e-17	172.82	DLETIVGLQTDAPLK(1)R	2	-0.22666	1
Vv_180806_00686	13	K	1	2.22198e-08	128.06	MQLNSTEISDLIK(1)QR	2	-0.56415	1	1	2.9753e-12	151.56	MQLNSTEISDLIK(1)QR	2	0.00029792	1
Vv_180806_03938	37	K	1	0.000442235	56.708	QENGPDVFAHFSAIK(1)GDGFR	3	0.11471	1	1	7.65437e-07	87.352	QENGPDVFAHFSAIK(1)GDGFR	3	-0.31202	1
Vv_180806_01750	61	K	1	0.000107145	121.73	LELK(1)NSDLK	2	1.4583	2	1	0.000127701	125.97	LELK(1)NSDLK	2	1.1268	1
Vv_180806_00704	382	K	1	0.0011977	81.017	IK(1)VADLLSK	2	0.39056	1	1	0.00041367	94.363	IK(1)VADLLSK	2	0.27198	1
Vv_180806_03063	117	K	1	1.05818e-10	138.91	LTGQK(1)SNNDGFSDVIK	2	-0.13312	1	1	3.05278e-12	144.97	LTGQK(1)SNNDGFSDVIK	2	0.0093152	1
Vv_180806_03105	259	K	1	0.000315454	58.848	CDGPSALPLDK(1)LEPFLAQMK	3	2.4862	1	1	4.83804e-07	92.474	CDGPSALPLDK(1)LEPFLAQMK	3	0.22057	2
Vv_180806_01986	322	K	1	0.0480194	44.318	LFAPK(1)IDK	2	-1.0481	1	1	0.00376017	78.113	LFAPK(1)IDK	2	0.31488	1
Vv_180806_01367	453	K	1	0.000274956	76.82	K(1)DSGMK(1)ITPLVFIMK	2	-0.18791	1	1	3.28587e-09	97.235	K(1)DSGMK(1)ITPLVFIMK	2	1.562	1
Vv_180806_01422	315	K	1	0.00146323	77.533	YVMEK(1)LLEK	2	-0.3952	3	1	0.0019612	69.275	YVMEK(1)LLEK	2	-0.80587	3
Vv_180806_00534	46	K	0.825444	1.18677e-09	102.92	LK(0.175)PSGK(0.825)NAVMMVPVTEQGDLLLVR	3	-0.10024	3	0.799551	1.46326e-08	95.209	LK(0.2)PSGK(0.8)NAVMMVPVTEQGDLLLVR	3	-0.021939	3
Vv_180806_01838	221	K	1	0.0107603	41.088	AFALQDK(1)EIIDSAVLNK	3	0.59611	1	1	6.53152e-05	78.95	AFALQDK(1)EIIDSAVLNK	2	2.3375	1
Vv_180806_03132	58	K	1	0.0431337	47.991	AQEK(1)VFHQLGR	2	0.10911	1	1	0.0146928	46.88	AQEK(1)VFHQLGR	2	-0.50201	1
Vv_180806_01541	126	K	1	2.17934e-09	116.06	ANTGVVYLVK(1)NGDSISK	2	-0.63981	2	1	1.36933e-14	149.86	ANTGVVYLVK(1)NGDSISK	2	-1.7261	2
Vv_180806_02014	5	K	1	1.12524e-05	98.105	MNEDK(1)FTNIYR	2	-0.1649	1	1	2.91902e-18	193.28	MNEDK(1)FTNIYR	2	-0.61424	1
Vv_180806_00076	92	K	1	1.39005e-20	202.34	ELMGK(1)TNPEEAACGTIR	3	-0.070933	5	1	3.4125e-18	168.05	ELMGK(1)TNPEEAACGTIR	2	-0.3844	5
Vv_180806_00075	63	K	1	7.04465e-19	139.16	QK(1)CEIVAPVVSEAQHSSDGTIK	3	-0.16742	1	1	2.64151e-13	131.56	QK(1)CEIVAPVVSEAQHSSDGTIK	3	-0.02417	1
Vv_180806_03489	142	K	1	0.00494425	90.862	LSQLK(1)QK	2	0.47698	1	1	0.00309635	97.033	LSQLK(1)QK	2	0.47621	1
Vv_180806_02368	5	K	1	0.00056233	90.761	MK(1)FLCDTKR	3	-0.36736	4	1	0.00032813	99.815	MK(1)FLCDTKR	3	-0.42327	5
Vv_180806_02927	257	K	1	0.0202955	83.614	CIALIK(1)K	2	0.30859	1	1	0.0202062	74.415	CIALIK(1)K	2	0.0085821	1
Vv_180806_01315	239	K	1	1.9608e-06	92.039	AVISMK(1)DVDSIYK	2	-2.7925	6	1	6.5495e-06	107.65	AVISMK(1)DVDSIYK	2	0.024351	2
Vv_180806_01138	379	K	1	0.00495364	59.067	LLDYPGK(1)PLK	2	0.64879	1	1	0.00174688	67.334	LLDYPGK(1)PLK	2	0.29213	1
Vv_180806_04013	260	K	1	8.10563e-07	105.03	LALK(1)DWTPMLTSK	2	0.10763	1	1	0.0132029	43.03	LALK(1)DWTPMLTSK	2	-0.36653	1
Vv_180806_00692	114	K	1	3.02601e-19	217.88	VPCLIK(1)HVEDR	3	0.12929	3	1	5.94719e-05	98.156	VPCLIK(1)HVEDR	3	-1.9619	7
Vv_180806_03919	18	K	1	2.02583e-08	140.27	QQLTQYLTNLK(1)QDVR	3	0.12063	1	1	3.30749e-08	118.19	QQLTQYLTNLK(1)QDVR	2	0.88685	2
Vv_180806_00601	385	K	1	3.28705e-05	77.899	K(1)IVHPMGETDAMEFLIDK	3	-0.40461	1	1	1.38604e-09	125.23	K(1)IVHPMGETDAMEFLIDK	3	0.19561	1
Vv_180806_01688	360	K	1	5.48502e-05	85.554	GQNHGVSTQTPK(1)I	2	0.018394	1	1	2.40086e-06	123.95	GQNHGVSTQTPK(1)I	2	-0.37652	1
Vv_180806_01385	391	K	1	8.88743e-13	127.32	MVGK(1)ACGVTGIRPGTYCEPK	2	-0.56955	5	1	1.94214e-27	183.24	MVGK(1)ACGVTGIRPGTYCEPK	2	-0.35397	6
Vv_180806_00952	254	K	0.999894	3.60295e-05	53.545	VSDVCPPEEMK(1)AEDPLFILYTSGSTGKPK	4	0.091332	2	1	1.45869e-09	85.814	VSDVCPPEEMK(1)AEDPLFILYTSGSTGK	3	-0.014195	5
Vv_180806_02795	246	K	1	0.00158237	76.943	SLK(1)EFIPAK	2	0.35943	1	1	0.000400251	95.642	SLK(1)EFIPAK	2	0.43277	1
Vv_180806_01346	401	K	1	1.41145e-05	115.33	GEK(1)LSLQAWAHR	3	-0.25989	1	1	5.16299e-06	115.29	GEK(1)LSLQAWAHR	3	-0.41944	1
Vv_180806_03952	72	K	1	0.000277308	71.279	LFGEALALDK(1)SLR	2	0.17585	1	1	0.000163955	79.614	LFGEALALDK(1)SLR	3	-0.080898	2
Vv_180806_01504	286	K	1	1.4048e-05	155	VFLTELLK(1)NNK	2	-0.49928	4	1	0.000539224	70.942	VFLTELLK(1)NNK	2	0.15748	1
Vv_180806_00494	28	K	0.996196	2.33689e-07	103.13	LVSTANTGHFYTTDK(0.004)NK(0.996)R	3	1.5195	1	0.966528	6.35204e-06	92.439	LVSTANTGHFYTTDK(0.033)NK(0.967)R	3	0.043929	7
Vv_180806_01427	52	K	1	0.00263859	82.417	K(1)TGEFVTFR	2	-0.076357	1	1	0.000572651	110.53	K(1)TGEFVTFR	2	-0.61301	1
Vv_180806_02551	95	K	1	1.37095e-06	90.581	VQDAASALK(1)HALTNGAEEYK	3	0.30783	3	1	1.95783e-07	98.443	VQDAASALK(1)HALTNGAEEYK	3	0.32331	2
Vv_180806_01838	278	K	1	0.00122271	80.688	VYYK(1)DVFAK	2	-0.07435	3	1	0.00122288	77.662	VYYK(1)DVFAK	2	0.0067356	2
Vv_180806_00489	129	K	1	2.81611e-07	103.13	SQSAK(1)PEYQYNLDLIR	2	-0.36146	1	1	1.47427e-12	146.3	SQSAK(1)PEYQYNLDLIR	2	0.36472	1
Vv_180806_00414	10	K	1	2.83804e-06	97.463	MQGSVTEFLK(1)PR	2	1.1833	2	1	1.3989e-05	100.93	MQGSVTEFLK(1)PR	2	2.4705	4
Vv_180806_00324	68	K	1	5.84533e-07	92.265	QLAILLDTK(1)GPEIR	2	-0.7587	3	1	2.44888e-08	128.76	QLAILLDTK(1)GPEIR	3	-0.35149	2
Vv_180806_02934	81	K	1	1.01103e-20	164.2	LTHSLEAAQLGTGIVAQIK(1)K	3	-0.19225	1	1	2.32411e-10	117.78	LTHSLEAAQLGTGIVAQIK(1)K	3	-0.15251	1
Vv_180806_02940	35	K	1	1.77302e-08	115.8	EK(1)SISCLESAMETNK	3	-0.057821	3	1	3.11844e-10	140.96	EK(1)SISCLESAMETNK	3	-0.42834	3
Vv_180806_01039	80	K	1	4.75722e-14	190.34	LIAK(1)HFEHPDPTQPK	2	0.54404	8	1	1.66455e-31	208.49	LIAK(1)HFEHPDPTQPK	3	-0.099065	4
Vv_180806_00929	115	K	1	1.0838e-09	120.9	LVIFDKDAPAGTVK(1)DIK	2	0.51927	2	1	5.68256e-14	148.15	LVIFDKDAPAGTVK(1)DIK	2	0.22831	2
Vv_180806_04502	160	K	1	0.000196921	101.38	IK(1)TLTEDTR	2	0.55537	1	1	1.73511e-05	142.55	IK(1)TLTEDTR	2	0.72949	1
Vv_180806_02605	82	K	1	1.14062e-16	153.72	K(1)PGTAGFYNAAAFEK	2	-0.057589	5	1	1.47966e-15	170.09	K(1)PGTAGFYNAAAFEK	2	-0.98698	4
Vv_180806_00150	69	K	1	4.12992e-05	114.72	GLIHK(1)NK	2	1.5305	3	1	0.00264863	101.21	GLIHK(1)NK	2	-0.44161	1
Vv_180806_02360	424	K	1	0.000104217	108.35	ALQLTHATGK(1)R	2	0.2524	1	1	1.0639e-06	142.1	ALQLTHATGK(1)R	2	0.39018	1
Vv_180806_03033	271	K	1	4.94775e-05	149.49	LNLEYTVMSK(1)R	2	-0.10489	3	1	3.66707e-08	149.49	LNLEYTVMSK(1)R	2	0.22248	4
Vv_180806_01366	872	K	1	0.00324119	79.148	SVVVEAIK(1)K	2	0.60763	2	1	0.00226595	79.148	SVVVEAIK(1)K	2	-0.38008	2
Vv_180806_00091	75	K	1	6.16474e-09	83.312	GTVQTPAFMPVGTYGTVK(1)GMTPEEVK	2	-0.28049	2	1	1.63035e-18	137.86	GTVQTPAFMPVGTYGTVK(1)GMTPEEVK	2	0.3501	2
Vv_180806_04564	259	K	1	2.00002e-11	151.8	IVNK(1)TWGESWEMVEER	3	-0.084304	3	1	4.0864e-14	149	IVNK(1)TWGESWEMVEER	3	-0.42197	6
Vv_180806_00893	162	K	1	0.00286959	57.164	LHQAIK(1)INFSK	3	0.3682	1	1	0.00201616	57.175	LHQAIK(1)INFSK	3	-0.010947	1
Vv_180806_03016	295	K	1	0.053702	58.433	LK(1)LDHLGK	2	-0.4019	1	1	0.00178829	86.67	LK(1)LDHLGK	2	0.072756	1
Vv_180806_01467	523	K	1	7.64349e-24	158.65	IKPGEPNSGFTFK(1)STVVGGNVPK	2	0.899	11	1	7.1421e-15	140.2	IKPGEPNSGFTFK(1)STVVGGNVPK	2	-0.178	8
Vv_180806_03169	421	K	1	2.89793e-05	82.651	KGPFIIDGDPALMK(1)K	3	-0.15051	6	1	8.14272e-12	157.82	KGPFIIDGDPALMK(1)K	2	0.89644	5
Vv_180806_01467	149	K	1	0.0096459	94.114	VVEQVK(1)K	2	1.3002	2	1	0.0080615	89.296	VVEQVK(1)K	2	-0.45403	2
Vv_180806_00929	988	K	1	1.37487e-17	178.51	AVLLSGGYSEAK(1)LDTTDR	3	0.41481	3	1	1.78014e-12	137.45	AVLLSGGYSEAK(1)LDTTDR	2	-1.0122	3
Vv_180806_00084	194	K	1	0.00158237	76.943	VAIDVQK(1)LK	2	0.20653	1	1	0.00718332	57.888	VAIDVQK(1)LK	2	0.092568	1
Vv_180806_02839	50	K	1	4.10794e-08	177.36	DAIDSLK(1)HR	2	0.3713	4	1	1.58077e-05	143.03	DAIDSLK(1)HR	2	-0.19476	2
Vv_180806_03205	268	K	1	8.85683e-05	76.341	YDDCNK(1)LPQIIEQVR	3	0.57905	2	1	3.30313e-08	118.21	YDDCNK(1)LPQIIEQVR	3	2.5241	2
Vv_180806_01869	48	K	1	0.000324467	70.038	ALNK(1)IPEGAPDQIDIK	2	0.70398	3	1	1.76222e-05	95.751	ALNK(1)IPEGAPDQIDIK	2	-0.38667	3
Vv_180806_00455	332	K	1	4.9933e-05	106.18	IAK(1)SINDFKK	3	1.1906	3	1	0.000301158	94.692	IAK(1)SINDFK	2	0.21009	3
Vv_180806_00256	386	K	1	6.46301e-05	147.2	DFSVK(1)QLDR	2	0.44343	2	1	0.000284452	109.66	DFSVK(1)QLDR	2	-0.16101	1
Vv_180806_00403	39	K	1	2.99269e-10	120.63	FLTCGSVDDGK(1)STLIGR	2	-0.412	2	1	6.02344e-09	119.46	FLTCGSVDDGK(1)STLIGR	2	-0.13079	2
Vv_180806_03105	60	K	1	0.000129191	127.56	ASFDK(1)ANR	2	0.22032	3	1	0.000323559	127.56	ASFDK(1)ANR	2	0.39281	2
Vv_180806_00034	248	K	1	5.94419e-09	110.44	LYGQEK(1)NLGTWAIAK	3	0.13657	2	1	3.80858e-09	130.95	LYGQEK(1)NLGTWAIAK	3	-0.14808	2
Vv_180806_02880	300	K	1	0.00206823	65.842	VVSSSAMK(1)SR	2	0.56277	1	1	0.000583785	74.962	VVSSSAMK(1)SR	2	-0.097922	1
Vv_180806_02431	62	K	1	1.4026e-11	142.45	EDELVLGPFQGK(1)VACVR	2	-0.18926	2	1	7.72933e-11	132.08	EDELVLGPFQGK(1)VACVR	3	0.18943	1
Vv_180806_04746	109	K	1	0.00226241	53.981	WIGSTESYQLRPK(1)DGK	3	-0.30589	1	1	5.10394e-06	111.22	WIGSTESYQLRPK(1)DGK	2	-0.66807	1
Vv_180806_03170	221	K	1	7.18051e-05	83.573	TK(1)FDQHIELAR	3	0.59379	1	1	7.42595e-05	103.14	TK(1)FDQHIELAR	3	-0.17068	2
Vv_180806_03015	17	K	1	5.01124e-05	80.318	YNPDVDTK(1)PYMK	2	0.044064	4	1	8.68812e-06	108.72	YNPDVDTK(1)PYMK	2	-1.1218	5
Vv_180806_02425	517	K	1	0.0135013	64.207	EYMK(1)AFPR	2	1.4467	1	1	0.0161711	57.047	EYMK(1)AFPR	2	-0.47927	1
Vv_180806_03245	190	K	1	4.34131e-15	129.43	GEAK(1)GEQTPEKPLVTQQEIFSAR	3	-0.91475	1	0.99891	2.94656e-05	68.309	GEAK(0.999)GEQTPEK(0.001)PLVTQQEIFSAR	3	-0.11715	1
Vv_180806_00929	169	K	1	3.61019e-06	94.402	THSSGK(1)VLYNAR	3	0.34757	3	1	1.06441e-05	110.93	THSSGK(1)VLYNAR	3	0.33421	3
Vv_180806_02901	74	K	1	0.0738449	54.191	HK(1)FITNGK	2	-2.3386	1	1	0.000124328	132.84	HK(1)FITNGK	2	-0.25628	1
Vv_180806_02817	30	K	1	0.000119035	106.16	DK(1)YQWVAER	2	-0.015262	1	1	0.0003751	98.04	DK(1)YQWVAER	2	0.28681	1
Vv_180806_00221	405	K	1	1.21544e-11	118.32	IISQLCGGK(1)HFSNHGELIEYIK	3	-0.61095	1	1	3.02601e-06	76.492	IISQLCGGK(1)HFSNHGELIEYIK	3	-0.34389	2
Vv_180806_02035	481	K	1	3.42292e-06	106.67	SYFLHLQEK(1)NK	2	2.3508	2	1	0.000244633	75.474	SYFLHLQEK(1)NK	3	0.88586	1
Vv_180806_01556	406	K	1	0.00174107	118.69	GTLMLK(1)R	2	-0.20122	2	1	0.00553289	100.74	GTLMLK(1)R	2	-0.71472	3
Vv_180806_00311	4	K	1	0.0477613	48.756	MQFK(1)VFK	2	-0.55082	1	1	0.0108817	72.138	MQFK(1)VFK	2	-0.21617	1
Vv_180806_04035	77	K	1	1.60063e-39	207.13	ALSQHGVMTAIHK(1)HYTVQDWADFVK	4	0.45026	3	1	4.97115e-15	117.96	ALSQHGVMTAIHK(1)HYTVQDWADFVK	3	0.079971	4
Vv_180806_00016	199	K	1	6.55198e-06	88.092	IIK(1)DPCNVCHGQGR	3	0.18039	2	1	1.36854e-05	94.487	IIK(1)DPCNVCHGQGR	3	0.058488	2
Vv_180806_04300	27	K	1	0.0190835	54.556	YPEK(1)SVLLVEK	2	0.84754	1	1	0.000275781	78.529	YPEK(1)SVLLVEK	2	1.1939	1
Vv_180806_00128	131	K	1	1.87929e-05	80.063	K(1)NTELIELNCDHFK	2	-1.3524	2	1	1.8598e-06	109.65	K(1)NTELIELNCDHFK	3	-0.43805	1
Vv_180806_04217	183	K	1	0.000367985	80.688	GMAGYK(1)INFK	2	-0.19349	1	1	0.000386671	80.688	GMAGYK(1)INFK	2	-0.38836	1
Vv_180806_00210	483	K	1	1.09517e-25	236.34	IK(1)HNVLNAK(1)FHEK	3	-0.28097	6	1	6.0122e-11	163.46	HNVLNAK(1)FHEK	3	2.4852	5
Vv_180806_02424	27	K	1	1.14863e-05	91.549	AHDLAIQNFK(1)R	3	0.42483	1	1	0.000124153	83.862	AHDLAIQNFK(1)R	3	-0.12033	2
Vv_180806_03918	78	K	1	2.27848e-17	122.51	GVEVYSVSTDTHFTHK(1)AWHDSSDTIGK	5	-0.21904	3	1	1.14487e-18	134.03	GVEVYSVSTDTHFTHK(1)AWHDSSDTIGK	3	-0.11454	4
Vv_180806_00090	94	K	1	0.00105153	77.674	K(1)DFVTAVLPK	2	3.3422	1	1	0.0489692	45.433	K(1)DFVTAVLPK	2	2.1481	1
Vv_180806_03161	16	K	1	7.73412e-07	107.17	VFYQGSK(1)EIHALK	2	-4.0212	5	1	3.28075e-13	163.33	VFYQGSK(1)EIHALK	2	-0.19186	5
Vv_180806_00016	196	K	1	1.30338e-12	169.37	GK(1)IIK(1)DPCNVCHGQGR	3	0.029566	4	1	1.83841e-14	156	GK(1)IIK(1)DPCNVCHGQGR	3	0.74839	3
Vv_180806_01086	119	K	1	6.92018e-11	148.18	LGQNGINK(1)LDTAQAIR	2	2.3502	4	1	4.87215e-17	165.34	LGQNGINK(1)LDTAQAIR	3	0.25726	4
Vv_180806_04564	130	K	1	4.16341e-05	85.522	FGK(1)LLPTDLAAR	2	-0.44451	2	1	2.81078e-05	97.463	FGK(1)LLPTDLAAR	2	-1.0903	2
Vv_180806_04429	152	K	1	9.68533e-05	84.479	GVLEGK(1)FLELK	3	-1.0311	2	1	9.86659e-05	94.767	GVLEGK(1)FLELK	2	-0.024585	2
Vv_180806_00353	142	K	1	7.72967e-05	120.53	K(1)LFGVTTLDVIR	2	-0.15002	1	1	3.44647e-05	102.87	K(1)LFGVTTLDVIR	2	-0.26541	1
Vv_180806_00244	467	K	1	0.0078558	98.458	LNTLLK(1)K	2	0.60779	2	1	0.000268632	135.77	LNTLLK(1)K	2	0.22387	2
Vv_180806_03275	140	K	1	0.000265427	86.014	VDFVK(1)GNVK(1)AR	2	-0.48999	2	1	0.000244462	115.86	VDFVK(1)GNVK(1)AR	2	0.80272	2
Vv_180806_02691	188	K	1	6.92417e-05	83.692	K(1)YDVPVVLTLGTK	3	-0.21173	4	1	0.000204602	83.633	K(1)YDVPVVLTLGTK	2	-0.74214	3
Vv_180806_02676	61	K	1	1.42591e-05	153.75	QK(1)EEFKPITAGK	2	0.16562	2	1	9.79738e-07	137.84	QK(1)EEFKPITAGK	2	0.34291	2
Vv_180806_00210	248	K	1	5.02466e-10	112.44	INALIPLLQK(1)QDK	2	0.69207	2	1	0.00789567	49.149	INALIPLLQK(1)QDK	2	0.35839	1
Vv_180806_01513	75	K	1	4.43598e-07	167.67	EELLYALGAK(1)R	2	-0.19074	1	1	6.0235e-05	119.22	EELLYALGAK(1)R	2	0.10688	1
Vv_180806_04690	543	K	1	7.25141e-22	148.29	LTGEGFNAK(1)YLADACNQTAQQAWEK	3	-0.36843	1	1	1.41094e-32	186.96	LTGEGFNAK(1)YLADACNQTAQQAWEK	2	-0.45304	2
Vv_180806_03760	379	K	1	2.2173e-08	143.93	VVEITGSFK(1)TPMGCR	3	1.2894	2	1	9.00578e-20	185.95	VVEITGSFK(1)TPMGCR	3	0.88997	2
Vv_180806_03639	110	K	1	0.000142346	75.102	TWAMK(1)GMSADDK	2	-0.65696	5	1	1.84247e-05	101.53	TWAMK(1)GMSADDK	2	0.8377	6
Vv_180806_03064	3	K	1	1.92427e-13	135.09	SK(1)IYEDNSLTIGNTPLVR	2	-0.47966	3	1	3.83543e-25	189.87	SK(1)IYEDNSLTIGNTPLVR	2	-0.12791	2
Vv_180806_02060	346	K	1	1.09561e-09	112.96	LSAGEQNK(1)IFQPHTGR	3	2.3088	1	1	2.97864e-05	86.497	LSAGEQNK(1)IFQPHTGR	3	1.8061	1
Vv_180806_03138	71	K	1	6.86428e-07	74.408	LQGK(1)NVMQPIGWDAFGLPAENAAVK	3	0.53339	1	1	5.66957e-12	108.57	LQGK(1)NVMQPIGWDAFGLPAENAAVK	2	0.15315	3
Vv_180806_02280	611	K	1	0.00224434	52.527	EGSNLELLVK(1)HHIAK	3	-0.36071	2	1	0.00569396	45.332	EGSNLELLVK(1)HHIAK	4	-0.45904	1
Vv_180806_00271	473	K	1	6.28933e-08	142.39	IPVHMIETINK(1)LNR	3	0.3123	4	1	4.07381e-24	204.13	IPVHMIETINK(1)LNR	2	-0.67588	3
Vv_180806_03033	420	K	1	0.00300715	71.451	GAYVIK(1)AER	2	0.33387	1	1	0.00496416	63.426	GAYVIK(1)AER	2	0.42633	1
Vv_180806_04217	174	K	1	0.000501427	90.15	ADGGLVK(1)AR	2	-0.49359	2	1	0.000271914	111.61	ADGGLVK(1)AR	2	-0.82389	2
Vv_180806_03949	64	K	1	5.02606e-14	179.1	YLK(1)TLHAEENAILFSK	2	0.80326	2	1	9.49036e-18	142.26	YLK(1)TLHAEENAILFSK	2	0.72035	6
Vv_180806_01763	384	K	1	2.5058e-06	93.237	LKEPENSSIFSK(1)MR	2	0.38975	2	1	5.0137e-05	99.069	LKEPENSSIFSK(1)MR	2	1.0423	2
Vv_180806_01830	51	K	1	0.000172418	74.428	QQSTASVTSK(1)SEQLVK	2	-0.67356	1	1	3.85939e-05	87.429	QQSTASVTSK(1)SEQLVK	2	1.4533	1
Vv_180806_00925	72	K	1	0.00322266	50.827	SFTFVTK(1)TSPAAVLLK	2	0.65034	1	1	0.000692343	69.485	SFTFVTK(1)TSPAAVLLK	2	0.13991	1
Vv_180806_00417	31	K	1	1.66844e-05	87.388	SK(1)AILADVGIAEDVK	2	-0.17644	1	1	5.14053e-05	88.385	SK(1)AILADVGIAEDVK	2	0.13526	1
Vv_180806_01108	89	K	1	6.89175e-08	123.36	AGDEGK(1)LFGSIGTR	3	-0.25381	4	1	1.79646e-06	108.66	AGDEGK(1)LFGSIGTR	3	-0.1718	3
Vv_180806_01847	38	K	1	0.00114842	60.55	ATSVDEK(1)DGVLVFK	2	0.25062	1	1	0.00237644	54.898	ATSVDEK(1)DGVLVFK	2	0.014197	1
Vv_180806_01452	310	K	1	6.43107e-05	127.51	IQANMDPK(1)HR	3	0.016134	7	1	0.000104148	112.36	IQANMDPK(1)HR	2	0.017353	8
Vv_180806_00210	471	K	1	7.30082e-05	101.97	SELLSNALK(1)K	3	-0.33359	3	1	0.000707869	73.499	SELLSNALK(1)K	2	0.10482	4
Vv_180806_00675	66	K	1	0.0286978	62.717	DSAK(1)IYR	2	-1.3594	1	0.999996	0.0023938	97.277	LKDSAK(1)IYR	2	-0.8565	1
Vv_180806_03033	160	K	1	6.72177e-07	119.88	SAEENLALFEK(1)MR	3	-0.4504	3	1	1.73528e-10	153.75	SAEENLALFEK(1)MR	3	-0.3388	4
Vv_180806_00778	60	K	1	0.00030333	96.034	VGGK(1)GLFVK	2	-0.076217	3	1	0.00797513	78.149	VGGK(1)GLFVK	2	-0.31953	1
Vv_180806_01848	261	K	1	2.02525e-14	124.2	SGDAFRPVNEAETK(1)AALAVLQK	3	-0.63265	2	1	1.65051e-06	87.824	SGDAFRPVNEAETK(1)AALAVLQK	3	-0.44125	2
Vv_180806_00385	224	K	0.98559	8.1887e-18	138.75	K(0.986)YIK(0.014)YCQENVPEDGRPYTSR	4	0.021931	5	0.977987	5.80126e-14	142.88	K(0.978)YIK(0.022)YCQENVPEDGRPYTSR	4	0.20855	4
Vv_180806_00952	646	K	1	0.0116765	56.258	LIAEK(1)AELV	2	0.34646	1	1	0.00776595	56.434	LIAEK(1)AELV	2	0.15459	1
Vv_180806_03657	247	K	1	0.0109417	42.947	AK(1)IDLHQTSHSLNLK	4	-0.61087	1	1	9.54296e-07	110.55	AK(1)IDLHQTSHSLNLK	3	0.8276	2
Vv_180806_03966	111	K	1	3.05608e-05	83.087	LSYDMEGSVAK(1)AR	2	-0.80849	2	1	4.67634e-05	92.039	LSYDMEGSVAK(1)AR	2	-0.36947	2
Vv_180806_01835	299	K	1	1.07442e-06	113.95	GK(1)DNDLAYAFGIK	2	-0.18279	6	1	4.366e-05	92.856	GK(1)DNDLAYAFGIK	2	0.46612	12
Vv_180806_00335	196	K	1	1.26257e-18	195.89	VCSIDK(1)ANVLQSSILWR	2	0.043693	2	1	3.0113e-12	140.8	VCSIDK(1)ANVLQSSILWR	2	0.25043	2
Vv_180806_03092	149	K	1	2.35557e-07	103.39	FRNPK(1)EGSVVFEDQIR	3	-1.5686	2	1	7.52871e-08	119.46	FRNPK(1)EGSVVFEDQIR	3	-0.44318	2
Vv_180806_01841	348	K	1	2.97393e-25	224.15	RFQK(1)IDVVEPSLDDTTK	2	-0.33827	1	1	5.26962e-33	221.13	RFQK(1)IDVVEPSLDDTTK	2	0.53018	2
Vv_180806_02376	117	K	1	1.41112e-06	94.09	NIIHMHGELLK(1)SR	2	-0.20592	4	1	5.74122e-17	185.32	NIIHMHGELLK(1)SR	2	-0.15963	3
Vv_180806_00414	305	K	1	1.36408e-05	111.79	SLTEIK(1)DVLASR	3	-0.10651	2	1	2.75951e-08	145.14	SLTEIK(1)DVLASR	3	-0.42156	2
Vv_180806_03178	236	K	1	0.000129191	127.56	YGSSAK(1)VR	2	-0.02864	2	1	0.000323559	127.56	YGSSAK(1)VR	2	0.29349	2
Vv_180806_03483	331	K	1	0.0522594	51.059	WQK(1)HLTK	2	-2.151	1	1	0.00387644	89.752	WQK(1)HLTK	2	-1.602	1
Vv_180806_01346	226	K	1	0.000591809	62.94	ETSLPFEALGK(1)TLYLPK	2	0.12559	2	1	0.000464669	64.454	ETSLPFEALGK(1)TLYLPK	2	-0.67094	2
Vv_180806_01316	6	K	1	0.000121723	132.96	IVK(1)VLGR	2	-0.44263	1	1	0.00231552	105.2	IVK(1)VLGR	2	-0.01078	1
Vv_180806_00983	2	K	1	0.00729262	57.532	MK(1)PNYNVDR	2	-0.80637	2	1	0.00563005	61.765	MK(1)PNYNVDR	2	1.1323	3
Vv_180806_00189	178	K	1	3.32788e-05	77.42	ALLHFCENPGK(1)IQTR	3	-0.85795	1	1	1.16956e-06	111.64	ALLHFCENPGK(1)IQTR	2	-0.84859	4
Vv_180806_01297	84	K	1	1.73803e-17	197.88	IAVNTAK(1)NHIVAQSR	3	1.3401	4	1	1.79057e-35	228.49	IAVNTAK(1)NHIVAQSR	3	1.4545	5
Vv_180806_00488	156	K	1	7.42622e-12	150.23	LTQYDDALVHEK(1)VEITK	2	0.016151	4	1	1.01273e-15	161.08	LTQYDDALVHEK(1)VEITK	3	-0.14976	3
Vv_180806_01567	225	K	1	7.90582e-06	128.76	AEVDK(1)VWQQLFER	2	-0.36453	1	1	1.67488e-07	131.66	AEVDK(1)VWQQLFER	2	-0.12198	1
Vv_180806_04655	91	K	1	5.28363e-12	149.97	GHYYEHQTMK(1)VMTNPVR	3	0.56482	1	1	2.73405e-15	156.49	GHYYEHQTMK(1)VMTNPVR	3	0.076013	1
Vv_180806_00036	454	K	1	0.00034437	65.175	ENNVLYGHTDASGNPK(1)K	3	-0.043183	1	1	8.70805e-05	71.685	ENNVLYGHTDASGNPK(1)K	3	0.47298	1
Vv_180806_00494	38	K	0.998512	0.0205352	58.63	NMPGK(0.001)FEIK(0.999)K	3	-0.16033	2	0.99895	0.00111834	87.568	NMPGK(0.001)FEIK(0.999)K	2	0.17964	2
Vv_180806_03439	125	K	1	1.66551e-15	155.79	LK(1)HAMEELAQQNTVLEDK	2	0.34048	2	1	1.40282e-12	136.26	LK(1)HAMEELAQQNTVLEDK	3	-0.14917	2
Vv_180806_01624	15	K	1	1.81709e-09	115.68	TITMYGIPNCDTIK(1)K	2	0.63577	4	1	3.6841e-06	108.63	TITMYGIPNCDTIK(1)K	2	-1.4352	3
Vv_180806_01101	171	K	1	2.3282e-08	119.45	SVIIDTNCLK(1)TLPER	3	-2.5755	2	1	2.51951e-06	105.14	SVIIDTNCLK(1)TLPER	2	-1.2238	1
Vv_180806_01984	269	K	1	2.227e-10	111.38	TAPTHAASK(1)PVCMIPNCAATR	3	-0.69562	1	1	7.90057e-09	108.69	TAPTHAASK(1)PVCMIPNCAATR	3	-0.26233	1
Vv_180806_01596	33	K	1	0.000189637	119.34	QVEK(1)TLAQGYR	2	0.80582	1	1	3.88478e-07	143.5	QVEK(1)TLAQGYR	2	0.26913	1
Vv_180806_00017	69	K	1	1.66337e-13	181.71	QAVTNPENTLFAIK(1)R	2	0.30473	10	1	1.47444e-15	170.11	QAVTNPENTLFAIK(1)R	2	-1.1263	8
Vv_180806_01686	134	K	1	8.00215e-14	135.09	NEVHCACVQHGIGK(1)HILK	5	-1.0772	2	1	4.18427e-22	177.44	NEVHCACVQHGIGK(1)HILK	5	-0.68587	2
Vv_180806_00676	320	K	1	4.39814e-18	207.55	VAPSTQK(1)YHMEDVHR	2	1.7841	9	1	2.37355e-10	142.54	VAPSTQK(1)YHMEDVHR	2	-0.37277	9
Vv_180806_00256	209	K	1	5.07698e-05	73.294	LALGYQGDEVK(1)PLSLVDTGK	2	0.49542	1	1	1.37918e-10	125.23	LALGYQGDEVK(1)PLSLVDTGK	3	0.12881	2
Vv_180806_01367	589	K	1	3.92993e-14	125.97	SEIKPVWNGK(1)EFAPR	2	0.52422	10	1	1.35037e-10	144.18	SEIKPVWNGK(1)EFAPR	3	-0.47686	9
Vv_180806_01763	195	K	1	1.55279e-09	162.29	LHEFGGDISQFK(1)VVK	3	-0.39843	4	1	4.95497e-06	101.42	LHEFGGDISQFK(1)VVK	2	0.44263	2
Vv_180806_01103	232	K	1	6.56334e-07	95.57	GIPVLISNHDTK(1)LTR	3	-0.3783	3	1	2.69814e-10	141.85	GIPVLISNHDTK(1)LTR	2	0.43958	3
Vv_180806_00328	375	K	1	1.29449e-05	89.43	IK(1)PQQVIETLHK	3	-0.24489	2	1	1.95825e-06	125.54	IK(1)PQQVIETLHK	3	-0.189	1
Vv_180806_00403	51	K	1	5.5095e-26	191.66	LLHDSK(1)QIYEDQLAAVHNDSQR	3	1.345	3	1	5.76579e-24	164.98	LLHDSK(1)QIYEDQLAAVHNDSQR	3	1.4257	2
Vv_180806_00335	7	K	1	5.29637e-19	142.23	TYK(1)IAVLPGDGIGPEVMAQAHK	3	-0.90864	2	1	1.85335e-12	127.01	TYK(1)IAVLPGDGIGPEVMAQAHK	3	-0.34224	1
Vv_180806_04442	20	K	1	8.95428e-29	206.64	QEVENK(1)SEGGIVLTSQSVKK	3	0.087773	5	1	1.21693e-39	218.25	QEVENK(1)SEGGIVLTSQSVK(1)K	2	0.46816	6
Vv_180806_01694	56	K	1	1.75026e-05	99.539	VNAALISK(1)ANK	2	-0.17207	1	1	2.29534e-07	145.23	VNAALISK(1)ANK	2	0.26267	1
Vv_180806_04487	28	K	1	0.000127784	102.95	YGK(1)EIYVCAK	2	0.69469	2	1	0.000170324	103.31	YGK(1)EIYVCAK	2	0.55389	2
Vv_180806_04113	478	K	1	1.20797e-05	88.19	FISSVVHDNGMLHCDK(1)K	3	-0.89912	4	1	2.92574e-10	131.56	FISSVVHDNGMLHCDK(1)K	3	-0.42892	2
Vv_180806_00686	151	K	1	8.24216e-27	195.56	QSVDQPVQTGYK(1)SVDSMIPIGR	2	0.1853	2	1	2.07784e-35	201.27	QSVDQPVQTGYK(1)SVDSMIPIGR	2	0.58543	2
Vv_180806_03149	222	K	1	0.000213234	129.37	FK(1)EQHPDVPTK	2	0.11025	2	1	1.52566e-05	125.82	FK(1)EQHPDVPTK	2	0.032505	2
Vv_180806_01563	49	K	1	0.0283131	42.843	LLFDK(1)VLNDK	2	-0.47224	1	1	0.0289561	49.448	LLFDK(1)VLNDK	2	0.39888	1
Vv_180806_02490	82	K	1	0.00747567	60.398	VK(1)YVPLTAK	2	0.54326	1	1	0.000807102	82.831	VK(1)YVPLTAK	2	0.67472	2
Vv_180806_00001	21	K	1	0.000596063	62.287	LPQPVIAK(1)STSWVR	2	1.1607	1	1	0.000211963	73.834	LPQPVIAK(1)STSWVR	2	1.0206	1
Vv_180806_00335	151	K	1	1.90953e-08	152.4	ELTGGIYFGQPK(1)GR	3	-0.64371	3	1	1.19558e-23	196.15	ELTGGIYFGQPK(1)GR	2	0.0044432	2
Vv_180806_01848	309	K	1	0.00157717	106.91	K(1)TMMLAQR	2	-0.44702	1	1	0.00178207	111.74	K(1)TMMLAQR	2	-0.16831	1
Vv_180806_01207	346	K	1	2.76402e-08	122.78	AATPYENEK(1)YNVNLR	2	-0.045979	1	1	1.76573e-12	156.08	AATPYENEK(1)YNVNLR	3	2.2021	2
Vv_180806_02943	232	K	1	0.00252299	102.71	AAK(1)FAIK	2	-0.023427	6	1	0.000803952	124.34	AAK(1)FAIK	2	0.75597	5
Vv_180806_00939	248	K	1	1.60544e-08	154.65	LELFK(1)LQQSGAGEK	2	1.7608	2	1	8.59764e-08	118.51	LELFK(1)LQQSGAGEK	3	-0.90502	2
Vv_180806_01314	225	K	1	0.000500432	111.74	ANLK(1)FSNR	2	-1.3811	3	1	0.00801092	67.897	ANLK(1)FSNR	2	-2.4652	1
Vv_180806_01036	385	K	1	3.73274e-13	131.18	FTPSLVITK(1)QEIEEGFAK	3	0.33299	2	1	4.64802e-07	104.88	FTPSLVITK(1)QEIEEGFAK	3	0.031116	2
Vv_180806_03965	142	K	1	3.45998e-07	94.023	DCK(1)FVCGIGGIHPR	3	-0.2857	1	1	0.000531249	64.104	DCK(1)FVCGIGGIHPR	3	-0.41505	2
Vv_180806_01862	804	K	1	0.000430961	78.342	HAK(1)AAFDAQK	2	0.18987	1	1	2.77545e-07	151.79	HAK(1)AAFDAQK	2	0.38403	2
Vv_180806_02340	162	K	1	6.61491e-05	110.08	IGWQLQLLK(1)EK	2	1.147	2	1	3.82897e-06	131.17	IGWQLQLLK(1)EK	2	0.42891	2
Vv_180806_00527	184	K	1	0.00185315	91.853	DK(1)LMNMAR	2	-0.6813	1	1	0.0157813	68.224	DK(1)LMNMAR	2	0.10145	1
Vv_180806_01452	295	K	1	3.68051e-08	134.88	AVEATEDK(1)FTGFVFK	2	-0.057205	2	1	2.1599e-06	102.5	AVEATEDK(1)FTGFVFK	3	0.99742	2
Vv_180806_00602	70	K	1	1.20642e-36	243.04	LNIDHNAGTPPK(1)FGIR	2	0.97943	15	1	1.4563e-17	171.78	LNIDHNAGTPPK(1)FGIR	3	-0.34106	12
Vv_180806_00414	96	K	1	5.89809e-08	115.1	VAEGK(1)DEVFITLNK	2	-0.54611	3	1	8.80722e-12	155.57	VAEGK(1)DEVFITLNK	3	-0.24925	3
Vv_180806_02891	192	K	1	3.899e-09	167.18	TVDGPSAK(1)DWR	2	-0.18647	8	1	6.61133e-10	162.26	TVDGPSAK(1)DWR	2	-1.7678	9
Vv_180806_01589	66	K	1	2.86082e-08	141	GQNEQYLVSAIK(1)AYK	2	1.2749	1	1	2.6811e-08	120.92	GQNEQYLVSAIK(1)AYK	3	-0.15836	2
Vv_180806_00185	42	K	1	0.0101855	41.524	QEEVSVVLSAPGK(1)TTNK	3	0.18616	1	1	5.15045e-18	166.77	QEEVSVVLSAPGK(1)TTNK	3	0.86373	2
Vv_180806_00194	1209	K	1	0.000198025	133.75	DNVSHWK(1)YK	3	0.066311	3	1	0.000162758	123.11	DNVSHWK(1)YK	3	-2.3985	2
Vv_180806_02237	43	K	1	0.00112543	68.626	DIHSIFIK(1)EK	3	-0.35501	1	1	0.000195473	83.862	DIHSIFIK(1)EK	3	-0.34471	1
Vv_180806_04802	83	K	1	1.33231e-05	126.56	SK(1)HAVTANQAVK	3	-0.33275	5	1	1.24219e-07	142.1	SK(1)HAVTANQAVK	2	-0.29296	3
Vv_180806_03982	527	K	1	1.41222e-05	87.719	VIVRPSGTEPK(1)LK	2	0.079155	2	1	2.84116e-16	186.94	VIVRPSGTEPK(1)LK	2	0.10812	2
Vv_180806_03138	705	K	1	0.000170111	123.86	DVHK(1)TIAK	2	-0.84494	1	1	0.000102963	135.43	DVHK(1)TIAK	2	-0.33887	1
Vv_180806_00680	182	K	1	0.00164488	87.806	DFQELLAK(1)R	2	0.1473	1	1	0.000387752	120.99	DFQELLAK(1)R	2	0.50755	1
Vv_180806_01138	393	K	1	0.00324811	98.458	IHK(1)GDFR	2	-0.42503	2	1	0.00222488	106.36	IHK(1)GDFR	2	0.56894	3
Vv_180806_01195	292	K	1	1.235e-13	186.3	K(1)DLHTWR	2	0.76412	1	1	0.00435385	107.69	K(1)DLHTWR	2	1.4746	1
Vv_180806_03672	116	K	1	6.32147e-05	147.91	HIEAYLIAK(1)QK	2	-0.23666	1	1	6.94189e-05	94.692	HIEAYLIAK(1)QK	2	-0.04473	2
Vv_180806_00075	294	K	1	1.72633e-13	124.25	DTPCK(1)INLIPFNPYPGSPYK	3	0.17414	1	1	1.12933e-10	124.08	DTPCK(1)INLIPFNPYPGSPYK	2	-1.3412	2
Vv_180806_03627	101	K	1	2.18999e-17	169.25	SGDFIDAGK(1)FNTATFTSTK	3	-1.8143	2	1	5.86932e-25	178.06	SGDFIDAGK(1)FNTATFTSTK	3	-0.56819	2
Vv_180806_01735	135	K	1	0.000146701	73.927	AIGQSLDDCFK(1)HPV	2	-1.2674	3	1	0.000167993	77.776	AIGQSLDDCFK(1)HPV	3	-0.66774	5
Vv_180806_04167	51	K	1	3.25503e-09	136.39	YK(1)GEELPQYDAIIPR	3	-0.50454	4	1	8.11591e-11	145.86	YK(1)GEELPQYDAIIPR	3	0.079823	2
Vv_180806_01351	271	K	1	0.000448864	77.674	PIK(1)FLGVGEK	2	-0.18193	1	1	0.000511477	77.062	PIK(1)FLGVGEK	2	-0.45757	1
Vv_180806_01217	243	K	1	1.73725e-12	135.02	GSK(1)NESMMSIIEYK	3	-0.74635	8	1	3.42361e-08	125.22	GSK(1)NESMMSIIEYK	3	-0.26707	8
Vv_180806_00986	306	K	1	2.42063e-20	200.45	GNTIK(1)HPLGDVVHLDLR	2	0.052125	5	1	4.79375e-22	180.62	GNTIK(1)HPLGDVVHLDLR	4	0.21261	6
Vv_180806_00261	55	K	1	0.00155502	77.049	TK(1)QEYALAR	2	-3.0656	2	1	2.66749e-05	123.6	TK(1)QEYALAR	2	-3.4476	1
Vv_180806_01984	260	K	1	1.22674e-05	156.46	IK(1)TAPTHAASK	2	0.037227	2	1	1.06372e-05	125.89	IK(1)TAPTHAASK	2	0.068234	4
Vv_180806_01524	196	K	1	0.0176012	43.492	HHNFPK(1)NPAR	3	0.16837	1	1	0.0184431	41.399	HHNFPK(1)NPAR	3	0.24768	1
Vv_180806_01998	275	K	1	1.74491e-05	113.61	GLK(1)GDEIPLHGR	2	0.94493	2	1	3.01513e-05	96.604	GLK(1)GDEIPLHGR	2	0.064568	2
Vv_180806_01841	638	K	1	3.99311e-20	192.12	SIGLIQQDHSPDAMAEIK(1)K	3	0.13767	5	1	9.66675e-36	212.26	SIGLIQQDHSPDAMAEIK(1)K	3	-0.35554	5
Vv_180806_00705	277	K	1	5.00287e-05	105.98	AAILSNEK(1)FR	2	-1.692	3	1	0.00750561	67.334	AAILSNEK(1)FR	2	0.0055282	2
Vv_180806_03220	466	K	1	1.07637e-05	87.676	AWHNLCYQDK(1)HGQTPAQR	3	-2.5878	1	1	8.76565e-08	113.8	AWHNLCYQDK(1)HGQTPAQR	3	-1.5984	2
Vv_180806_03971	96	K	1	0.000175165	131.04	VYFEK(1)PR	2	0.090348	2	1	0.00142599	116.54	VYFEK(1)PR	2	0.097835	2
Vv_180806_02988	58	K	1	0.000125762	81.92	SLALVNIEK(1)VK	2	0.71744	1	1	0.000682994	70.089	SLALVNIEK(1)VK	2	0.37992	1
Vv_180806_02490	287	K	1	0.00145866	110.63	GK(1)GLGIR	2	-0.23752	2	1	0.00374429	90.986	GK(1)GLGIR	2	0.06547	1
Vv_180806_00103	81	K	1	0.000225007	98.055	RQPTAK(1)DLR	2	-0.19311	3	1	0.00028352	133.76	RQPTAK(1)DLR	2	0.24783	3
Vv_180806_02796	120	K	1	0.00376444	83.647	TNFIK(1)SVK	2	0.75174	1	1	0.00153906	91.867	TNFIK(1)SVK	2	0.75133	1
Vv_180806_00328	301	K	1	3.9944e-07	97.271	YCPNAK(1)IMHIDIDPSSISK	2	-2.0464	1	1	1.31465e-07	108.14	YCPNAK(1)IMHIDIDPSSISK	2	-1.1433	1
Vv_180806_00237	56	K	1	2.05478e-05	75.564	AAGAPVEVDVSK(1)IEAGQMIR	3	-1.9481	1	1	8.89887e-07	89.507	AAGAPVEVDVSK(1)IEAGQMIR	3	-1.6615	2
Vv_180806_04690	415	K	1	0.00397908	67.704	QPFK(1)AYAER	2	0.92725	1	1	0.00279233	68.847	QPFK(1)AYAER	2	0.42266	1
Vv_180806_02296	112	K	1	2.68547e-06	91.812	VTHK(1)ATDGYYWGK	2	0.081351	2	1	3.67675e-10	149.35	VTHK(1)ATDGYYWGK	3	-1.0043	2
Vv_180806_01040	101	K	1	4.94386e-07	124.78	SPCEVAEISFK(1)K	2	-0.47033	7	1	3.0106e-05	105.66	SPCEVAEISFK(1)K	2	-0.94543	5
Vv_180806_04887	146	K	1	0.0020268	117.4	K(1)GTTLAK	2	-0.55546	1	1	0.00796104	89.752	K(1)GTTLAK	2	-0.51733	1
Vv_180806_01467	379	K	1	2.20224e-17	111.93	NELEAAQAGDIIAVVGMK(1)NVQTGHTLCDPK	3	-0.027745	5	1	2.23108e-23	135.84	NELEAAQAGDIIAVVGMK(1)NVQTGHTLCDPK	3	-0.1121	10
Vv_180806_02674	179	K	1	0.00276657	101.28	IK(1)HYPAK	2	-0.1748	2	1	0.00717606	80.229	IK(1)HYPAK	2	0.010922	1
Vv_180806_00304	366	K	1	6.61904e-20	155.49	AVVVPQIYGEK(1)YAGSESGLR	2	-0.25825	2	1	2.34955e-08	104.45	AVVVPQIYGEK(1)YAGSESGLR	3	-0.57097	2
Vv_180806_02818	212	K	1	9.39839e-07	134.56	MIGEETK(1)NQILAR	2	-0.5406	2	1	9.622e-07	125.54	MIGEETK(1)NQILAR	2	0.93157	2
Vv_180806_04547	58	K	1	0.00295712	99.442	LLASAEK(1)K	2	-0.63341	1	1	0.00357567	87.476	LLASAEK(1)K	2	-0.21589	1
Vv_180806_02744	75	K	1	1.09954e-07	125.53	QVAILGDLQGPK(1)IR	2	-0.55654	3	1	1.2276e-09	139.46	QVAILGDLQGPK(1)IR	3	-0.20539	2
Vv_180806_01348	45	K	1	2.42042e-06	95.273	FTAPNK(1)DILSEK	3	0.11176	2	1	0.00387183	53.034	FTAPNK(1)DILSEK	3	-0.65583	1
Vv_180806_03179	205	K	1	3.2949e-07	101.3	GAFPEGSAFLQPK(1)FR	2	-0.13389	1	1	1.97362e-05	97.273	GAFPEGSAFLQPK(1)FR	2	-0.31163	1
Vv_180806_01770	723	K	1	1.14488e-19	222.21	HPEK(1)YPQLTIR	3	-1.0701	5	1	1.25335e-07	146.36	HPEK(1)YPQLTIR	3	-0.089121	4
Vv_180806_00738	12	K	1	8.96334e-22	163.04	QDEAVK(1)YVSGPCLVLAGAGSGK	3	1.0126	2	1	6.30395e-25	176.88	QDEAVK(1)YVSGPCLVLAGAGSGK	3	0.27811	2
Vv_180806_02538	672	K	1	0.000205928	134.99	NSGNVK(1)WTATR	2	0.24363	2	1	2.11326e-23	209.84	NSGNVK(1)WTATR	2	0.23224	3
Vv_180806_04397	144	K	1	0.00017891	71.879	VATK(1)VMQTSLAVR	2	0.78038	1	1	7.79185e-06	105.03	VATK(1)VMQTSLAVR	2	-0.035428	2
Vv_180806_00473	183	K	1	0.0177451	55.806	NTLENLK(1)SR	2	0.37489	1	1	0.000308255	105.98	NTLENLK(1)SR	2	-0.022482	2
Vv_180806_02754	85	K	1	9.5433e-05	84.605	EGK(1)AITVEQIR	2	0.093989	1	1	0.000365377	74.698	EGK(1)AITVEQIR	2	-0.16462	1
Vv_180806_01417	3	K	1	0.00662115	58.474	MEK(1)VPMTAR	2	-1.3965	1	1	0.00286843	68.657	MEK(1)VPMTAR	2	-0.19821	1
Vv_180806_02621	71	K	1	0.00408312	82.279	VK(1)PQDVQR	2	0.069497	1	1	0.000470842	123.98	VK(1)PQDVQR	2	0.6679	1
Vv_180806_01329	716	K	0.999999	1.89058e-07	167.32	KFEEK(1)LQDAANK	2	-0.26291	1	1	7.05501e-16	187.97	KFEEK(1)LQDAANK	2	-0.14028	2
Vv_180806_01749	1113	K	1	0.00029523	105.98	K(1)FAMEGPTK	2	-0.11816	1	1	8.22394e-05	135.43	K(1)FAMEGPTK	2	0.0054823	1
Vv_180806_01385	742	K	1	0.000121911	82.261	LWIAPPTK(1)MDR	2	0.23719	1	1	9.28274e-05	91.549	LWIAPPTK(1)MDR	2	0.3434	1
Vv_180806_02296	97	K	1	7.20821e-23	151.21	NQGVNPMLSYLFAQQEAQGK(1)HAVNK	4	0.049736	5	1	5.16384e-22	151.21	NQGVNPMLSYLFAQQEAQGK(1)HAVNK	3	-1.0524	4
Vv_180806_04426	322	K	1	0.0026239	72.928	SETVK(1)GWGK	2	0.38356	1	1	0.00504847	63.216	SETVK(1)GWGK	2	0.30738	1
Vv_180806_00935	106	K	1	8.84559e-14	124.73	FSTGEGPIFDNPITCK(1)ADVEK	2	0.20981	4	1	3.05338e-14	143.93	FSTGEGPIFDNPITCK(1)ADVEK	3	-0.29853	2
Vv_180806_03531	947	K	1	1.80624e-11	153.23	AFDNK(1)DQLISDFQQWK	3	0.83097	2	1	2.08324e-32	211.75	AFDNK(1)DQLISDFQQWK	3	0.19782	2
Vv_180806_01452	26	K	1	9.24571e-28	212.21	TFAIISHPDAGK(1)TTITEK	2	-0.29316	2	1	5.05288e-05	71.872	TFAIISHPDAGK(1)TTITEK	3	0.030134	1
Vv_180806_03066	58	K	1	0.000104303	112.94	SSAQLETIK(1)QK	2	-0.042341	1	1	0.000109163	102.4	SSAQLETIK(1)QK	2	-0.30735	1
Vv_180806_02427	143	K	1	0.019061	48.981	YQTK(1)VIADK	2	-1.0256	2	1	0.00732602	57.532	YQTK(1)VIADK	2	-0.572	2
Vv_180806_00159	96	K	1	0.000296224	69.864	WDSKPVCIGQK(1)QK	3	0.26103	3	0.999992	0.00238853	55.261	WDSKPVCIGQK(1)QK	3	-0.50004	1
Vv_180806_01946	172	K	1	0.00216317	103.74	LVTNNPK(1)K	2	0.22009	1	1	0.00157979	116.37	LVTNNPK(1)K	2	0.30385	1
Vv_180806_04014	118	K	1	3.15692e-07	95.183	VALGHFLFK(1)PEELK	3	0.079985	1	1	7.04058e-05	83.877	VALGHFLFK(1)PEELK	3	-0.46733	1
Vv_180806_00732	264	K	1	0.000476539	66.246	VAPIK(1)PFELGVCCIK	2	-0.39707	1	1	0.000456355	67.136	VAPIK(1)PFELGVCCIK	2	-0.31183	1
Vv_180806_00458	307	K	1	6.42655e-09	165.51	VNDSKPQWVINK(1)VK	2	0.90115	2	1	8.18028e-11	152.11	VNDSKPQWVINK(1)VK	2	1.5574	3
Vv_180806_00128	228	K	1	0.00222935	104.44	LK(1)GVTLK	2	-0.78123	1	1	0.0021738	107.01	LK(1)GVTLK	2	-0.30205	1
Vv_180806_00529	205	K	1	8.26366e-06	134	FK(1)DYFEHNEAISK	2	0.072339	2	1	6.98863e-07	127.57	FK(1)DYFEHNEAISK	2	1.0533	2
Vv_180806_02605	25	K	1	9.07031e-13	120.32	GFICTTTHPVGCEANVK(1)EQIAYTK	3	0.82297	1	1	2.2323e-11	114.63	GFICTTTHPVGCEANVK(1)EQIAYTK	3	0.4694	1
Vv_180806_00159	140	K	1	0.00102231	122.13	QVVSFK(1)R	2	-0.71489	1	1	0.00026693	135.84	QVVSFK(1)R	2	-0.86196	1
Vv_180806_02992	338	K	0.999984	1.4152e-14	127.96	LKDEVTHASK(1)ATGLASEFLASK	3	0.61895	1	0.99997	3.4727e-10	112.41	LKDEVTHASK(1)ATGLASEFLASK	3	1.0334	2
Vv_180806_01706	57	K	1	4.87733e-07	106.54	DMGFTK(1)VVGTEAR	3	-0.18712	3	1	6.72253e-06	102.52	DMGFTK(1)VVGTEAR	2	-0.53179	1
Vv_180806_01556	183	K	1	2.88485e-08	140.89	SYQAMHDAYCK(1)AFDR	2	0.025304	4	1	9.61445e-11	145.54	SYQAMHDAYCK(1)AFDR	2	-0.22563	3
Vv_180806_01263	76	K	1	7.73734e-25	161.02	FFAEQHPEK(1)SIEWHFIGPIQSNK	3	-0.36786	1	1	1.31024e-24	170.5	FFAEQHPEK(1)SIEWHFIGPIQSNK	3	0.042274	1
Vv_180806_00544	53	K	1	0.0105819	68.846	SK(1)SSGGFK	2	0.67178	1	1	0.00422402	76.1	SK(1)SSGGFK	2	0.41543	1
Vv_180806_01215	194	K	1	5.68733e-05	96.171	DTK(1)GHMWHFR	3	-0.57209	3	1	0.000313883	82.803	DTK(1)GHMWHFR	2	0.14268	1
Vv_180806_02378	97	K	1	0.000540565	68.277	MRDEGMLQK(1)IDK	2	-0.34315	2	1	0.000298038	89.231	MRDEGMLQK(1)IDK	2	-0.26749	2
Vv_180806_00342	108	K	1	4.94956e-10	113.54	AALGCMK(1)SEFDAIVTGPVHK	2	-1.646	4	1	2.17667e-18	161.35	AALGCMK(1)SEFDAIVTGPVHK	2	-0.19987	2
Vv_180806_00925	87	K	1	4.34557e-17	203.76	K(1)AAGIK(1)SGSGRPNTEK	3	0.52124	28	1	9.15991e-33	218.39	K(1)AAGIK(1)SGSGRPNTEK	3	0.37332	24
Vv_180806_00569	523	K	1	2.49797e-05	117.2	LFANIEQDEK(1)LK	2	0.24042	1	1	2.02342e-06	127.56	LFANIEQDEK(1)LK	2	0.3781	1
Vv_180806_01121	153	K	1	0.000667821	69.361	SDLNTVPLLLPPIAEQK(1)K	2	-0.7539	1	1	0.000139817	72.772	SDLNTVPLLLPPIAEQK(1)K	2	0.089894	1
Vv_180806_02425	851	K	1	0.0174516	86.086	GGFVCK(1)R	2	-0.37498	3	1	0.0092279	86.086	GGFVCK(1)R	2	-0.96696	2
Vv_180806_00458	322	K	1	1.19e-07	105.39	LAIADFLQANPDK(1)TAK	3	-0.27832	3	1	1.833e-06	103.77	LAIADFLQANPDK(1)TAK	3	0.23216	4
Vv_180806_01206	174	K	1	2.37818e-05	80.632	DIRDDFTTIIADK(1)R	3	-0.30895	1	1	5.04516e-05	89.911	DIRDDFTTIIADK(1)R	3	-0.40887	1
Vv_180806_00683	104	K	1	1.28052e-56	265.62	AK(1)ENILNQHGDMDFAQAASELAK	2	-1.1249	5	1	8.48221e-37	195.03	AK(1)ENILNQHGDMDFAQAASELAK	2	-0.47067	4
Vv_180806_00428	27	K	1	0.000218726	128.91	VTK(1)VLATGK	2	0.064875	1	1	0.000210462	119.22	VTK(1)VLATGK	2	0.0025433	1
Vv_180806_00336	363	K	1	3.18519e-05	150.05	AAAVVAK(1)GR	2	0.25537	1	1	1.69405e-07	138.54	AAAVVAK(1)GR	2	-0.19578	1
Vv_180806_02876	164	K	1	0.000137747	74.987	LMGK(1)TLGELALCK	2	-1.0396	1	1	0.00708182	50.088	LMGK(1)TLGELALCK	2	-0.84482	1
Vv_180806_04182	25	K	1	5.87573e-05	81.632	VHPQATDWQDAVK(1)K	2	-0.92505	2	1	3.93383e-06	110.84	VHPQATDWQDAVK(1)K	2	-0.88656	1
Vv_180806_00930	66	K	1	1.61049e-08	107.99	IFGPVK(1)DYECLCGK	2	-1.2885	6	1	5.65043e-05	89.507	IFGPVK(1)DYECLCGK	2	-0.91199	3
Vv_180806_01608	186	K	1	1.10684e-09	107.63	AHPDVELYCAAIDEK(1)LNDK	3	-0.31586	1	1	6.48879e-21	163.53	AHPDVELYCAAIDEK(1)LNDK	2	-0.73307	2
Vv_180806_04501	126	K	0.999994	4.791e-08	104.45	QK(1)GDGEEKPYYLLWHDSITR	3	-0.31808	2	0.999436	2.69276e-05	72.585	QK(0.999)GDGEEK(0.001)PYYLLWHDSITR	3	0.058436	2
Vv_180806_00791	284	K	1	1.88325e-05	127.02	IVSNQAQSQFFK(1)K	2	0.18759	1	1	9.55942e-07	129.37	IVSNQAQSQFFK(1)K	2	-0.12365	1
Vv_180806_01838	132	K	1	1.96692e-05	91.313	IK(1)GSAVNPVLR	2	0.077463	2	1	1.98387e-05	123.67	IK(1)GSAVNPVLR	2	-0.062211	2
Vv_180806_03983	133	K	1	0.000229779	119.86	GINK(1)YFLQK	2	-0.27935	1	1	0.000322265	103.8	GINK(1)YFLQK	2	-0.60163	1
Vv_180806_01039	91	K	1	1.18476e-09	112.82	HFEHPDPTQPK(1)VFISALK	4	-0.32593	2	1	4.4759e-06	93.768	HFEHPDPTQPK(1)VFISALK	4	-0.24619	2
Vv_180806_00458	309	K	1	5.08059e-09	107.5	VK(1)LAIADFLQANPDK	2	-0.26438	3	1	4.08225e-05	91.355	VK(1)LAIADFLQANPDK	3	-0.1967	5
Vv_180806_00256	371	K	1	0.00763273	50.786	GWQPFLDDK(1)AR	2	-0.13592	1	1	2.58738e-05	116.55	GWQPFLDDK(1)AR	3	-0.34284	2
Vv_180806_03044	378	K	1	7.78988e-06	96.229	NDTDK(1)YQTFWK	3	-0.67699	3	1	6.48566e-05	106.67	NDTDK(1)YQTFWK	2	-0.90066	3
Vv_180806_01632	349	K	1	8.93131e-20	147.41	ETTQMTK(1)TQILQQASTSILAQAK	3	0.83268	1	1	1.27319e-19	153.65	ETTQMTK(1)TQILQQASTSILAQAK	3	0.25141	1
Vv_180806_04085	261	K	1	0.0097291	45.28	VLLTAPGK(1)GDIK	3	0.6416	1	1	5.05772e-05	88.021	VLLTAPGK(1)GDIK	2	-0.025987	1
Vv_180806_01060	435	K	1	7.92025e-05	76.82	MGIALGK(1)LAAEDPSFR	2	-0.9031	1	1	0.000403694	66.826	MGIALGK(1)LAAEDPSFR	2	-1.5961	1
Vv_180806_02752	141	K	1	2.91928e-07	129.37	IQLPEYLGFFAGK(1)R	2	-0.87187	1	1	3.48591e-05	98.942	IQLPEYLGFFAGK(1)R	2	-0.97432	1
Vv_180806_01770	141	K	1	1.824e-17	177.08	K(1)THNAGVFDIYTPDILACR	2	0.032948	2	1	8.89366e-13	132.51	K(1)THNAGVFDIYTPDILACR	3	0.74095	3
Vv_180806_00503	170	K	1	4.16341e-05	85.522	LTAITAEVVK(1)VR	2	0.96529	1	1	7.27089e-05	85.672	LTAITAEVVK(1)VR	2	-0.0018762	1
Vv_180806_04563	53	K	1	2.13089e-09	109.04	ETQEVIAGADK(1)AFQQFK	2	2.2777	2	1	1.24778e-12	144.73	ETQEVIAGADK(1)AFQQFK	2	0.057362	2
Vv_180806_04887	152	K	1	1.21531e-13	196.24	KGTTLAK(1)DVR	2	0.42109	5	1	3.2145e-07	160.72	KGTTLAK(1)DVR	2	-0.78093	5
Vv_180806_00248	212	K	1	8.26419e-17	165.16	GIVCGHVHQDMNVMHK(1)GIR	3	-0.51984	3	1	5.04306e-43	225.13	GIVCGHVHQDMNVMHK(1)GIR	3	-0.56251	3
Vv_180806_00323	15	K	1	8.28065e-05	142.1	RHSISK(1)LVNEK	3	-0.8538	4	1	9.55531e-06	134.3	RHSISK(1)LVNEK	3	-0.98304	4
Vv_180806_00301	25	K	1	3.6081e-06	101.72	VAVIYGGDK(1)TQR	2	-1.669	2	1	2.58612e-05	98.407	VAVIYGGDK(1)TQR	3	0.71916	3
Vv_180806_02885	79	K	1	0.000345843	72.29	LHPLSAEFSK(1)PK	2	1.8359	3	1	1.05728e-05	105.2	LHPLSAEFSK(1)PK	2	-0.25344	2
Vv_180806_00122	528	K	1	9.50586e-29	221.79	QLDLATQAEMQEMTLLK(1)NK	2	-0.019719	2	1	2.07701e-17	158.42	QLDLATQAEMQEMTLLK(1)NK	2	-0.47966	4
Vv_180806_02676	237	K	1	7.94164e-10	118.48	MSK(1)PGEPTWESPWGPGR	2	-0.12975	4	1	3.76184e-09	124.29	MSK(1)PGEPTWESPWGPGR	3	-1.3235	2
Vv_180806_00004	239	K	1	0.0446474	46.016	SLFK(1)MIK	2	-0.31067	1	1	0.0496019	47.849	SLFK(1)MIK	2	-0.90588	1
Vv_180806_01524	226	K	1	1.44196e-24	209.43	YPQADGSVCNVK(1)STAEGPK	3	-0.22609	2	1	1.40571e-09	117.37	YPQADGSVCNVK(1)STAEGPK	3	-0.88874	2
Vv_180806_00312	357	K	1	4.4035e-12	110.74	IAK(1)PVVQSIHSASVTGPK	2	0.61819	1	1	0.000147549	68.525	IAK(1)PVVQSIHSASVTGPK	3	2.4237	1
Vv_180806_01156	321	K	1	6.80235e-14	135.09	LPQLNAIYVPEGIDEAK(1)VR	2	0.51865	4	1	1.29621e-06	96.447	LPQLNAIYVPEGIDEAK(1)VR	2	0.10641	2
Vv_180806_03141	102	K	1	5.17242e-05	103.55	QLYQLEK(1)LWG	2	0.54956	2	1	0.000611205	74.165	QLYQLEK(1)LWG	2	-0.20232	1
Vv_180806_02735	350	K	1	1.33511e-19	196.18	QCK(1)ANPWQSFAEAQAK	3	-0.31808	2	1	3.56117e-14	150.76	QCK(1)ANPWQSFAEAQAK	3	-0.31654	2
Vv_180806_03612	251	K	1	2.0337e-05	141.2	VDK(1)DCYWR	2	-0.17943	1	1	0.00127363	97.635	VDK(1)DCYWR	2	-0.14764	1
Vv_180806_01279	20	K	1	1.27335e-11	147.17	PGVISGDDVQK(1)VFEVAK	2	2.2434	4	1	5.05922e-15	142.32	PGVISGDDVQK(1)VFEVAK	3	0.76769	5
Vv_180806_00707	347	K	1	4.00802e-15	141.31	LVSSEVK(1)SAVESFMADK	2	0.26869	4	1	0.000218735	66.809	LVSSEVK(1)SAVESFMADK	2	0.041227	3
Vv_180806_04006	95	K	1	7.69012e-07	98.902	VFK(1)EFFGEHPPAR	3	0.020545	2	1	8.10088e-05	83.204	VFK(1)EFFGEHPPAR	3	0.028301	1
Vv_180806_03044	306	K	1	0.000322897	93.649	SGLK(1)LYVQR	2	-0.47592	2	1	0.000663565	84.615	SGLK(1)LYVQR	2	1.2483	1
Vv_180806_00430	30	K	1	0.000192596	101.65	MVK(1)HPIYGK	2	-0.82326	12	1	0.000252413	109.44	MVK(1)HPIYGK	2	-0.67057	10
Vv_180806_00212	262	K	1	2.04488e-10	170.79	AYK(1)SGHGLNNQLLR	2	1.3063	1	1	4.99952e-06	100.22	AYK(1)SGHGLNNQLLR	3	-1.8931	2
Vv_180806_03960	86	K	1	0.00319639	71.176	K(1)VESAAQSLR	2	-0.39146	1	1	0.00101264	77.597	K(1)VESAAQSLR	2	0.19906	1
Vv_180806_01525	40	K	1	0.0118517	78.77	QVIQWGK(1)K	2	-0.61155	1	1	0.00363646	86.833	QVIQWGK(1)K	2	-0.69754	1
Vv_180806_03533	553	K	1	3.23501e-06	101.39	RQQELVDLCK(1)QR	3	-1.0795	2	1	0.00080059	66.989	RQQELVDLCK(1)QR	3	-1.0527	1
Vv_180806_02845	157	K	1	1.85256e-11	126.63	MAGISGMGGAGFPTAK(1)K	2	-0.75495	3	1	3.56663e-07	111.22	MAGISGMGGAGFPTAK(1)K	3	-0.92105	4
Vv_180806_01467	420	K	1	2.58617e-06	112.24	DKNGSEK(1)MGIAIGK	2	-0.31946	1	0.999995	0.000108063	93.716	DKNGSEK(1)MGIAIGK	2	-0.48	1
Vv_180806_00147	438	K	1	0.00318484	86.136	AK(1)AFESIK	2	-0.53505	1	1	0.000980776	106.42	AK(1)AFESIK	2	0.35589	2
Vv_180806_00915	242	K	1	1.42386e-33	252.08	NPIIDK(1)AHWQQLK	2	0.54043	1	1	2.56125e-32	233.31	NPIIDK(1)AHWQQLK	2	0.61813	1
Vv_180806_04013	269	K	1	4.59589e-10	119.65	DWTPMLTSK(1)GFTPMLR	2	0.20915	1	1	3.87082e-12	144.29	DWTPMLTSK(1)GFTPMLR	3	0.15938	3
Vv_180806_00992	8	K	1	3.39537e-08	170.42	QK(1)VWQSIVK	2	0.037115	6	1	1.83832e-05	134.81	QK(1)VWQSIVK	2	-0.25416	7
Vv_180806_01101	329	K	1	0.000360303	124.37	VLSGK(1)LR	2	-0.034007	1	1	0.00230061	105.39	VLSGK(1)LR	2	0.16969	1
Vv_180806_01580	127	K	1	5.1888e-05	130.01	LFK(1)VIQDAVK	2	-0.093136	2	1	3.24642e-05	126.71	LFK(1)VIQDAVK	2	-0.12387	1
Vv_180806_00469	183	K	1	5.75602e-17	124.31	EQHK(1)GSMASVAFHLNNQILAGENPK	3	0.21319	2	1	6.61716e-27	169.41	EQHK(1)GSMASVAFHLNNQILAGENPK	3	0.29358	2
Vv_180806_02830	212	K	1	0.00428712	54.343	AK(1)GLSYPYIIVK	2	1.1124	1	1	0.00549547	53.034	AK(1)GLSYPYIIVK	2	-0.86367	1
Vv_180806_00354	52	K	1	0.000199481	96.034	MLTK(1)FGAVR	2	-0.050263	2	1	0.000333892	91.265	MLTK(1)FGAVR	2	-0.12484	1
Vv_180806_02422	416	K	1	0.0441567	47.712	WAQK(1)EQLDCYR	2	-2.3387	1	1	1.36185e-08	152.64	WAQK(1)EQLDCYR	2	-0.90439	1
Vv_180806_02826	112	K	1	5.07889e-05	77.324	LHQIYTQAK(1)PDYTGR	2	0.91509	1	1	3.52563e-05	88.768	LHQIYTQAK(1)PDYTGR	3	0.5562	1
Vv_180806_01682	61	K	1	0.000415977	59.372	GLIVHSLK(1)PDNFVAGADVR	3	0.19346	1	1	3.46863e-05	71.592	GLIVHSLK(1)PDNFVAGADVR	3	0.14997	1
Vv_180806_01427	347	K	1	4.80422e-08	144.97	K(1)HAEESQASIDNFMK	2	-2.029	2	1	2.68665e-69	291.06	K(1)HAEESQASIDNFMK	2	-0.92063	3
Vv_180806_01738	88	K	1	4.1201e-17	204.13	SRGEDVK(1)LNASCGLR	3	4.1386	18	1	5.24901e-19	178.14	SRGEDVK(1)LNASCGLR	3	-0.21771	19
Vv_180806_02257	66	K	1	0.00397774	53.3	NSLCIGEVK(1)TGEK	2	0.24665	1	1	0.000179077	78.505	NSLCIGEVK(1)TGEK	2	-0.45178	1
Vv_180806_00037	123	K	1	0.00449389	65.719	NLFK(1)AALER	2	0.49683	1	1	0.000300316	107.21	NLFK(1)AALER	2	0.27042	1
Vv_180806_03270	2	K	1	1.73277e-09	159.79	MK(1)THSTYPIGIAGQK	2	-0.94788	2	1	1.85803e-36	237.59	MK(1)THSTYPIGIAGQK	3	-0.71037	2
Vv_180806_03020	138	K	1	2.78984e-06	93.348	LK(1)QSLTGAEFAQK	2	-0.46607	2	1	1.76133e-06	119.39	LK(1)QSLTGAEFAQK	3	-0.063264	3
Vv_180806_02716	111	K	1	9.12229e-12	146.67	SK(1)AVCIAYETVTDHMGR	2	2.2614	7	1	1.72953e-22	188.58	SK(1)AVCIAYETVTDHMGR	3	-0.67557	8
Vv_180806_00501	19	K	1	1.25764e-05	94.767	QVLK(1)FGEFTLK	3	1.0287	2	1	0.000267036	78.903	QVLK(1)FGEFTLK	3	0.040737	2
Vv_180806_00166	28	K	1	0.0019023	106.36	AK(1)LDQIR	2	0.55429	2	1	0.00288595	98.997	AK(1)LDQIR	2	0.44331	2
Vv_180806_01313	211	K	1	2.1051e-05	115.33	YQQPDTYK(1)QIAK	3	0.50979	2	1	0.00135259	58.172	YQQPDTYK(1)QIAK	3	1.0312	1
Vv_180806_00437	19	K	1	1.35212e-07	137.39	APHISEK(1)ATMAAEK	2	-0.22865	1	1	2.87926e-15	174.21	APHISEK(1)ATMAAEK	2	-0.11207	1
Vv_180806_02551	43	K	1	1.42172e-42	255.93	HLFSSLGFAEVAK(1)HR	3	-0.1804	1	1	2.47843e-05	92.939	HLFSSLGFAEVAK(1)HR	3	-0.51335	1
Vv_180806_03971	185	K	1	1.80622e-21	167.97	ELASGLSCPVGFK(1)NGTDGNIK	2	-0.12534	3	1	8.71628e-23	171.85	ELASGLSCPVGFK(1)NGTDGNIK	2	0.67646	4
Vv_180806_03562	160	K	1	0.00167761	58.885	GWTPLK(1)VEPIFSER	2	0.70604	1	1	7.72616e-05	85.909	GWTPLK(1)VEPIFSER	2	0.13968	1
Vv_180806_01870	82	K	1	4.22817e-07	98.281	HIK(1)QEGCQIIAVDNSK	3	-0.10472	1	1	2.54189e-05	88.427	HIK(1)QEGCQIIAVDNSK	3	-0.29743	1
Vv_180806_03587	259	K	1	1.29845e-07	120.9	GGMILTNHEEIIK(1)K	3	-0.0096826	9	1	1.47581e-11	152	GGMILTNHEEIIK(1)K	3	-1.1953	5
Vv_180806_02424	210	K	1	0.000425196	78.556	HGK(1)YVPLALK	2	0.53103	2	1	0.00915448	53.124	HGK(1)YVPLALK	2	-0.49374	2
Vv_180806_03169	340	K	1	7.71536e-06	125.97	DK(1)GDAYSYNWSLK	2	0.57035	1	1	1.32038e-06	122.78	DK(1)GDAYSYNWSLK	2	-0.55451	2
Vv_180806_02890	44	K	1	3.11172e-06	63.559	LLHNK(1)DSGEYACTCCHAPLFSSVNK	4	-0.036672	1	1	1.51035e-18	141.36	LLHNK(1)DSGEYACTCCHAPLFSSVNK	4	-0.21233	1
Vv_180806_02086	640	K	1	5.18155e-62	262.97	AYSFVAAK(1)HPALHPGQSAAIVVDGK	2	0.53076	3	1	3.04747e-72	262.77	AYSFVAAK(1)HPALHPGQSAAIVVDGK	2	0.086271	2
Vv_180806_02427	735	K	1	2.80009e-05	140.14	EALMQDYSDK(1)WK	2	-0.99306	1	1	2.038e-06	127.52	EALMQDYSDK(1)WK	2	-0.77287	2
Vv_180806_00711	582	K	1	3.88937e-08	114.87	ELEAAEALAAANK(1)R	2	0.90398	2	1	1.72062e-07	116.71	ELEAAEALAAANK(1)R	3	-0.34846	1
Vv_180806_01663	190	K	1	0.00174479	71.085	VTIVPTMYDK(1)R	2	-0.69294	1	1	7.82639e-05	92.866	VTIVPTMYDK(1)R	3	0.20527	2
Vv_180806_00415	8	K	1	0.0432112	55.504	YLGPK(1)LK	2	0.11618	1	1	0.0400212	51.787	YLGPK(1)LK	2	0.46501	1
Vv_180806_00253	263	K	1	0.00297408	100.07	YAMIK(1)AR	2	-1.2389	2	1	0.0119387	70.912	YAMIK(1)AR	2	1.6671	1
Vv_180806_00167	218	K	1	0.000170263	88.056	AK(1)LFELELQK	2	0.42966	1	1	0.000162114	104.43	AK(1)LFELELQK	2	0.66996	1
Vv_180806_00930	972	K	1	0.0025989	84.817	DGK(1)LVITSR	2	0.037823	1	1	0.000359472	99.53	DGK(1)LVITSR	2	-0.33697	1
Vv_180806_03507	195	K	1	1.1444e-05	88.385	VLFSATMPPMLK(1)NIVER	2	-0.14223	2	1	0.000327382	64.454	VLFSATMPPMLK(1)NIVER	2	0.52381	2
Vv_180806_01327	104	K	1	1.18804e-14	149.86	TCAFIDAEHALDPVYAK(1)K	4	-0.33635	2	1	1.89542e-35	216.29	TCAFIDAEHALDPVYAK(1)K	2	0.093359	3
Vv_180806_01846	268	K	1	1.5511e-10	114.55	VTGIGK(1)NSIQGDIHFADALEK	3	0.05113	1	1	6.64258e-14	136.49	VTGIGK(1)NSIQGDIHFADALEK	3	-0.72257	1
Vv_180806_00124	184	K	0.995639	2.16133e-05	110.51	MTAGGK(0.996)VDK(0.004)PIGR	3	-0.11742	4	0.999927	7.24754e-07	130.19	MTAGGK(1)VDKPIGR	3	-1.4603	6
Vv_180806_03092	348	K	1	0.00113114	59.372	TENGPAITDVIK(1)LVGER	2	0.71269	1	1	2.62435e-05	85.937	TENGPAITDVIK(1)LVGER	2	0.50749	1
Vv_180806_00256	27	K	1	2.4187e-06	104.24	IAETK(1)VLQHSCR	3	-1.4225	5	1	2.87396e-16	180.09	IAETK(1)VLQHSCR	3	0.834	2
Vv_180806_01086	326	K	1	7.39499e-07	106.32	TLLSDTK(1)EILDAK	2	0.27473	1	1	6.61009e-05	86.944	TLLSDTK(1)EILDAK	2	-0.055843	1
Vv_180806_03507	365	K	1	6.5227e-08	124.42	VTK(1)SSMEEIQLPLR	3	-0.38956	4	1	1.1771e-06	112.02	VTK(1)SSMEEIQLPLR	3	-0.69179	4
Vv_180806_00069	277	K	1	2.41988e-06	141.37	VHETVEK(1)FSVVK	3	-0.17873	3	1	3.58383e-06	119.39	VHETVEK(1)FSVVK	2	0.90643	6
Vv_180806_03044	493	K	1	2.95829e-17	136.62	QFQSITK(1)AGLDLSQFEDEQEKEK	3	0.026779	2	1	2.14073e-15	132.65	QFQSITK(1)AGLDLSQFEDEQEKEK	3	0.16547	4
Vv_180806_02860	584	K	1	0.00209923	105.2	FPK(1)MGQK	2	-0.52753	1	1	0.00125558	118.69	FPK(1)MGQK	2	-0.11594	1
Vv_180806_02155	48	K	1	0.0669797	63.565	LAFNSK(1)K	2	1.1853	1	1	0.00436993	107.59	LAFNSK(1)K	2	1.9838	1
Vv_180806_00206	962	K	1	0.000996317	73.499	VVDLASK(1)LLK	2	0.5021	1	1	0.00267006	63.624	VVDLASK(1)LLK	2	0.088638	1
Vv_180806_00245	557	K	1	0.000639202	119.57	AK(1)INVQR	2	1.954	1	1	0.000155821	133.47	AK(1)INVQR	2	-0.40953	1
Vv_180806_00422	127	K	1	8.15989e-36	182.02	AVLEVAGVHNVLSK(1)AYGSTNPINIVR	2	1.6487	3	1	3.30838e-72	258.83	AVLEVAGVHNVLSK(1)AYGSTNPINIVR	2	-0.056935	2
Vv_180806_00127	92	K	1	8.96352e-09	172.25	LQHK(1)PDAR	2	-0.28095	2	1	0.000300678	128.12	LQHK(1)PDAR	2	-0.22791	3
Vv_180806_03760	142	K	1	9.88902e-06	157.38	HYAK(1)THILPR	2	-0.61822	5	1	1.65122e-09	163.84	HYAK(1)THILPR	3	0.20101	5
Vv_180806_03886	431	K	1	0.000976604	47.688	EIAGTHHEK(1)WDGSGYPMGLK	3	0.47661	1	1	7.71176e-05	68.952	EIAGTHHEK(1)WDGSGYPMGLK	3	0.81749	1
Vv_180806_03183	466	K	1	3.2514e-63	296.95	QMLYTGHK(1)HQGPSAVR	2	-0.73774	5	1	2.18866e-55	268.93	QMLYTGHK(1)HQGPSAVR	2	0.25616	5
Vv_180806_03036	81	K	1	1.65419e-09	111.22	AISLTTEVK(1)PFHSVAVR	2	-0.243	2	1	5.60993e-15	153.72	AISLTTEVK(1)PFHSVAVR	2	-1.3062	2
Vv_180806_01215	178	K	1	3.74075e-25	195.18	LVNWDPK(1)LHTAISDLEVENK	4	-0.99662	3	1	4.71405e-14	143.57	LVNWDPK(1)LHTAISDLEVENK	2	-0.033265	3
Vv_180806_03768	551	K	1	7.3921e-05	150.27	QLVNNGYK(1)AR	2	0.94893	1	1	0.000101083	119.75	QLVNNGYK(1)AR	2	0.22426	1
Vv_180806_01838	528	K	1	4.28257e-08	112.42	ILAPVDACK(1)FSLER	3	0.060439	5	1	3.56138e-08	124.42	ILAPVDACK(1)FSLER	3	-0.64352	2
Vv_180806_04356	658	K	1	0.00449703	67.334	QQQLIAHFK(1)V	2	1.4217	1	1	0.0412406	45.598	QQQLIAHFK(1)V	2	1.2064	1
Vv_180806_02768	878	K	1	4.78329e-08	113.25	DITAAQTPTEMK(1)PK	2	0.499	3	1	3.32709e-08	127.3	RDITAAQTPTEMK(1)PK	2	-0.2229	6
Vv_180806_04833	60	K	1	4.08232e-05	79.875	EQFGDPLLVK(1)VNR	2	-0.42881	1	1	0.00163734	56.569	EQFGDPLLVK(1)VNR	2	1.5955	1
Vv_180806_04280	54	K	1	0.000259139	107.21	INLMDEIK(1)R	2	-0.41664	1	1	0.000164431	129.85	INLMDEIK(1)R	2	-0.77839	1
Vv_180806_02735	449	K	1	3.83967e-13	174.59	QMENDPFNAYVADNK(1)K	2	-0.3657	6	1	1.25589e-21	184.99	QMENDPFNAYVADNK(1)K	3	-0.37032	7
Vv_180806_01208	162	K	1	2.43797e-06	98.156	EIVVMGPHLIK(1)R	3	0.46495	1	1	0.000255207	72.531	EIVVMGPHLIK(1)R	3	0.14601	1
Vv_180806_03534	610	K	1	3.79964e-05	115.33	GEIHK(1)SLGTNR	2	-0.021745	2	1	2.6498e-05	120.55	GEIHK(1)SLGTNR	2	0.098842	2
Vv_180806_00771	22	K	1	0.000111503	83.182	LLIDK(1)AVSLAK	2	0.29702	3	1	0.000102823	85.924	LLIDK(1)AVSLAK	2	0.28937	2
Vv_180806_03757	260	K	1	3.61061e-06	92.943	TGAAIVIGK(1)NAK	2	1.0508	2	1	7.32808e-06	115.29	TGAAIVIGK(1)NAK	2	0.068751	2
Vv_180806_01428	310	K	1	9.17575e-08	151.26	PK(1)SMQHGFDK	3	-0.8944	6	1	2.25315e-10	153.81	PK(1)SMQHGFDK	2	-0.40379	5
Vv_180806_00548	93	K	1	6.66545e-18	143.57	RGAPEAQTLYSETQESQAK(1)R	3	0.37277	1	1	6.15865e-14	143.57	RGAPEAQTLYSETQESQAK(1)R	3	-0.13097	1
Vv_180806_01352	35	K	1	5.22809e-20	157.85	FIEK(1)VGFFNPTAQGQEEGLR	2	-0.28398	2	1	2.70968e-39	212.79	FIEK(1)VGFFNPTAQGQEEGLR	2	-0.039304	2
Vv_180806_03138	109	K	1	8.47207e-14	125.23	NNTAPAPWTYENIEYMK(1)NQLK	3	-0.13467	1	1	7.29051e-18	150.13	NNTAPAPWTYENIEYMK(1)NQLK	3	0.39083	1
Vv_180806_00372	296	K	1	2.47192e-24	210.98	EHGK(1)WSVAINPDSIPK	2	0.71667	2	1	9.83603e-12	139.29	EHGK(1)WSVAINPDSIPK	2	0.25487	2
Vv_180806_00433	150	K	1	0.00016931	113.62	GIK(1)VEVSGR	2	-0.27282	1	1	0.000268685	112.11	GIK(1)VEVSGR	2	-0.21579	1
Vv_180806_00704	129	K	1	9.29107e-05	144.1	HK(1)FNNFVEGK	2	-2.1152	6	1	0.000107519	118.77	HK(1)FNNFVEGK	3	0.44467	5
Vv_180806_03531	302	K	1	6.38891e-24	182.15	AFDVQEVVETCSGASALK(1)SK	2	-0.19809	2	1	9.62956e-11	127.37	AFDVQEVVETCSGASALK(1)SK	2	-0.26205	2
Vv_180806_02563	177	K	1	7.01641e-11	145.69	VLK(1)SVYYRPADLVPLTQ	3	-0.34819	5	1	1.28084e-11	142.94	VLK(1)SVYYRPADLVPLTQ	3	0.040229	3
Vv_180806_02788	283	K	1	2.33221e-06	85.855	GGEAFHTGCIPFYK(1)YFQTAVK	3	-0.037127	1	1	1.00361e-08	106.39	GGEAFHTGCIPFYK(1)YFQTAVK	3	-0.11145	1
Vv_180806_01682	352	K	1	7.98747e-15	159.04	IKDVSNDGVLNALK(1)YNYK	2	-0.1702	4	1	4.77553e-29	201.9	IKDVSNDGVLNALK(1)YNYK	2	0.02997	5
Vv_180806_03011	111	K	1	0.000247887	121.73	VK(1)LEQTGVR	2	-1.1786	1	1	0.000348582	100.57	VK(1)LEQTGVR	2	-0.48556	1
Vv_180806_00602	97	K	1	7.65334e-05	113.93	VGALSK(1)TQLK	2	0.28146	3	1	0.000118603	110.38	VGALSK(1)TQLK	2	0.20086	3
Vv_180806_01535	89	K	1	8.13658e-11	147.07	LPSYAPIK(1)NEASNGLK	2	-0.30293	1	1	1.10814e-08	125.39	LPSYAPIK(1)NEASNGLK	2	0.68103	1
Vv_180806_00302	180	K	1	1.08488e-37	225.83	ELEHSLVQGDGNTPALDK(1)YSR	2	0.57777	4	1	1.08528e-62	256.66	ELEHSLVQGDGNTPALDK(1)YSR	3	0.11267	8
Vv_180806_01327	321	K	1	7.44063e-05	134.66	VLDTK(1)LR	2	0.22995	2	1	1.33021e-07	162.07	VLDTK(1)LR	2	2.0479	2
Vv_180806_01738	308	K	1	0.000112789	107.79	LHIIECK(1)TK	2	0.18449	1	1	0.000296557	107.79	LHIIECK(1)TK	2	0.23571	1
Vv_180806_00439	114	K	1	9.06347e-07	166.62	KVDVTGTSK(1)GK	2	0.50094	3	1	5.60993e-08	156.08	KVDVTGTSK(1)GK	2	0.23878	2
Vv_180806_04501	37	K	1	0.000292019	70.889	VGDK(1)WILTELGAR	2	-0.046385	1	1	0.000145596	80.96	VGDK(1)WILTELGAR	2	-0.23563	2
Vv_180806_03587	64	K	1	4.14481e-52	266.78	AVMQAQGTCLTNK(1)YAEGYPGR	2	1.3658	6	1	3.0582e-63	265.54	AVMQAQGTCLTNK(1)YAEGYPGR	2	-0.40367	10
Vv_180806_01581	62	K	1	9.68533e-05	141.1	AAVVMLK(1)ADQR	2	-1.3266	3	1	9.86659e-05	94.767	AAVVMLK(1)ADQR	2	-1.3666	3
Vv_180806_00420	84	K	1	2.74828e-05	84.249	VAELAK(1)VTGDVVDLNSLK	2	2.1917	1	1	3.20278e-07	108.71	VAELAK(1)VTGDVVDLNSLK	2	2.0914	1
Vv_180806_02883	25	K	1	0.00147818	67.08	AIAAALPNPQK(1)K	2	-1.0755	1	1	0.00251243	68.536	AIAAALPNPQK(1)K	2	-0.23133	1
Vv_180806_03530	7	K	1	0.000415905	78.903	LSK(1)LLTSFEK	2	0.72075	1	1	0.000595859	74.611	LSK(1)LLTSFEK	2	0.68684	1
Vv_180806_00322	255	K	1	3.42999e-11	120.23	HFMQK(1)EIYEQPTALINTMEGR	3	-0.56641	1	1	5.71204e-14	138.03	HFMQK(1)EIYEQPTALINTMEGR	3	-0.34188	2
Vv_180806_02853	98	K	1	1.72772e-05	84.753	GAVTEQEALK(1)EIYK	2	0.23949	1	1	3.54506e-05	94.532	GAVTEQEALK(1)EIYK	2	-0.95084	1
Vv_180806_00658	176	K	1	1.15927e-19	140.32	DSGLSGVPAVIVNNK(1)YLVQAQGIK	3	0.0089124	1	1	1.3518e-08	93.804	DSGLSGVPAVIVNNK(1)YLVQAQGIK	3	-0.65002	1
Vv_180806_01862	499	K	1	0.000278208	78.939	HAK(1)AAIQQAR	3	0.2715	1	1	0.000508917	71.451	HAK(1)AAIQQAR	3	-0.37464	3
Vv_180806_01682	236	K	1	0.00107206	116.55	KFVFEQAAK(1)K	2	0.72034	2	1	0.000500383	115.65	KFVFEQAAK(1)K	2	-0.26678	1
Vv_180806_01862	1315	K	1	7.98342e-07	98.105	YTFSEAMAK(1)LFQR	3	-0.60312	2	1	5.37645e-21	197.07	YTFSEAMAK(1)LFQR	2	-0.77289	2
Vv_180806_00682	357	K	1	2.88543e-74	285.6	NACIGEGSK(1)ANHLTYLGDAEIGQR	2	-0.02107	14	1	5.1853e-67	255.58	NACIGEGSK(1)ANHLTYLGDAEIGQR	3	-1.7766	15
Vv_180806_03507	213	K	1	3.71534e-13	126.26	FLRDPVTVDVAGK(1)NHTVDK	3	0.22947	2	1	1.29389e-09	117.37	FLRDPVTVDVAGK(1)NHTVDK	3	-0.58034	2
Vv_180806_00986	121	K	1	0.000922459	101.12	RFGGMK(1)VER	2	-0.42841	4	1	0.0033646	74.92	RFGGMK(1)VER	2	-0.19061	6
Vv_180806_00986	373	K	1	2.83436e-06	88.176	IK(1)GLFAVGECASVGLHGANR	3	-1.1587	1	1	0.00188393	50.957	IK(1)GLFAVGECASVGLHGANR	3	-0.31216	1
Vv_180806_03740	309	K	1	6.19588e-13	104.14	NSK(1)SVIITPGYGMAVAQAQYPVHEITEK	3	-0.24893	1	1	2.03943e-08	79.382	NSK(1)SVIITPGYGMAVAQAQYPVHEITEK	3	-0.53027	1
Vv_180806_01747	153	K	1	9.45583e-10	109.83	LIESCHAK(1)QETIAR	3	0.87648	1	1	9.80141e-10	109.83	LIESCHAK(1)QETIAR	3	-0.94206	1
Vv_180806_01316	427	K	1	0.000518533	122.69	APFNGLK(1)EVK	2	0.012592	2	1	0.000521377	83.045	APFNGLK(1)EVK	2	0.16967	3
Vv_180806_02386	15	K	1	2.18866e-11	124.25	ILVVADINK(1)DEQPALAR	3	2.5988	2	1	4.75019e-22	180.74	ILVVADINK(1)DEQPALAR	3	2.4054	2
Vv_180806_01158	197	K	1	3.92226e-05	115.33	K(1)HTIEVVVDR	2	-0.038141	2	1	5.0187e-05	119.27	K(1)HTIEVVVDR	2	0.27738	2
Vv_180806_00818	201	K	1	1.56155e-11	136.38	GLGVK(1)TDLINTR	2	0.14058	1	1	5.05772e-05	88.021	GLGVK(1)TDLINTR	2	-0.30635	1
Vv_180806_02775	656	K	1	4.19381e-07	99.044	MK(1)FGMSEGMILAAGPGGK	2	0.54967	5	1	1.83594e-09	122.01	MK(1)FGMSEGMILAAGPGGK	3	-0.32785	2
Vv_180806_01702	324	K	1	0.0287674	62.659	QGFVK(1)NR	2	-1.2316	1	1	0.0331185	64.757	QGFVK(1)NR	2	-0.94934	1
Vv_180806_00004	103	K	1	9.15047e-08	136.24	ATDIAQNCGLNAVK(1)R	3	-0.094812	2	1	3.81453e-08	124.51	ATDIAQNCGLNAVK(1)R	2	-0.46945	1
Vv_180806_04018	73	K	1	0.000867009	85.355	LVK(1)AELIER	2	1.1541	2	1	0.0029212	68.525	LVK(1)AELIER	2	-0.81483	2
Vv_180806_03083	41	K	1	0.000585511	89.047	VK(1)EVLQCPK	2	-1.8915	1	1	0.0013383	76.228	VK(1)EVLQCPK	2	-1.3321	1
Vv_180806_02387	66	K	1	1.39409e-05	111.94	AGDDLK(1)SLYAIR	2	-0.47669	1	1	1.12952e-05	110.08	AGDDLK(1)SLYAIR	2	0.49427	1
Vv_180806_00122	542	K	1	1.7582e-27	199.36	VTDNEIAEVLSK(1)QTGIPVSK	2	0.91287	2	1	2.24042e-18	161.31	VTDNEIAEVLSK(1)QTGIPVSK	3	0.44559	2
Vv_180806_00236	19	K	1	0.00633996	80.219	IPAMNAYK(1)K	2	1.1551	2	1	0.00785492	66.504	RIPAMNAYK(1)K	2	0.24625	4
Vv_180806_00208	199	K	1	7.09569e-05	86.772	TK(1)DEIGFATIR	2	0.0029038	1	1	0.000861676	69.03	TK(1)DEIGFATIR	2	0.48157	2
Vv_180806_03101	88	K	1	0.000261282	97.431	LGK(1)YPIQAR	2	-0.22314	2	1	0.000578198	85.676	LGK(1)YPIQAR	2	-0.018124	1
Vv_180806_00378	4	K	1	6.19026e-05	145.91	MDVK(1)QQVAQQR	2	-0.64424	2	1	5.7191e-11	168.22	MDVK(1)QQVAQQR	2	-0.11335	2
Vv_180806_03012	75	K	1	0.000761116	86.744	EFAQK(1)WLGK	2	-1.2432	2	1	0.00492114	63.534	EFAQK(1)WLGK	2	-0.51944	1
Vv_180806_01511	288	K	1	5.07913e-30	226.65	CTVESGLYVTAGSK(1)VR	3	0.0027189	2	1	1.2214e-38	224.59	CTVESGLYVTAGSK(1)VR	3	-0.016262	3
Vv_180806_00949	329	K	1	8.59498e-12	147.12	VAAGQPLSFTQNDIK(1)IR	2	-1.3088	12	1	3.85246e-33	208.39	VAAGQPLSFTQNDIK(1)IR	2	0.8676	9
Vv_180806_04544	751	K	1	5.55629e-05	98.048	DENQAK(1)VLLK	2	-1.1071	1	1	0.000540204	76.228	DENQAK(1)VLLK	2	-0.33658	1
Vv_180806_01574	169	K	1	0.0207345	72.038	LTDAAVK(1)K	2	0.55387	1	1	0.00280746	95.605	LTDAAVK(1)K	2	0.11555	1
Vv_180806_01230	357	K	1	0.0665138	45.28	LPDK(1)VREYLNPR	2	-2.7222	1	1	0.0142242	56.205	LPDK(1)VREYLNPR	2	-0.66704	1
Vv_180806_04356	177	K	1	4.82411e-05	84.365	NK(1)AELITSGIAR	2	0.78512	1	1	4.39804e-05	90.793	NK(1)AELITSGIAR	2	0.11085	1
Vv_180806_02060	1241	K	1	0.00145338	77.662	LPIDPNK(1)DR	2	0.37934	1	1	0.00097944	80.688	LPIDPNK(1)DR	2	0.63574	2
Vv_180806_04611	155	K	1	5.22067e-07	93.424	YK(1)CQQDWGSHGDLSR	2	-2.5813	2	1	1.21929e-09	131.86	YK(1)CQQDWGSHGDLSR	3	-1.295	2
Vv_180806_01040	5	K	1	1.15313e-21	159.75	VLGK(1)PQTDPTLEWFLSHCHIHK	4	-0.17667	4	1	7.91135e-13	130.05	VLGK(1)PQTDPTLEWFLSHCHIHK(1)YPSK	3	-0.41282	14
Vv_180806_00077	105	K	1	0.000127926	127.68	IK(1)ATEFTR	2	0.34565	1	1	0.0295994	49.715	IK(1)ATEFTR	2	0.10042	1
Vv_180806_02490	285	K	1	0.000282827	83.862	ILGVDGPK(1)GK	2	1.405	1	1	0.000277444	83.862	ILGVDGPK(1)GK	2	0.90125	1
Vv_180806_01179	96	K	1	4.6871e-18	145.88	MLQHFIK(1)QVHDNSILKPSPR	4	0.0153	1	1	2.26675e-23	176.1	MLQHFIK(1)QVHDNSILKPSPR	4	0.10866	1
Vv_180806_04283	202	K	1	2.32027e-06	72.316	GFTSVVIVPLGYHSEDDFNAK(1)LPK	3	-0.74909	1	1	3.01465e-11	113.73	GFTSVVIVPLGYHSEDDFNAK(1)LPK	3	-0.26694	1
Vv_180806_00955	127	K	1	0.0114244	67.507	LK(1)MLDYGR	2	-0.28094	1	1	0.00147463	93.267	LK(1)MLDYGR	2	-1.0708	1
Vv_180806_04446	318	K	1	0.0224647	67.981	NPDAK(1)WR	2	0.42679	1	1	0.0224937	73.324	NPDAK(1)WR	2	2.8909	1
Vv_180806_00999	60	K	1	1.4761e-05	103.91	HYK(1)TFNEFFVR	3	0.02228	1	1	7.72237e-06	127.83	HYK(1)TFNEFFVR	3	-0.12918	2
Vv_180806_00569	441	K	1	4.8839e-05	74.776	GIK(1)HDTMLASYVYNSVGGK	3	0.30233	1	1	2.0006e-06	93.5	GIK(1)HDTMLASYVYNSVGGK	3	-0.4485	2
Vv_180806_02675	184	K	1	0.000322605	93.667	QHYK(1)EALGK	3	0.46213	2	1	0.0258409	45.598	QHYK(1)EALGK	2	-0.60773	1
Vv_180806_00196	709	K	1	1.03743e-09	116.36	EVMQNYQYGINK(1)GLYK	2	-0.56924	1	1	3.2572e-12	144.8	EVMQNYQYGINK(1)GLYK	2	0.43501	1
Vv_180806_00949	144	K	1	1.11672e-15	135.98	KAGVPCVPGSDGPLDNDEVK(1)NR	3	-0.093845	1	1	6.38612e-12	118.32	KAGVPCVPGSDGPLDNDEVK(1)NR	3	-0.53014	2
Vv_180806_03062	42	K	1	1.38883e-19	197.84	FGDKPLSK(1)LDLGESEPK	2	1.0086	1	0.999976	2.91207e-06	110.74	FGDKPLSK(1)LDLGESEPK	2	0.38789	2
Vv_180806_02849	85	K	1	2.03562e-07	131.35	TIGLFNSK(1)AENTIK	2	0.35561	1	1	2.73838e-12	160.48	TIGLFNSK(1)AENTIK	2	0.1034	2
Vv_180806_02112	619	K	1	0.00206204	109.11	GNDLGK(1)FK	2	4.0441	7	1	0.001363	118.6	KGNDLGK(1)FK	2	0.53996	4
Vv_180806_03183	293	K	1	0.000478735	66.022	GYEPAEK(1)DPIGYHGVPK	2	1.1632	1	1	0.0121229	47.548	GYEPAEK(1)DPIGYHGVPK	2	1.2746	1
Vv_180806_01900	122	K	1	0.0166728	40.941	GMGALEYAPATK(1)LR	2	-2.7618	1	1	0.000463927	68.277	GMGALEYAPATK(1)LR	2	0.42794	1
Vv_180806_04501	132	K	1	5.22325e-05	76.378	GDGEEK(1)PYYLLWHDSITR	3	-0.41411	2	1	1.9239e-05	82.865	GDGEEK(1)PYYLLWHDSITR	3	0.23908	1
Vv_180806_02600	541	K	1	0.00300654	48.363	INK(1)LADGILTSTQSS	3	-0.48353	2	1	5.47475e-05	87.447	INK(1)LADGILTSTQSS	2	-0.069602	1
Vv_180806_02471	153	K	1	8.15782e-07	92.773	LIIEK(1)PFGYDLASAR	3	-0.55413	3	1	1.30885e-06	110.97	LIIEK(1)PFGYDLASAR	2	0.11053	3
Vv_180806_02424	258	K	1	2.53548e-33	226.23	TMVEGMK(1)HAQEAGGLSGR	3	-1.2731	5	1	9.15337e-36	216.35	TMVEGMK(1)HAQEAGGLSGRPLQSR	4	-3.0889	6
Vv_180806_04285	265	K	1	0.00183402	105.52	LVSQLEK(1)R	2	-0.19813	1	1	0.000204641	135.83	LVSQLEK(1)R	2	0.50636	1
Vv_180806_01848	23	K	1	0.0134205	54.539	YLGK(1)DFVVK	2	0.36997	1	1	0.0276565	65.535	YLGK(1)DFVVK	2	0.086828	1
Vv_180806_01696	1942	K	1	0.000710766	73.435	EAK(1)NLIDMINGR	2	0.25742	2	1	5.62679e-05	95.417	EAK(1)NLIDMINGR	2	0.78719	1
Vv_180806_00252	381	K	1	1.9944e-08	171.32	LIVAVNTDESVK(1)R	2	0.31651	1	1	7.51429e-10	149.41	LIVAVNTDESVK(1)R	2	0.79285	1
Vv_180806_02940	719	K	1	0.000267387	76.073	GEVLPIGGLK(1)EK	3	-0.052797	3	1	0.000173605	76.073	GEVLPIGGLK(1)EK	2	-0.43838	3
Vv_180806_02791	88	K	1	0.000242767	85.355	AAECK(1)IVLFK	2	-0.42602	1	1	0.000327184	82.417	AAECK(1)IVLFK	2	-0.69939	1
Vv_180806_00568	51	K	1	0.000128783	109.44	LTNQK(1)NLAK	2	0.97038	1	1	0.000323927	103.55	LTNQK(1)NLAK	2	0.21058	1
Vv_180806_01758	30	K	1	1.55888e-11	153.72	LTFDKENQELICK(1)LDR	3	-1.1009	2	1	2.65819e-13	148.44	LTFDKENQELICK(1)LDR	2	-1.5171	2
Vv_180806_02280	122	K	1	1.40937e-06	94.122	IILFANQEAK(1)GGR	2	-0.17579	1	1	4.95245e-05	94.122	IILFANQEAK(1)GGR	2	0.090532	2
Vv_180806_00244	252	K	1	8.87428e-28	179.17	AVWCK(1)EGSDIVITALPHQVSGAK	4	-0.27939	4	1	2.32475e-19	151.06	AVWCK(1)EGSDIVITALPHQVSGAK	4	-1.0058	4
Vv_180806_04502	14	K	1	3.71979e-07	100.56	TAAQVGK(1)WAAAHIAK	2	-1.1379	2	1	9.35264e-05	79.614	TAAQVGK(1)WAAAHIAK	3	0.03348	2
Vv_180806_00561	295	K	1	0.00780412	73.26	LVQQGK(1)FR	2	-0.14219	1	1	0.00177069	86.833	LVQQGK(1)FR	2	-0.20625	1
Vv_180806_00087	28	K	1	1.01507e-06	101.3	SLENVEK(1)IESTLK	2	0.38876	3	1	4.902e-06	111.12	SLENVEK(1)IESTLK	2	-2.6201	3
Vv_180806_00082	14	K	1	0.000294435	118.5	VK(1)AFLDNR	2	-0.89921	1	1	0.0240258	52.579	VK(1)AFLDNR	2	0.49766	1
Vv_180806_03016	105	K	1	8.78631e-11	141.55	PFGGQSK(1)EFGGEQAAR	2	-0.081031	1	1	7.10115e-28	207.79	PFGGQSK(1)EFGGEQAAR	2	0.026345	2
Vv_180806_00336	167	K	1	0.000192596	101.65	TMK(1)IEVQGK	2	0.79412	3	1	0.000308255	105.98	TMK(1)IEVQGK	2	-1.638	2
Vv_180806_02796	433	K	1	0.00180115	76.1	GLMVEK(1)GGR	2	0.1693	1	1	0.00119086	78.06	GLMVEK(1)GGR	2	-0.052876	2
Vv_180806_00190	134	K	1	0.00667853	45.992	NVDLLVELDNHGK(1)R	3	-0.55408	1	1	0.000773703	61.409	NVDLLVELDNHGK(1)R	3	0.57105	1
Vv_180806_01368	151	K	1	9.27245e-07	107.65	PIK(1)LPFIPHEDPR	2	-0.04774	4	1	1.94998e-06	117.93	PIK(1)LPFIPHEDPR	2	0.089765	2
Vv_180806_00416	75	K	1	4.65638e-05	87.184	CAEMAK(1)EYGLK	2	-0.15449	2	1	8.2836e-05	101.39	CAEMAK(1)EYGLK	2	0.59738	4
Vv_180806_02315	131	K	1	1.66143e-11	117.03	LLAASDSVAFPVVIVDAK(1)DGAK	3	0.434	3	1	4.15205e-06	72.568	LLAASDSVAFPVVIVDAK(1)DGAK	3	-0.027694	2
Vv_180806_01365	216	K	1	0.0018977	56.817	ANIVDAIVSGQPEK(1)AR	2	-1.2015	1	1	0.000394302	72.932	ANIVDAIVSGQPEK(1)AR	2	-0.79453	1
Vv_180806_00480	148	K	1	0.00051421	111.29	LAK(1)QYNFK	2	0.036716	3	1	0.0251354	75.243	LAK(1)QYNFK	2	1.2644	1
Vv_180806_02036	99	K	1	0.00125757	80.231	NLGGK(1)TPLR	2	-2.4774	3	1	0.00262061	69.275	NLGGK(1)TPLR	2	-0.10885	2
Vv_180806_00430	19	K	1	2.98645e-05	84.365	MDK(1)SIVVAIER	2	0.43672	3	1	9.74946e-05	94.122	MDK(1)SIVVAIER	2	1.1832	2
Vv_180806_02591	314	K	0.994445	0.00056292	56.719	SLMNVPFQMVK(0.006)PELDAK(0.994)FLK	3	0.2606	1	0.999885	5.7193e-07	93.92	SLMNVPFQMVKPELDAK(1)FLK	3	-0.017341	1
Vv_180806_00926	154	K	1	1.39314e-09	112.63	VGTVTPNVAEAVK(1)NAK	3	0.32757	7	1	8.38528e-09	120.92	VGTVTPNVAEAVK(1)NAK	2	-0.11298	6
Vv_180806_02591	265	K	1	1.25873e-06	96.866	AQGGVK(1)AIEQVNR	2	1.4082	1	1	8.80083e-06	102.9	AQGGVK(1)AIEQVNR	2	0.32834	1
Vv_180806_00707	332	K	1	0.00879873	48.568	VPDPK(1)FSSQTK	2	-0.22251	1	1	0.000118008	85.274	VPDPK(1)FSSQTK	2	0.15697	2
Vv_180806_02422	122	K	1	0.000162067	134.88	VKDGIVDCFEK(1)K	2	0.58972	4	1	3.48429e-05	118.08	VKDGIVDCFEK(1)K	2	0.20541	3
Vv_180806_02772	213	K	1	0.0021431	57.434	GK(1)NNQQHFSANGK	3	1.3177	1	1	0.0100972	50.088	GK(1)NNQQHFSANGK	3	0.47525	1
Vv_180806_03815	84	K	1	7.01806e-07	97.291	ASYQTFPSPK(1)GHGEGK	2	0.12843	1	1	7.41214e-07	111.78	ASYQTFPSPK(1)GHGEGK	2	0.19245	2
Vv_180806_02469	301	K	1	0.000839466	85.716	VEAEK(1)LFGK	2	-0.36796	1	1	0.000351972	100.25	VEAEK(1)LFGK	2	-0.085456	1
Vv_180806_03429	163	K	1	5.59057e-10	118.31	IIADINPELSMEK(1)YDVK	3	-0.85136	4	1	4.1775e-06	99.663	IIADINPELSMEK(1)YDVK	3	-0.60915	3
Vv_180806_02857	51	K	1	2.83196e-06	88.548	LNGLIPGTEFEGK(1)TLEEIIK	3	2.3823	1	1	1.41091e-10	122.49	LNGLIPGTEFEGK(1)TLEEIIK	3	0.17823	7
Vv_180806_02427	401	K	1	2.42073e-16	188.59	MYHTLLGEEGFQK(1)GMK	3	-0.0085989	6	1	6.24325e-27	202.4	MYHTLLGEEGFQK(1)GMK	2	-3.7653	8
Vv_180806_00681	142	K	1	1.54037e-11	155.2	GQHEAAK(1)SLGLNYWQK	2	1.6268	2	1	5.46257e-22	190.18	GQHEAAK(1)SLGLNYWQK	3	0.92044	2
Vv_180806_03670	180	K	1	1.31511e-09	162.94	SIDAIK(1)NSEYPTLNK	2	0.43152	1	1	5.60456e-05	87.083	SIDAIK(1)NSEYPTLNK	2	1.491	1
Vv_180806_01539	67	K	1	0.000353405	69.258	NPGVK(1)FTSPVSGK	2	0.43143	1	1	6.71189e-14	164.2	NPGVK(1)FTSPVSGK	2	0.094011	7
Vv_180806_00165	161	K	1	0.0350936	85.161	LRDQIK(1)R	2	2.0694	1	1	3.81473e-08	163.99	LRDQIK(1)R	2	2.3848	1
Vv_180806_02588	194	K	1	4.15222e-16	190.46	LMDK(1)VQNGNIVLHTDR	3	-0.053677	6	1	4.35581e-17	166.67	LMDK(1)VQNGNIVLHTDR	2	2.4368	6
Vv_180806_03149	129	K	1	0.00123432	65.179	LK(1)YVVITSVDRDDLR	3	0.12289	3	1	5.77484e-05	86.214	LK(1)YVVITSVDRDDLR	3	0.28842	2
Vv_180806_02836	107	K	1	0.000142338	110.84	MEK(1)HIGEWK	2	-0.21602	2	1	0.00930395	53.124	MEK(1)HIGEWK	3	-0.79409	2
Vv_180806_02997	227	K	1	0.0447045	71.342	DNVAWK(1)K	2	0.2448	1	1	0.00754866	91.626	DNVAWK(1)K	2	-0.15916	1
Vv_180806_01975	62	K	1	0.000147128	104.44	AAFK(1)PIYNR	2	-1.2382	4	1	0.000839663	82.426	AAFK(1)PIYNR	2	0.54405	2
Vv_180806_00733	435	K	1	9.37988e-06	86.498	EK(1)FMPSVGTDVIGK	2	0.58005	3	1	4.67093e-05	91.845	EK(1)FMPSVGTDVIGK	2	-0.062559	3
Vv_180806_00342	326	K	1	1.67326e-05	120.7	TALQHAIELVEK(1)K	2	0.24564	2	1	8.58216e-06	110.97	TALQHAIELVEK(1)K	2	0.32563	2
Vv_180806_00098	99	K	1	1.19893e-11	104.77	NTPVENGGIGQVK(1)YPLIADVK	2	-0.15757	7	1	3.27963e-11	128.95	NTPVENGGIGQVK(1)YPLIADVK	2	0.20377	6
Vv_180806_03357	267	K	1	7.13937e-05	80.312	GSK(1)TNVGELMLK	2	0.35374	1	1	0.00949261	49.097	GSK(1)TNVGELMLK	2	0.36213	1
Vv_180806_03015	83	K	1	0.000455688	71.601	NGLACITPLSALK(1)ADK	2	1.0985	2	1	5.97746e-08	116.96	NGLACITPLSALK(1)ADK	2	0.49683	1
Vv_180806_00155	117	K	1	1.48407e-05	85.837	AWAK(1)PDGGHIDQLR	2	0.7414	2	1	2.07059e-09	137.93	AWAK(1)PDGGHIDQLR	2	0.27991	2
Vv_180806_02359	516	K	1	8.10394e-06	131.66	ITDFK(1)GTYSEYLK	2	-0.060835	1	1	3.89784e-05	94.09	ITDFK(1)GTYSEYLK	2	0.20176	1
Vv_180806_01439	572	K	1	1.31041e-05	96.113	DVIGK(1)GGAVIR	2	-1.1372	5	1	0.000101727	83.53	DVIGK(1)GGAVIR	2	0.25754	6
Vv_180806_03114	140	K	1	0.000282827	83.862	DTISK(1)LGNNK	2	-0.30636	1	1	0.000179926	96.342	DTISK(1)LGNNK	2	0.38648	1
Vv_180806_02367	438	K	1	0.00027443	96.624	FDQNK(1)YNGK	2	-0.021235	1	1	3.48914e-05	137.05	FDQNK(1)YNGK	2	0.12546	1
Vv_180806_01413	57	K	1	0.000569476	47.75	LGADPTAPDIHLGHTVILNK(1)LR	4	1.7934	1	1	2.36058e-06	78.554	LGADPTAPDIHLGHTVILNK(1)LR	4	0.66105	1
Vv_180806_02849	99	K	1	1.32264e-21	147.11	ILLEK(1)HNGEVPEDRDALEALPGVGR	3	-0.4851	2	1	7.35144e-27	168.55	ILLEK(1)HNGEVPEDRDALEALPGVGR	4	0.35595	6
Vv_180806_00806	213	K	1	1.38135e-05	157.96	LAK(1)QFQNQGK	2	-1.2494	4	1	2.62516e-07	152.38	LAK(1)QFQNQGK	2	0.74611	3
Vv_180806_02711	5	K	1	0.000297012	114.28	MLDSK(1)LLR	2	-0.012899	2	1	0.000809076	114.5	MLDSK(1)LLR	2	-0.49884	3
Vv_180806_03918	89	K	1	9.09181e-07	127.78	AWHDSSDTIGK(1)IK	3	0.009785	6	1	4.57898e-05	92.295	AWHDSSDTIGK(1)IK	2	-0.12195	2
Vv_180806_03531	626	K	1	2.96327e-09	116.61	VINVSFDSELPSEATK(1)R	2	1.1958	1	1	5.95984e-27	198.85	VINVSFDSELPSEATK(1)R	2	0.75093	1
Vv_180806_01639	260	K	1	0.00517829	90.37	SIK(1)LDVR	2	0.26667	1	1	0.0293556	57.047	SIK(1)LDVR	2	0.53113	1
Vv_180806_01737	225	K	1	0.0031183	53.479	TQK(1)EIPDHATLK	3	1.2613	1	1	0.00385962	53.051	TQK(1)EIPDHATLK	3	1.8531	1
Vv_180806_01556	126	K	1	6.11352e-20	181.64	NEVSSYK(1)QLPINLYQIQTK	2	-0.06987	1	1	1.53249e-17	160.47	NEVSSYK(1)QLPINLYQIQTK	2	0.21796	2
Vv_180806_00929	1261	K	1	1.16139e-27	178.54	STGSYSLVTQQPLGGK(1)AQFGGQR	2	0.6082	3	1	6.42344e-37	198.24	STGSYSLVTQQPLGGK(1)AQFGGQR	2	-0.37375	3
Vv_180806_00196	51	K	1	3.03785e-26	152.07	GGIAADGK(1)TGDGCGLLLQKPDSYLR	3	0.19265	1	1	1.98608e-15	127.92	GGIAADGK(1)TGDGCGLLLQKPDSYLR	3	0.013769	1
Vv_180806_00568	147	K	1	1.18157e-05	110.92	IPVQVLLTK(1)ADK	2	-0.37925	3	1	9.49775e-06	112.44	IPVQVLLTK(1)ADK	3	-0.50621	4
Vv_180806_01581	311	K	1	8.25552e-11	124.25	GVYSSGIPLQTNK(1)EWR	3	-0.03553	2	1	1.4772e-06	106.38	GVYSSGIPLQTNK(1)EWR	3	-0.32122	2
Vv_180806_02904	112	K	1	0.0114496	77.282	VLVK(1)DMK	2	0.61347	1	1	0.00945956	75.243	VLVK(1)DMK	2	-0.087699	1
Vv_180806_04787	591	K	1	0.00112651	81.95	AEQVK(1)NAVK	2	0.89574	2	1	0.00157923	73.233	AEQVK(1)NAVK	2	0.7982	1
Vv_180806_00939	341	K	1	0.00015382	139.43	NK(1)HGMIESR	2	1.1429	5	1	0.000256946	113.93	NK(1)HGMIESR	3	0.4756	4
Vv_180806_02969	444	K	1	1.95002e-05	131.06	VVSEIPLNSQGK(1)R	2	-0.34206	1	1	1.07854e-05	110.38	VVSEIPLNSQGK(1)R	2	0.64206	1
Vv_180806_01087	100	K	1	0.000600975	62.68	DNK(1)FYGLGTADMK	2	-0.40685	1	1	2.19275e-05	98.582	DNK(1)FYGLGTADMK	2	0.01373	1
Vv_180806_03828	85	K	1	0.022918	44.543	VTSLLAAK(1)DK	2	0.94829	1	1	0.00048098	79.492	VTSLLAAK(1)DK	2	0.86882	3
Vv_180806_01024	295	K	1	3.32677e-52	267.44	QDPVGK(1)HLGTVGHEFGATTGR	3	-0.33978	4	1	1.09967e-54	250.42	QDPVGK(1)HLGTVGHEFGATTGR	2	0.046128	6
Vv_180806_00147	109	K	0.996245	2.36947e-05	85.493	K(0.996)VGK(0.006)PGQK(0.998)VTAAEFR	3	0.056477	1	0.952885	0.00497415	49.595	K(0.953)VGK(0.06)PGQK(0.987)VTAAEFR	3	0.68002	1
Vv_180806_03537	122	K	1	0.00201626	71.451	THFK(1)FQAPK	3	1.033	1	1	0.00359656	63.076	THFK(1)FQAPK	3	2.1577	1
Vv_180806_03532	704	K	1	0.000980808	83.862	QLAIELK(1)ER	2	0.78276	1	1	0.00991424	55.084	QLAIELK(1)ER	2	1.4448	2
Vv_180806_01933	441	K	1	1.93419e-10	123.42	GIAECVLLGNPEEIK(1)R	3	-0.63388	2	1	2.92356e-22	192.32	GIAECVLLGNPEEIK(1)R	3	-0.68367	2
Vv_180806_00139	541	K	1	3.91812e-07	92.269	HTK(1)ISENYTYADYR	3	-0.1734	1	1	1.85882e-06	108.36	HTK(1)ISENYTYADYR	3	-0.33423	1
Vv_180806_00143	235	K	1	0.000177291	113.62	LLK(1)EMLGLSH	2	-0.44056	1	1	3.49257e-05	126.07	LLK(1)EMLGLSH	2	-0.67487	1
Vv_180806_00570	314	K	1	8.9835e-06	117.79	ETVLESLLCFK(1)R	3	0.58336	2	1	4.80958e-06	126.71	ETVLESLLCFK(1)R	3	-0.20462	3
Vv_180806_00176	194	K	1	1.22285e-07	104.94	ALDAQVITPIFK(1)DAK	2	-1.4958	3	1	3.10941e-06	102.29	ALDAQVITPIFK(1)DAK	2	-2.1565	3
Vv_180806_00360	51	K	1	7.96243e-08	118.52	QQLIYK(1)PLMDYIQR	2	-0.36405	3	1	1.14221e-14	163.33	QQLIYK(1)PLMDYIQR	2	0.16893	3
Vv_180806_03060	321	K	1	3.6099e-06	95.417	NYK(1)MNEASDWTK	2	0.66455	1	1	0.00011738	83.204	NYK(1)MNEASDWTK	2	0.038524	1
Vv_180806_03019	310	K	1	0.00565254	83.948	VYK(1)NYDPR	2	0.26445	10	1	0.00657106	72.23	VYK(1)NYDPR	2	0.20735	13
Vv_180806_00113	299	K	1	4.23285e-13	182.37	LTQMGVHSLK(1)IEGR	2	-0.12472	8	1	1.14679e-41	242.41	LTQMGVHSLK(1)IEGR	2	-0.37061	8
Vv_180806_03113	5	K	1	0.000675792	67.645	PDMK(1)LFAGNATPELAQR	2	-0.26265	1	1	5.7513e-22	178.14	PDMK(1)LFAGNATPELAQR	2	0.07655	1
Vv_180806_01316	82	K	1	2.96271e-13	132.14	AIEAVNGAIADALVGK(1)DAK	3	-0.51471	5	1	9.11376e-21	138.75	AIEAVNGAIADALVGK(1)DAK	2	0.81093	7
Vv_180806_00779	461	K	1	5.90207e-05	93.096	INK(1)SGWYLYK	2	0.1507	1	1	0.000154149	105.52	INK(1)SGWYLYK	2	-0.33272	1
Vv_180806_01306	235	K	1	1.50043e-06	95.417	AVADMK(1)AIMVAAR	2	-0.48191	2	1	0.000117475	76.073	AVADMK(1)AIMVAAR	2	-0.93475	1
Vv_180806_00549	34	K	1	6.3098e-06	140.91	IISSK(1)DYPAALQK	2	0.0083104	1	1	0.000258218	72.705	IISSK(1)DYPAALQK	2	-0.40112	1
Vv_180806_00954	157	K	1	4.13976e-06	86.189	AIYHPPK(1)ILSPEMPINQVTR	3	-1.0209	1	1	1.00897e-07	100.41	AIYHPPK(1)ILSPEMPINQVTR	3	-0.3227	1
Vv_180806_00329	530	K	1	0.000315886	66.387	VELIK(1)HHQVVEMLEK	3	0.11718	1	1	6.11416e-05	83.692	VELIK(1)HHQVVEMLEK	4	0.18552	2
Vv_180806_01767	196	K	1	0.000220899	72.898	DMDNIEK(1)VELLPYHK	3	0.26919	2	1	0.000421244	64.52	DMDNIEK(1)VELLPYHK	3	-0.023819	1
Vv_180806_02839	292	K	1	5.32477e-07	100.04	FVCATNRDPWK(1)EVQEGR	3	-0.16296	1	1	0.00461855	48.677	FVCATNRDPWK(1)EVQEGR	3	1.2797	1
Vv_180806_00036	962	K	1	0.00671953	48.568	QK(1)SAGSAALVMK	2	-0.61863	1	1	5.03863e-05	88.101	QK(1)SAGSAALVMK	2	-0.4721	1
Vv_180806_02990	30	K	1	1.02691e-06	92.773	TTSSAAIASGLALK(1)GK	2	1.3863	3	1	0.000277975	69.331	TTSSAAIASGLALK(1)GK	3	0.19459	3
Vv_180806_00965	150	K	1	3.24751e-39	196.22	GDYDVVNPNDHVNK(1)SQSTNCAYPTGFR	2	-0.17114	12	1	1.45643e-35	181.64	GDYDVVNPNDHVNK(1)SQSTNCAYPTGFR	3	-0.30338	12
Vv_180806_04683	202	K	1	8.13835e-08	130.72	VEQYDQTMLDYYGK(1)R	3	-0.37144	2	1	1.90767e-12	159.22	VEQYDQTMLDYYGK(1)R	2	-0.32222	1
Vv_180806_03760	242	K	1	7.01624e-06	90.385	IDEILEPYVNASYEK(1)HLK	2	-0.64078	2	1	7.62452e-10	129.11	IDEILEPYVNASYEK(1)HLK	2	-0.89478	2
Vv_180806_02014	163	K	1	5.783e-05	94.801	LVFK(1)EFGPEK	2	0.43219	1	1	0.000179901	96.113	LVFK(1)EFGPEK	2	0.19803	1
Vv_180806_03082	46	K	1	0.00104274	67.385	FK(1)LASLSDLLR	2	-0.10942	1	1	0.00151131	65.179	FK(1)LASLSDLLR	2	0.63974	1
Vv_180806_01848	792	K	1	5.39975e-14	172.42	DGAAGLFLAASNFPK(1)SR	2	-0.10584	3	1	7.62069e-10	130.01	DGAAGLFLAASNFPK(1)SR	3	-0.2864	2
Vv_180806_00501	205	K	1	3.81875e-07	92.65	GDATEHLDAVK(1)AYR	3	-0.78639	1	1	6.99374e-29	214.18	GDATEHLDAVK(1)AYR	3	-0.64409	2
Vv_180806_02422	269	K	1	5.55685e-05	98.04	VLK(1)IAQDNAR	2	0.23366	2	1	0.000132589	108.47	VLK(1)IAQDNAR	2	-0.040753	1
Vv_180806_04487	53	K	1	0.00954436	81.95	HLITK(1)AK(1)K	2	-0.40028	3	1	0.00191481	110.31	HLITK(1)AK	2	0.44407	4
Vv_180806_00432	76	K	0.999866	0.000229539	71.98	VFPDKPITEK(1)PLEVR	3	0.44692	2	0.998978	0.00067307	62.055	VFPDK(0.001)PITEK(0.999)PLEVR	3	0.068225	2
Vv_180806_00379	158	K	0.999916	0.000327019	108.15	QANKPPK(1)AYR	3	-0.37108	3	0.999996	0.000664872	105.52	QANKPPK(1)AYR	2	0.49318	2
Vv_180806_03188	62	K	1	0.000108127	113.22	GLICLTMTK(1)ER	2	-0.69693	1	1	0.000103012	97.163	GLICLTMTK(1)ER	2	-0.96395	1
Vv_180806_00922	304	K	1	2.22728e-34	235.26	PGSITPHTK(1)FESEVYVLSK	2	-0.12431	5	1	1.81065e-50	241.8	PGSITPHTK(1)FESEVYVLSK	3	-1.4189	8
Vv_180806_00707	537	K	1	0.00632332	46.159	GYVYIAQPPLYK(1)VK	3	-0.4642	1	1	0.000238131	70.089	GYVYIAQPPLYK(1)VK	3	0.0060721	1
Vv_180806_04014	131	K	1	3.89358e-15	130.17	AQTSSMSK(1)QDTALYTWLAEQDKK	3	0.9038	1	1	1.60124e-12	119.27	AQTSSMSK(1)QDTALYTWLAEQDKK	3	0.35803	1
Vv_180806_02679	159	K	1	0.00151439	110.03	IK(1)FLAEK	2	0.3166	1	1	0.00615772	82.452	IK(1)FLAEK	2	0.11135	1
Vv_180806_01917	10	K	1	1.17265e-10	135.47	IAFFSAK(1)SYDEASFNK	2	-0.732	2	1	7.84652e-12	140.96	IAFFSAK(1)SYDEASFNK	2	-0.45252	3
Vv_180806_02943	279	K	1	0.00341603	97.473	ELK(1)QAVK	2	0.92257	4	1	0.00303538	97.602	ELK(1)QAVK	2	-0.88603	3
Vv_180806_01627	2	K	1	2.77046e-13	131.25	MK(1)HHTITPSPESQQEALK	3	0.32057	2	1	8.24211e-13	140.89	MK(1)HHTITPSPESQQEALK	3	-0.49337	3
Vv_180806_00122	212	K	1	5.92551e-27	167.59	NNPVIIGEPGVGK(1)TAIVEGLAQR	2	-0.091522	2	1	1.85839e-30	187.86	NNPVIIGEPGVGK(1)TAIVEGLAQR	2	-0.10932	4
Vv_180806_00113	65	K	1	3.09045e-05	147.24	IGIDEAHALGK(1)K	3	-0.57689	3	1	3.35926e-05	103.43	IGIDEAHALGK(1)K	3	-0.42078	2
Vv_180806_03092	305	K	1	0.000497851	58.246	SASAFNTDK(1)LLWLNNHYIK	3	2.849	1	1	3.01428e-06	88.203	SASAFNTDK(1)LLWLNNHYIK	3	2.6523	1
Vv_180806_01154	452	K	1	7.96243e-08	118.52	CIQGK(1)GIVNSISLK	2	0.18629	1	1	3.57411e-06	105.14	CIQGK(1)GIVNSISLK	2	0.59468	1
Vv_180806_03083	212	K	1	1.19718e-10	136.26	AITNIGFECVAVK(1)DGK	2	0.70885	1	1	8.34099e-09	123.42	AITNIGFECVAVK(1)DGK	2	1.2321	1
Vv_180806_02938	349	K	1	0.000415977	59.372	NVGDVTGLVK(1)SDFGYHIIK	3	-0.083171	1	1	6.66334e-10	125.23	NVGDVTGLVK(1)SDFGYHIIK	2	0.31909	2
Vv_180806_01413	386	K	1	7.66883e-08	128.15	AEPAVGTYVFQVGK(1)R	3	-0.16151	2	1	1.84923e-19	185.95	AEPAVGTYVFQVGK(1)R	3	0.43465	2
Vv_180806_03061	184	K	1	0.00321044	59.198	AGFEK(1)LNDIAR	2	1.2958	1	1	0.000894409	68.836	AGFEK(1)LNDIAR	2	-0.22709	1
Vv_180806_01681	254	K	1	9.47867e-06	148.78	HDSTLEGYAK(1)LR	2	0.32129	4	1	6.84765e-10	150.46	HDSTLEGYAK(1)LRPAFDR	3	0.80076	3
Vv_180806_01366	171	K	1	8.0986e-09	115.38	QEVDGK(1)GIPSYPHPK	3	0.46759	7	1	3.93801e-18	152.07	QEVDGK(1)GIPSYPHPK	2	-1.1228	6
Vv_180806_01934	134	K	1	5.7906e-05	94.692	AAQK(1)SFPALK	2	-0.2167	3	1	0.000620834	73.885	AAQK(1)SFPALK	2	-0.74278	3
Vv_180806_02594	159	K	1	0.000316742	109.66	ILNAMAEK(1)R	2	-0.049394	1	1	0.000487891	85.533	ILNAMAEK(1)R	2	1.0385	2
Vv_180806_02071	179	K	1	4.16675e-61	291.13	EGLISPK(1)HSVQVGIR	2	1.0187	10	1	5.90935e-20	188.39	EGLISPK(1)HSVQVGIR	2	0.83634	9
Vv_180806_00558	353	K	1	9.2725e-05	116.52	IPVVPSPK(1)AR	2	-0.12767	4	1	9.36048e-05	108.43	IPVVPSPK(1)AR	3	0.029454	3
Vv_180806_04713	216	K	1	0.0152121	62.107	NQYDLK(1)LA	2	0.64819	1	1	0.0053004	71.501	NQYDLK(1)LA	2	1.1368	1
Vv_180806_01215	277	K	1	7.52639e-22	176.68	GTGCVK(1)ITPAHDFNDYEVGKR	4	-0.77531	5	1	2.03182e-11	130.05	GTGCVK(1)ITPAHDFNDYEVGKR	3	-0.0053353	5
Vv_180806_00077	50	K	1	0.000359186	125.82	K(1)FDVQGIK	2	-3.2931	4	1	0.000108824	141.48	K(1)FDVQGIK	2	-0.6587	4
Vv_180806_03657	32	K	1	4.19035e-05	81.656	QIAFVK(1)NAPQISQGPK	2	0.39284	1	1	0.000135272	75.376	QIAFVK(1)NAPQISQGPK	2	0.37675	1
Vv_180806_01765	49	K	1	2.34311e-08	119.54	ELNK(1)DYGCITEALCK	2	0.21689	3	1	2.63465e-08	121.13	ELNK(1)DYGCITEALCK	3	0.12708	3
Vv_180806_01877	415	K	1	1.26215e-05	96.229	QK(1)IEQKPWILK	3	0.1089	2	0.999999	8.54434e-05	91.549	QK(1)IEQKPWILK	3	-0.12554	2
Vv_180806_03138	617	K	1	6.9985e-12	194.13	NVEHSGMIK(1)MSK	2	1.2411	2	1	1.88959e-13	175	NVEHSGMIK(1)MSK	2	0.055208	4
Vv_180806_03283	146	K	1	3.61064e-06	92.856	ELEWLFGK(1)SLVR	3	0.066527	2	1	7.55062e-07	130.1	ELEWLFGK(1)SLVR	3	-0.26773	2
Vv_180806_02616	5	K	1	0.000264462	68.168	LDK(1)FLCDALGATR	3	0.7492	1	1	0.0114216	45.084	LDK(1)FLCDALGATR	2	2.2894	1
Vv_180806_02892	68	K	1	0.000380026	80.24	AVFDGK(1)TALR	2	2.6799	4	1	0.000277444	83.862	AVFDGK(1)TALR	2	-0.8487	1
Vv_180806_01331	55	K	1	6.03453e-06	118.76	IQAEK(1)GNVTPGNY	2	0.49099	1	1	2.61746e-05	97.463	IQAEK(1)GNVTPGNY	2	0.041132	1
Vv_180806_01392	147	K	1	0.0187667	41.088	LGDAFTYEDLAK(1)PEFK	2	-0.026042	1	1	8.27575e-05	81.656	LGDAFTYEDLAK(1)PEFK	2	-0.23447	2
Vv_180806_01315	366	K	1	0.00134822	97.798	ILAAK(1)YAR	2	0.40523	2	1	2.26539e-06	152.39	ILAAK(1)YAR	2	0.25878	2
Vv_180806_00176	9	K	1	7.00172e-08	98.543	MLIVVSPAK(1)TLDYESPLVTHK	3	-0.35507	2	1	4.88883e-18	154.26	MLIVVSPAK(1)TLDYESPLVTHK	3	-0.67243	2
Vv_180806_00239	12	K	1	1.12688e-05	125.97	TFVAKPETVK(1)R	3	1.5671	8	0.999999	6.19799e-06	136.96	TFVAKPETVK(1)R	2	0.48902	6
Vv_180806_04175	409	K	1	1.21352e-19	197.51	DPATGK(1)QHPCPAELLR	3	-0.33096	2	1	2.0788e-32	211.78	DPATGK(1)QHPCPAELLR	3	-0.72775	2
Vv_180806_01296	191	K	1	0.00136938	63.624	NK(1)VIGAYVWNR	2	-0.27475	1	1	9.5633e-05	93.096	NK(1)VIGAYVWNR	2	0.1551	1
Vv_180806_02679	108	K	1	7.416e-07	94.007	LHK(1)AGYHIALDDFVPNR	3	0.73797	2	1	8.9421e-06	93.424	LHK(1)AGYHIALDDFVPNR	3	0.20626	2
Vv_180806_04442	47	K	1	0.000124564	127.56	VIAAGLGK(1)R	2	0.90464	7	1	3.40664e-05	142.79	VIAAGLGK(1)R	2	0.91262	4
Vv_180806_00122	772	K	1	2.78481e-28	179.17	VDETVVFHPLGQDHIK(1)SIAAIQLK	3	0.43271	2	1	2.48981e-37	196.43	VDETVVFHPLGQDHIK(1)SIAAIQLK	3	-0.28713	4
Vv_180806_01749	1121	K	1	0.000260627	88.021	FAMEGPTK(1)FK	2	0.10916	3	1	0.000179152	104.59	KFAMEGPTK(1)FK	2	0.12219	3
Vv_180806_04611	249	K	1	0.00576217	89.142	ILNK(1)DIR	2	0.47767	1	1	0.00394179	89.142	ILNK(1)DIR	2	-0.14554	1
Vv_180806_02942	165	K	1	7.44629e-40	242.26	LNK(1)LLAEHTGQPLEVIER	2	-0.21691	4	1	2.2818e-125	348.1	LNK(1)LLAEHTGQPLEVIER	2	0.26497	2
Vv_180806_03115	352	K	1	7.94714e-06	129.37	EYIVK(1)DGDVVHFR	2	-0.30957	1	1	2.81725e-10	152.47	EYIVK(1)DGDVVHFR	2	0.23424	1
Vv_180806_00996	174	K	1	0.0118887	56.043	FQDLFAK(1)LGK	2	1.3	1	1	0.00308467	61.958	FQDLFAK(1)LGK	2	0.79725	1
Vv_180806_00099	247	K	1	0.000808524	74.841	NTVLALK(1)SIS	2	0.13566	1	1	0.00427533	57.174	NTVLALK(1)SIS	2	0.4297	1
Vv_180806_00094	43	K	1	4.7043e-06	90.385	HIPVVDANK(1)QLLGIVTQR	3	-0.16245	1	1	1.46953e-09	123.55	HIPVVDANK(1)QLLGIVTQR	3	-0.3795	1
Vv_180806_00528	63	K	1	0.000155782	88.596	FLSK(1)FLPEVK	2	0.19119	1	1	0.0001794	91.469	FLSK(1)FLPEVK	2	0.10828	2
Vv_180806_01781	128	K	1	0.000882319	85.154	VK(1)NNIQEIR	2	0.54767	1	1	0.000256946	113.93	VK(1)NNIQEIR	2	1.1393	1
Vv_180806_02691	27	K	1	1.24969e-05	87.083	VTSEMIEK(1)YGLSK	2	0.18281	3	1	1.65801e-05	99.991	VTSEMIEK(1)YGLSK	3	0.54234	3
Vv_180806_03661	170	K	1	9.14244e-06	85.496	SMDEWMIPFAK(1)HADLNSLK	3	0.81642	1	1	0.00217829	50.87	SMDEWMIPFAK(1)HADLNSLK	3	3.1287	1
Vv_180806_02427	846	K	1	1.20408e-05	87.083	QELK(1)ALQGLEDLAK	2	-0.82119	2	1	3.02634e-09	133.48	QELK(1)ALQGLEDLAK	2	-1.2484	1
Vv_180806_01770	613	K	1	0.00315326	45.844	DAVPTQSILTITSNVVYGK(1)K	3	1.7744	1	1	2.23442e-05	81.807	DAVPTQSILTITSNVVYGK(1)K	2	0.38526	2
Vv_180806_02791	225	K	1	0.000517252	73.435	LFGPK(1)DALDER	2	0.3525	1	1	0.00039492	73.435	LFGPK(1)DALDER	2	0.33602	1
Vv_180806_04294	136	K	1	1.66747e-05	113.24	AMLEK(1)CDLFENR	2	1.1589	2	1	2.42734e-07	132.5	AMLEK(1)CDLFENR	2	-1.3379	2
Vv_180806_03967	537	K	1	4.93195e-10	119.46	TAEQVADIAK(1)GGYILK	3	-0.32016	2	1	8.7923e-09	119	TAEQVADIAK(1)GGYILK	3	0.31034	1
Vv_180806_01413	116	K	1	0.0146508	62.463	ILDPAK(1)TK	2	0.48565	1	1	0.00241563	83.948	ILDPAK(1)TK	2	0.62156	1
Vv_180806_04113	254	K	1	4.08232e-05	79.875	QLK(1)LDYSQYPEIK	2	0.18936	1	1	0.00155936	57.425	QLK(1)LDYSQYPEIK	2	0.93595	1
Vv_180806_03064	22	K	1	0.000151695	125.53	LNK(1)VSNGK	2	-3.6321	8	1	2.46123e-06	151.5	LNK(1)VSNGK	2	-1.1949	7
Vv_180806_01351	278	K	1	8.88623e-21	195.25	FLGVGEK(1)TDALEPFHPDR	3	-0.71197	3	1	4.29722e-21	174.68	FLGVGEK(1)TDALEPFHPDR	2	-0.47189	4
Vv_180806_00328	570	K	1	0.000541017	110.41	MWLSK(1)TER	2	-0.096957	4	1	0.000118212	133.58	MWLSK(1)TER	2	-0.69011	4
Vv_180806_03151	249	K	1	0.000379318	66.059	GGLILSNAGEDMYK(1)K	2	0.44263	6	1	0.000124296	81.632	GGLILSNAGEDMYK(1)K	2	0.79673	8
Vv_180806_00643	143	K	1	3.60761e-06	103.44	TFYACDNYPK(1)CK	2	-0.74051	1	1	7.5437e-05	85.522	TFYACDNYPK(1)CK	2	-0.34191	1
Vv_180806_00329	277	K	1	0.0143773	43.03	FYEK(1)IFSAIHEK	3	1.053	1	1	0.00654383	49.298	FYEK(1)IFSAIHEK	3	0.28348	1
Vv_180806_01862	1455	K	1	1.8965e-05	79.639	VFK(1)DHEHVHVVGLR	4	-0.13036	1	1	0.000122515	76.759	VFK(1)DHEHVHVVGLR	4	-0.0583	1
Vv_180806_01504	119	K	1	0.00146064	110.61	GLEK(1)LAR	2	0.2091	1	1	0.00189112	110.61	GLEK(1)LAR	2	0.55929	1
Vv_180806_00160	196	K	1	1.01541e-07	105.65	ALTEAYNINGK(1)PIK	2	1.6087	1	1	5.84313e-06	105.65	ALTEAYNINGK(1)PIK	2	2.5007	1
Vv_180806_00383	82	K	1	3.67385e-18	144.18	LVVCGK(1)DDWFSPVASGSAAPK	3	-0.43771	2	1	1.47083e-10	117.23	LVVCGK(1)DDWFSPVASGSAAPK	3	-0.15583	2
Vv_180806_01045	351	K	1	0.0257593	46.73	NGAGK(1)STLIK	2	-0.82807	1	1	0.0154036	70.675	NGAGK(1)STLIK	2	-1.5846	2
Vv_180806_03066	240	K	1	1.5565e-11	141.13	IIVNPSEAQIEEAK(1)AVK	2	0.50799	3	1	3.27019e-12	140.22	IIVNPSEAQIEEAK(1)AVK	3	-0.22281	4
Vv_180806_01366	715	K	1	6.37382e-11	183.7	GIYK(1)LETYAGNK	2	0.4728	8	1	4.09586e-25	209.79	GIYK(1)LETYAGNK	2	-0.59106	6
Vv_180806_01906	150	K	1	0.000430411	88.37	GHITHNPK(1)R	3	-0.38649	1	1	0.000372449	90.601	GHITHNPK(1)R	3	-0.16427	1
Vv_180806_02577	26	K	1	1.94694e-05	103.63	TDKPVHSGK(1)VR	3	-0.17011	2	1	3.91438e-10	167.3	TDKPVHSGK(1)VR	2	0.51391	2
Vv_180806_00122	176	K	1	1.93067e-05	89.43	AEQGK(1)LDPVIGR	2	0.15316	1	1	4.71988e-05	89.44	AEQGK(1)LDPVIGR	2	0.49033	1
Vv_180806_00330	299	K	1	0.00597474	71.501	DK(1)GHIWLR	3	0.44668	3	1	0.00847953	62.546	DK(1)GHIWLR	2	-0.30132	3
Vv_180806_02693	310	K	1	0.0426165	46.129	DVVK(1)CTVK	2	0.72566	1	1	0.0440106	42.311	DVVK(1)CTVK	2	3.4024	1
Vv_180806_01843	59	K	1	5.30566e-05	70.094	SGNTIYK(1)PHCDSCHSCQPIR	3	-1.3777	1	1	1.84391e-05	73.722	SGNTIYK(1)PHCDSCHSCQPIR	4	-0.38271	1
Vv_180806_02425	1149	K	1	0.000129471	105.52	IEYALK(1)GGR	2	-0.91863	1	1	0.000101114	113.71	IEYALK(1)GGR	2	-0.22931	1
Vv_180806_01368	362	K	1	0.000142008	62.999	VIPSIAYTEPEVAWVGK(1)TEK	2	0.12107	2	1	4.54352e-11	129.98	VIPSIAYTEPEVAWVGK(1)TEK	2	-0.19059	2
Vv_180806_01405	441	K	1	3.16728e-07	101.53	TQNAELEK(1)NLQLIQK	2	0.22308	1	1	0.00271449	65.467	TQNAELEK(1)NLQLIQK	2	1.2616	1
Vv_180806_02414	28	K	1	4.40595e-06	92.039	VSFK(1)EGHLQSIK	2	0.44103	1	1	0.00110151	65.043	VSFK(1)EGHLQSIK	2	-0.27022	2
Vv_180806_01707	311	K	1	0.00247333	54.09	AQPDAEK(1)IELLSR	3	-0.034691	2	1	4.63368e-05	92.151	AQPDAEK(1)IELLSR	3	0.55961	2
Vv_180806_02743	27	K	1	0.000230474	85.813	LIDLK(1)GPISR	2	1.2716	1	1	0.000180085	97.813	LIDLK(1)GPISR	2	0.38957	1
Vv_180806_02597	121	K	1	5.30659e-34	232.15	DIVTAQAIEQLK(1)HSVNLNK	2	-0.96311	4	1	6.27781e-36	208.52	DIVTAQAIEQLK(1)HSVNLNK	2	-0.43831	2
Vv_180806_00128	45	K	1	0.000171694	128.81	VETSK(1)PVR	2	-0.13259	4	1	0.000117663	144.17	SK(1)VETSK(1)PVR	2	0.17919	3
Vv_180806_00343	154	K	1	3.03132e-05	119.74	LAAGPGSK(1)AYGR	2	-0.41294	3	1	1.0717e-06	130.1	LAAGPGSK(1)AYGR	2	-0.10827	2
Vv_180806_03652	30	K	1	1.18793e-05	87.155	ETGFGVLK(1)NHPIPK	3	-0.20451	2	1	2.09225e-05	98	ETGFGVLK(1)NHPIPK	2	0.22866	2
Vv_180806_03760	433	K	1	3.46805e-05	103.55	FHALLDEK(1)LK	2	0.38281	2	1	0.000508917	71.451	FHALLDEK(1)LK	2	0.042126	2
Vv_180806_01366	447	K	1	1.15187e-13	128.38	ELPYLTLEEGSK(1)EYEYLHAR	3	-0.63952	1	1	2.94264e-23	176.11	ELPYLTLEEGSK(1)EYEYLHAR	2	-0.33287	2
Vv_180806_01351	182	K	1	3.16125e-05	88.561	K(1)FFDVLIVDTAGR	2	1.0169	1	1	3.48897e-06	119.87	K(1)FFDVLIVDTAGR	2	0.35884	1
Vv_180806_03311	249	K	1	5.32764e-05	88.338	DLGFCLK(1)EAQR	2	-0.45944	2	1	7.98593e-07	139.64	KDLGFCLK(1)EAQR	2	0.13809	2
Vv_180806_02663	685	K	1	0.000146341	72.891	HPFWLQSCHPDK(1)R	3	-0.2264	1	1	0.00426641	51.135	HPFWLQSCHPDK(1)R	4	1.1744	1
Vv_180806_02496	82	K	1	0.0114331	67.494	GNSK(1)YLFK	2	0.27605	2	1	0.00721927	68.95	GNSK(1)YLFK	2	0.48237	1
Vv_180806_01193	43	K	1	3.45998e-07	94.023	NK(1)VVASCFFEPSTR	3	-0.1012	2	1	4.68463e-05	91.812	NK(1)VVASCFFEPSTR	2	4.4436	3
Vv_180806_01612	179	K	1	2.22828e-05	147.34	LAQQLGK(1)R	2	-0.92222	1	1	0.00184449	110.31	LAQQLGK(1)R	2	-0.62928	1
Vv_180806_03879	179	K	1	0.00319849	64.654	IDHPLTK(1)MR	3	-0.88749	1	1	0.00116411	72.325	IDHPLTK(1)MR	3	-0.76967	1
Vv_180806_00992	6	K	1	3.39537e-08	170.42	MK(1)HCEK(1)QK	3	-0.74233	4	1	1.83832e-05	134.81	MK(1)HCEK(1)QK(1)VWQSIVK	3	-1.2057	4
Vv_180806_01458	270	K	1	7.73265e-07	103.76	IADIYANCGITK(1)K	2	2.5547	6	1	0.000106016	90.759	IADIYANCGITK(1)K	2	0.32542	4
Vv_180806_02072	55	K	1	0.00450797	80.455	IVK(1)QLEER	2	0.52802	1	1	0.00422402	76.1	IVK(1)QLEER	2	0.93969	1
Vv_180806_01942	61	K	1	5.03993e-06	143.42	AAVTEQIHK(1)QHNR	3	0.094884	3	1	2.01613e-05	96.82	AAVTEQIHK(1)QHNR	3	-0.56312	1
Vv_180806_02767	75	K	1	0.0275298	56.548	IPPVTLEK(1)K	2	-1.7985	1	1	0.0151973	57.347	IPPVTLEK(1)K	2	-2.3423	1
Vv_180806_02425	953	K	1	1.85011e-07	102.52	AMGITAK(1)GGWESVK	2	1.0563	1	1	0.000187693	76.01	AMGITAK(1)GGWESVK	2	-0.51724	1
Vv_180806_01541	44	K	1	0.000497588	77.062	ANAVLDK(1)QSK	2	0.75217	1	1	0.0197459	45.829	ANAVLDK(1)QSK	2	0.036865	1
Vv_180806_03950	406	K	1	0.00253593	101.72	IAELTAK(1)K	2	-0.13045	1	1	0.00239054	100.02	IAELTAK(1)K	2	-0.35998	2
Vv_180806_03044	204	K	1	5.639e-16	159.77	DVIGK(1)YSDHIGIPVSIQTR	2	-0.17058	3	1	2.10128e-50	239.87	DVIGK(1)YSDHIGIPVSIQTR	3	-0.67172	4
Vv_180806_02419	500	K	1	2.71927e-08	141.65	LIPISGATNDDIK(1)PR	2	0.31535	1	1	5.30083e-10	136.33	LIPISGATNDDIK(1)PR	2	-0.46702	1
Vv_180806_01120	137	K	1	0.0066277	87.323	QK(1)NTILR	2	-1.1964	1	1	0.00413676	87.323	QK(1)NTILR	2	-3.0121	1
Vv_180806_00474	2	K	1	0.013228	45.829	MK(1)PYITIDGR	2	-0.92846	1	1	0.00272204	63.415	MK(1)PYITIDGR	2	-0.32138	2
Vv_180806_03159	18	K	1	1.81292e-05	151.66	LSGVGK(1)STVSR	2	-1.2109	1	1	0.000356267	75.088	LSGVGK(1)STVSR	2	-1.2464	1
Vv_180806_01217	430	K	1	9.19762e-20	142.63	LPMADEYHEQLK(1)SPFADMANIGGR	3	-0.37327	2	1	1.36417e-08	93.729	LPMADEYHEQLK(1)SPFADMANIGGR	3	-0.95394	4
Vv_180806_01121	207	K	1	3.6099e-06	95.417	FSGEWK(1)YVEIGR	2	-0.14933	1	1	0.000246405	76.073	FSGEWK(1)YVEIGR	2	-0.090268	1
Vv_180806_03011	144	K	1	1.5767e-05	102.06	IGIMPGHIHK(1)K	2	-0.35268	5	1	0.00145784	63.624	IGIMPGHIHK(1)K	2	-0.14204	4
Vv_180806_02691	319	K	1	3.05345e-05	80.719	VYSHISPYMGGPEK(1)IK	3	-0.57468	1	1	6.54939e-06	99.055	VYSHISPYMGGPEK(1)IK	3	-0.50855	1
Vv_180806_00328	188	K	1	0.000148408	112.13	SYK(1)PTTSGHK	2	0.81985	1	1	0.000180416	100.88	SYK(1)PTTSGHK	2	0.94496	1
Vv_180806_00558	177	K	1	5.96029e-27	178.22	PGVK(1)GGYFPVAPVDSSQDLR	3	0.22	7	1	1.7644e-17	151.87	PGVK(1)GGYFPVAPVDSSQDLR	2	-0.20377	5
Vv_180806_00302	277	K	1	0.00651579	61.344	LK(1)DIITEIK	2	0.13307	1	1	0.00690119	58.592	LK(1)DIITEIK	2	-0.14373	1
Vv_180806_01855	189	K	1	2.73993e-06	91.401	IACLSGHFEK(1)AACQER	3	0.20738	1	1	2.98361e-05	86.488	IACLSGHFEK(1)AACQER	3	-0.57542	1
Vv_180806_03022	391	K	1	0.000234247	84.479	VLLGGEIVGK(1)K	2	0.38193	1	1	0.0165551	52.247	VLLGGEIVGK(1)K	2	-0.25073	1
Vv_180806_01841	392	K	1	0.000547397	64.104	AAVELSAK(1)YINER	2	0.81926	1	1	0.000160394	79.875	AAVELSAK(1)YINER	2	0.73177	1
Vv_180806_00710	88	K	1	3.25823e-06	146.96	LLK(1)DTYGWNISEK	2	-0.0097217	1	1	8.39354e-06	103.76	LLK(1)DTYGWNISEK	2	0.10711	1
Vv_180806_04000	228	K	1	5.82329e-11	127.25	GNFSTTNPEALFHGAK(1)R	2	0.70032	2	1	8.64968e-15	155.96	GNFSTTNPEALFHGAK(1)R	2	0.29827	2
Vv_180806_02004	109	K	1	1.4812e-21	167.92	YEPGDFYQK(1)HLDSFQGQENR	3	-1.637	2	1	8.57693e-14	140.35	YEPGDFYQK(1)HLDSFQGQENR	3	-0.8815	1
Vv_180806_04624	605	K	1	8.05109e-06	80.236	IPTDDK(1)AHQIHAVVANDQSK	3	-1.2925	1	1	1.48648e-10	121.47	IPTDDK(1)AHQIHAVVANDQSK	3	-0.5611	1
Vv_180806_01110	51	K	1	1.12661e-05	155.42	VVSK(1)DFYSR	2	-0.10887	1	1	9.10593e-07	154.05	VVSK(1)DFYSR	2	-0.26831	1
Vv_180806_00973	212	K	1	2.05337e-10	130.1	LIGNIQDGISK(1)GK	2	1.0305	2	1	6.97046e-08	135.02	LIGNIQDGISK(1)GK	2	-0.36877	1
Vv_180806_04886	22	K	1	9.08762e-05	109.16	HGK(1)GSHQIWK	2	1.1039	1	1	0.00357201	60	HGK(1)GSHQIWK	2	1.0845	1
Vv_180806_00183	265	K	1	0.00255038	101.64	ALGLPIK(1)R	2	-0.29037	1	1	0.00672074	80.229	ALGLPIK(1)R	2	-0.15246	1
Vv_180806_00122	63	K	1	0.00503741	63.624	SK(1)LSEMLDR	2	-0.7001	3	1	0.00100114	105.98	SK(1)LSEMLDR	2	0.14958	2
Vv_180806_02715	36	K	1	0.0005965	121.6	ISNVELSK(1)R	2	0.40964	1	1	9.28499e-05	133.81	ISNVELSK(1)R	2	0.54959	1
Vv_180806_01456	150	K	1	3.51808e-13	178	VIIETGELKEEALIK(1)K	2	0.050518	2	1	8.43941e-26	199.33	VIIETGELKEEALIK(1)K	2	0.23995	2
Vv_180806_01274	373	K	1	1.70258e-05	84.753	EEFPWEATDK(1)AALLR	3	-0.605	2	1	1.39684e-06	110.55	EEFPWEATDK(1)AALLR	2	-0.31571	1
Vv_180806_01723	164	K	1	8.27489e-05	78.324	IYAPCK(1)AEELAR	2	0.43031	2	1	0.00026148	71.176	IYAPCK(1)AEELAR	2	0.2775	3
Vv_180806_00132	362	K	1	0.00247167	50.957	GAIVGIIGANGAGK(1)STLFK	2	0.030029	1	1	5.19967e-05	77.969	GAIVGIIGANGAGK(1)STLFK	2	0.08601	2
Vv_180806_03279	251	K	1	4.92176e-18	178.51	IVPVSISYENDPCDIAK(1)AR	3	-1.5088	2	1	9.0945e-17	149.52	IVPVSISYENDPCDIAK(1)AR	2	0.32567	2
Vv_180806_00261	315	K	1	0.0055107	54.823	AAELK(1)PQTMVK	2	-0.20694	1	1	0.00139954	65.842	AAELK(1)PQTMVK	2	-0.61835	1
Vv_180806_03587	196	K	1	0.000168787	123.98	VIDFAK(1)FR	2	0.18564	2	1	0.00163885	89.698	VIDFAK(1)FR	2	-0.1217	1
Vv_180806_02860	311	K	1	5.07561e-11	111.97	IVGQPAPAIAEMAGVK(1)VPADTK	2	0.18084	4	1	5.05856e-10	108.08	IVGQPAPAIAEMAGVK(1)VPADTK	2	0.091184	4
Vv_180806_00191	464	K	1	2.8398e-13	126.04	SGK(1)DNLHAVGTGIGLAVSR	3	0.61929	1	1	2.29807e-06	91.64	SGK(1)DNLHAVGTGIGLAVSR	3	0.29122	1
Vv_180806_00112	210	K	1	1.22528e-11	151.95	K(1)QELTSDEILSHIAADK	2	0.90164	2	1	1.38033e-14	151.95	K(1)QELTSDEILSHIAADK	2	1.1272	2
Vv_180806_01138	189	K	1	5.16648e-05	103.63	ISEHLLPK(1)TK	2	0.24419	3	1	8.19213e-05	89.44	KISEHLLPK(1)TK	3	-0.58046	6
Vv_180806_00225	66	K	1	7.00104e-08	99.923	LYSIDRDPQAIAEAGK(1)IDDPR	3	0.34989	1	1	3.78662e-07	91.531	LYSIDRDPQAIAEAGK(1)IDDPR	3	-0.080059	1
Vv_180806_02876	102	K	1	0.0138725	54.094	SVWVK(1)ANDK	2	-0.42842	1	1	0.0332862	41.164	SVWVK(1)ANDK	2	-0.14531	1
Vv_180806_03305	17	K	1	0.000202218	69.229	TCECQCGLVK(1)VHCR	3	-0.21863	1	1	9.84266e-05	80.312	TCECQCGLVK(1)VHCR	3	-0.72106	1
Vv_180806_00711	111	K	1	1.36408e-05	111.79	MITDK(1)GEWLLFK	2	-0.53578	3	1	0.000374571	70.089	MITDK(1)GEWLLFK	2	0.17247	3
Vv_180806_03066	213	K	1	3.52316e-07	102.29	VK(1)NGDMLILDAMNNK	3	0.078752	6	1	2.71666e-08	125.67	VK(1)NGDMLILDAMNNK	2	0.18895	7
Vv_180806_00557	236	K	1	1.21396e-07	104.95	VK(1)ANQQVTIVGADGK	3	-0.64158	2	1	1.54683e-24	200.97	VK(1)ANQQVTIVGADGK	2	0.40747	2
Vv_180806_01678	259	K	1	4.32341e-08	101.17	ITLPLPDMAEFSGYHK(1)ITDTK	3	-0.27096	1	1	4.43047e-09	112.44	ITLPLPDMAEFSGYHK(1)ITDTK	3	0.80038	1
Vv_180806_01467	70	K	1	8.0906e-14	168.05	GITIQSAATTCFWK(1)DHR	3	-1.3279	5	1	1.82921e-27	202.33	GITIQSAATTCFWK(1)DHR	3	-0.10369	6
Vv_180806_02834	96	K	1	1.00097e-09	163.8	VEVQLQAIEAENK(1)VR	2	-0.28664	2	1	3.30313e-08	118.21	VEVQLQAIEAENK(1)VR	3	0.42179	2
Vv_180806_01536	141	K	1	1.1618e-05	152.67	LVK(1)TYNGSATR	2	-1.545	3	1	7.24418e-07	139.86	LVK(1)TYNGSATR	2	0.64171	3
Vv_180806_01021	46	K	1	1.3422e-12	160.81	DQGPPDLDEVFNK(1)LSQK	2	-0.16711	2	1	1.97195e-18	173.63	DQGPPDLDEVFNK(1)LSQK	2	-0.52823	2
Vv_180806_03062	237	K	1	2.15303e-06	67.827	VLFSVANMMHPGTLK(1)HDDPAEFSTK	3	0.015292	2	1	3.9058e-10	99.11	VLFSVANMMHPGTLK(1)HDDPAEFSTK	3	-0.26982	2
Vv_180806_03432	85	K	1	4.50645e-11	121.26	EQNVK(1)AMAITTSQTQEVHK	3	-0.1204	1	1	6.89536e-17	148.52	EQNVK(1)AMAITTSQTQEVHK	3	-0.69521	2
Vv_180806_01045	573	K	1	0.000169595	113.22	LTQLEAK(1)MDK	2	-0.70647	2	1	0.000180471	101.39	LTQLEAK(1)MDK	2	-1.2883	2
Vv_180806_01838	418	K	1	1.87508e-20	123.88	EHGAFDPTTMGSVPNVGLMAQK(1)AEEYGSHDK	3	0.13555	4	1	2.6854e-22	139.52	EHGAFDPTTMGSVPNVGLMAQK(1)AEEYGSHDK	5	0.052338	6
Vv_180806_00385	223	K	1	0.0412361	55.504	FPMGVK(1)K	1	0.29135	3	1	0.0183958	62.717	FPMGVK(1)K	2	0.78445	5
Vv_180806_01869	78	K	1	0.000795425	125.5	K(1)LESLLR	2	1.3204	1	1	0.00287035	116.9	K(1)LESLLR	2	0.44504	1
Vv_180806_01770	134	K	1	2.12355e-09	164.2	ELDPQISK(1)IYSEYR	3	0.73108	2	1	1.24474e-11	148.41	ELDPQISK(1)IYSEYR	3	0.49964	2
Vv_180806_00682	242	K	1	0.00926066	66.27	AFQAAQAK(1)K	2	-0.89528	1	1	0.000997886	87.476	AFQAAQAK(1)K	2	-0.027339	2
Vv_180806_04506	75	K	1	6.43626e-28	216.29	HFLLTLETPEAAQNK(1)VER	2	0.035408	10	1	1.41735e-76	294.39	HFLLTLETPEAAQNK(1)VER	3	-0.28482	11
Vv_180806_02693	105	K	1	0.000399067	68.044	TPNPDILCNK(1)EIK	2	0.59959	1	1	0.0156787	40.941	TPNPDILCNK(1)EIK	2	-0.63939	1
Vv_180806_03619	156	K	1	0.000569358	109.48	DK(1)IALSLR	2	0.013119	1	1	0.00131812	96.668	DK(1)IALSLR	2	-0.21811	1
Vv_180806_03172	181	K	1	0.000219074	115.78	LK(1)FPADAPSR	2	0.13332	1	1	0.000327184	82.417	LK(1)FPADAPSR	2	0.40692	1
Vv_180806_02381	234	K	1	0.000223655	72.705	EIYEDPK(1)NLFVAR	2	-0.304	1	1	0.000212269	76.073	EIYEDPK(1)NLFVAR	2	-0.09125	1
Vv_180806_01138	314	K	1	0.00179132	107.01	TK(1)YTLDR	2	0.21676	4	1	0.00351105	93.162	TK(1)YTLDR	2	-0.016239	2
Vv_180806_02280	255	K	1	0.00894279	71.451	TFNFK(1)SVK	2	0.29871	1	1	0.00692714	69.338	TFNFK(1)SVK	2	-0.80428	1
Vv_180806_00477	211	K	1	0.000191584	77.185	DYNDMK(1)LAFEK	2	-1.1327	1	1	0.000102253	96.745	DYNDMK(1)LAFEK	2	-0.45815	1
Vv_180806_00054	62	K	1	0.0399593	60.788	IFAAK(1)GR	2	4.0754	1	1	0.0395259	52.018	IFAAK(1)GR	2	-1.2132	1
Vv_180806_01835	145	K	1	2.01202e-24	152.48	YQLDK(1)GQFYGGFAVLQNNTGQNK	3	-0.94005	1	1	2.47798e-30	186.13	YQLDK(1)GQFYGGFAVLQNNTGQNK	3	-1.142	3
Vv_180806_02648	315	K	1	4.44249e-11	177.81	LLNQALEASK(1)FNQR	2	0.22696	2	1	5.99003e-29	215.51	LLNQALEASK(1)FNQR	2	0.47033	2
Vv_180806_02677	69	K	1	1.03844e-13	192.65	APIK(1)NEANNGLSNK	2	-0.38014	2	1	6.80224e-05	93.478	APIK(1)NEANNGLSNK	2	0.17856	3
Vv_180806_00023	121	K	1	4.56025e-08	88.504	AIQAADAESEAVK(1)PLLEGVELTHK	3	1.0116	5	1	4.50581e-07	82.177	AIQAADAESEAVK(1)PLLEGVELTHK	4	0.2907	3
Vv_180806_02627	144	K	1	0.00746009	45.54	NSNHTLTFTLK(1)DWK	3	-1.1119	1	1	8.74919e-05	81.703	NSNHTLTFTLK(1)DWK	3	-0.73023	1
Vv_180806_03998	21	K	1	0.00575106	46.873	QICQQENLPK(1)ALELLK	2	-0.88318	1	1	2.8042e-05	91.616	QICQQENLPK(1)ALELLK	3	0.52202	2
Vv_180806_03373	189	K	1	3.90172e-05	80.632	VVNYPYIDDDIK(1)GLK	2	1.3403	2	1	5.44908e-05	87.519	VVNYPYIDDDIK(1)GLK	2	-0.079521	1
Vv_180806_01162	232	K	1	8.2054e-08	138.97	TQTFLDK(1)LTGTANR	3	0.029119	2	1	1.64813e-19	190.24	TQTFLDK(1)LTGTANR	3	-0.4089	2
Vv_180806_01193	84	K	1	1.17645e-09	117.65	IGGDVIGFDDGGNTSLAK(1)K	3	-0.18668	3	1	1.83924e-12	135.09	IGGDVIGFDDGGNTSLAK(1)K	2	-0.71374	1
Vv_180806_03172	301	K	1	0.000161065	88.596	GWAK(1)ETIFNLK	2	-1.1981	1	1	0.00352859	65.842	GWAK(1)ETIFNLK	2	-2.4697	1
Vv_180806_02719	116	K	1	7.61092e-07	96.143	NNYQGGESTAFK(1)VPNSDK	2	0.61383	1	1	0.000259641	67.418	NNYQGGESTAFK(1)VPNSDK	2	0.89798	1
Vv_180806_03508	268	K	1	1.4809e-25	184.35	VFNSLNK(1)ASGFLGVSGLTSDAR	2	0.019562	3	1	1.38966e-29	179.42	VFNSLNK(1)ASGFLGVSGLTSDAR	2	-0.22539	2
Vv_180806_00183	285	K	1	3.28635e-42	182.89	YLETGK(1)WDPK	2	-0.83555	4	1	1.8293e-11	91.655	YLETGK(1)WDPK	2	1.1752	3
Vv_180806_01623	351	K	1	5.03447e-15	125.45	MGGQVVELGPVNATIHK(1)VNECVK	3	0.18965	3	1	1.54463e-15	133.74	MGGQVVELGPVNATIHK(1)VNECVK	3	-1.2925	3
Vv_180806_01217	6	K	1	1.07192e-08	176.05	MEFSVK(1)SGSPEK	2	0.21423	2	1	0.000285228	73.927	MEFSVK(1)SGSPEK	2	-0.37089	1
Vv_180806_04355	71	K	1	0.000337349	70.197	NVNYMPTLWENLK(1)AGK	2	0.65464	1	1	0.000118982	77.324	NVNYMPTLWENLK(1)AGK	2	0.61515	1
Vv_180806_03440	301	K	1	1.16167e-06	98.633	LHDK(1)HAILNPMEK	2	0.27799	4	1	2.21305e-06	116.78	LHDK(1)HAILNPMEK	2	0.70653	3
Vv_180806_03273	116	K	1	7.62101e-15	145.48	LYPAGATTNSDSGVTDVK(1)K	2	-0.61899	1	1	2.57929e-09	118.96	LYPAGATTNSDSGVTDVK(1)K	2	-0.76134	1
Vv_180806_02814	37	K	1	0.000122331	142.55	LFHTLCENK(1)R	2	-0.42444	2	1	4.89023e-05	119.68	LFHTLCENK(1)R	3	0.10264	1
Vv_180806_01740	70	K	1	0.00115708	68.847	MFTVAK(1)QLAK	2	0.8442	1	1	0.000134018	88.495	MFTVAK(1)QLAK	2	1.8353	1
Vv_180806_04426	692	K	1	2.30682e-17	174.52	QAQNLQPFELESFDGVK(1)R	2	-0.04844	5	1	1.35204e-29	194.58	QAQNLQPFELESFDGVK(1)R	2	0.29751	3
Vv_180806_02688	226	K	1	0.0173897	40.88	ESK(1)YIMLHAPVDK	3	-1.268	1	1	0.0086488	48.214	ESK(1)YIMLHAPVDK	3	-0.81283	1
Vv_180806_00208	159	K	1	6.01214e-43	229.04	HK(1)VDAPSGTAIGMGEAIAGAMGNK	3	0.37199	24	1	5.4038e-110	322.01	HK(1)VDAPSGTAIGMGEAIAGAMGNK	3	1.2715	18
Vv_180806_00210	444	K	1	2.36167e-05	105.46	FAAIIEDIK(1)AR	3	-0.54984	2	1	9.86659e-05	94.767	FAAIIEDIK(1)AR	3	-0.38398	2
Vv_180806_03011	256	K	1	2.38197e-15	138.97	MGHAGAIISGGK(1)GTADEK	2	-0.74736	3	1	2.26616e-17	161.35	MGHAGAIISGGK(1)GTADEK	3	0.90447	3
Vv_180806_04655	271	K	1	0.000585511	89.047	AFIK(1)SHFSL	2	0.18582	1	1	0.00417181	65.404	AFIK(1)SHFSL	2	0.77966	1
Vv_180806_01329	357	K	1	0.000155782	88.596	QQAVVEK(1)VLR	2	0.25374	3	1	0.000519018	76.843	QQAVVEK(1)VLR	2	0.14519	2
Vv_180806_00929	1133	K	1	9.5671e-07	151.7	INQMVK(1)EQQELAK	2	0.039814	2	1	4.80842e-06	111.31	INQMVK(1)EQQELAK	2	-0.08821	2
Vv_180806_01456	170	K	1	1.91859e-09	111.34	TSTGK(1)VPVNATPEYAR	2	0.10231	1	1	1.44715e-06	106.6	TSTGK(1)VPVNATPEYAR	2	0.11101	1
Vv_180806_04874	29	K	1	2.78247e-16	208.95	SELQTFANK(1)NNVR	2	-0.21097	1	1	0.000181555	78.324	SELQTFANK(1)NNVR	2	0.076314	1
Vv_180806_02551	171	K	1	9.1966e-06	89.358	SDVGLYEIDHLTHNVK(1)R	4	-0.17749	1	1	5.14191e-05	77.324	SDVGLYEIDHLTHNVK(1)R	3	0.94133	2
Vv_180806_00720	581	K	1	1.88646e-08	145.43	DAIDALFEANK(1)YGQK	2	-3.1855	1	1	3.53398e-08	117.2	DAIDALFEANK(1)YGQK	2	-2.0722	1
Vv_180806_03138	697	K	1	0.000250818	64.207	GAAEAVDAAALSGDQK(1)ALR	2	-0.87388	1	1	2.7015e-05	74.325	GAAEAVDAAALSGDQK(1)ALR	2	-1.6185	1
Vv_180806_02794	73	K	1	4.26022e-13	121.5	LGYEK(1)FGGETHAYSVGYSEDDVR	3	0.05916	1	1	1.35475e-58	247.34	LGYEK(1)FGGETHAYSVGYSEDDVR	2	0.13812	3
Vv_180806_02060	779	K	1	0.000134134	127.12	HAFFK(1)QNR	2	-0.61105	2	1	0.0148417	58.815	HAFFK(1)QNR	2	-1.3423	1
Vv_180806_03168	420	K	1	0.000640037	119.56	ALK(1)IIAR	2	0.050771	1	1	3.38909e-09	170.17	ALK(1)IIAR	2	-0.099568	1
Vv_180806_00047	287	K	1	7.20388e-07	151.99	LALK(1)NHPIEGQPR	3	0.27948	3	1	4.32517e-08	139.78	LALK(1)NHPIEGQPR	2	0.85567	2
Vv_180806_03506	605	K	1	3.27736e-06	83.167	LLENGAAAFIPGSLIIDNK(1)ER	3	-0.4864	1	1	3.31366e-08	102.45	LLENGAAAFIPGSLIIDNK(1)ER	2	-0.17054	3
Vv_180806_00421	49	K	1	0.00117575	63.624	GMINK(1)VYYMVK	2	-0.19906	3	1	0.000671293	73.499	GMINK(1)VYYMVK	3	-0.020561	4
Vv_180806_04900	9	K	1	0.00149671	58.595	ANNSHEFK(1)DFLLK	3	0.5418	1	1	3.72974e-05	90.412	ANNSHEFK(1)DFLLK	3	0.14522	1
Vv_180806_01348	29	K	1	1.17758e-13	176.29	TMQTPK(1)GDTITVFDLR	3	-0.97659	9	1	1.386e-14	156.49	TMQTPK(1)GDTITVFDLR	3	0.37966	9
Vv_180806_00122	616	K	1	4.48471e-10	111.82	TELCK(1)TLANFMFDSEDAMVR	3	-1.1649	2	1	9.85627e-23	169.49	TELCK(1)TLANFMFDSEDAMVR	3	-0.20752	4
Vv_180806_00180	42	K	1	0.00333256	48.527	VIYPPAK(1)DVFNAFR	3	-0.17541	1	1	3.99481e-05	89.46	VIYPPAK(1)DVFNAFR	3	-0.063669	1
Vv_180806_03138	22	K	1	1.69035e-56	276.08	VQQHWDNNK(1)TFVVTEDPTKEK	3	-3.1022	3	1	1.54822e-30	204.31	VQQHWDNNK(1)TFVVTEDPTK	3	0.55515	4
Vv_180806_03109	140	K	1	0.00354896	78.113	MYSK(1)FAEK	2	0.33513	5	1	0.00314015	76.221	MYSK(1)FAEK	2	-0.23763	4
Vv_180806_03891	370	K	1	3.8455e-05	108.9	FTK(1)ALAEHLR	3	-0.65891	3	1	7.45523e-05	112.13	FTK(1)ALAEHLR	2	-0.96463	2
Vv_180806_02653	130	K	1	0.000932293	116.37	VK(1)DTLLR	2	0.3361	1	1	0.00166466	113.5	VK(1)DTLLR	2	0.16594	1
Vv_180806_02940	661	K	1	3.7897e-05	85.469	K(1)DIHVHVPEGATPK	3	-0.29968	3	1	3.93383e-06	110.84	K(1)DIHVHVPEGATPK	2	0.69056	2
Vv_180806_01462	653	K	1	0.00459974	53.6	ENFSLEPIYK(1)GR	2	1.0164	1	1	5.05772e-05	88.021	ENFSLEPIYK(1)GR	2	1.2854	1
Vv_180806_04442	74	K	1	2.15557e-09	107.98	VGDVVIFNDGYGVK(1)TEK	3	-0.76212	10	1	2.39698e-09	127.2	VGDVVIFNDGYGVK(1)TEK	3	0.50794	10
Vv_180806_02663	704	K	1	0.000841088	104.44	ATYAVK(1)GR	2	0.082315	1	1	0.00147943	93.162	ATYAVK(1)GR	2	-0.30113	1
Vv_180806_01604	147	K	1	0.000415125	74.611	TIALTGK(1)DGGK	2	0.49248	2	1	0.000166941	83.182	TIALTGK(1)DGGK	2	0.75685	1
Vv_180806_01763	564	K	1	1.09454e-06	99.044	AK(1)ASNNGQNPVWTSYEK	2	-0.4102	1	1	0.0010799	61.127	AK(1)ASNNGQNPVWTSYEK	2	-0.58747	1
Vv_180806_01257	53	K	1	0.000284042	96.034	DIEK(1)YQLHR	2	-0.22341	1	1	0.000180831	121.64	DIEK(1)YQLHR	2	0.42217	1
Vv_180806_03033	170	K	1	2.54065e-07	99.991	MRDGGFEEGK(1)ACLR	3	-0.8524	1	1	0.00611053	49.216	MRDGGFEEGK(1)ACLR	3	-0.49467	1
Vv_180806_03066	255	K	1	1.48328e-08	164.15	ASFLAEKEELAK(1)LK	2	0.87002	2	0.999999	1.23276e-09	141.34	ASFLAEKEELAK(1)LK	2	0.34517	4
Vv_180806_02865	384	K	1	0.00316862	86.205	ICAK(1)NYDR	2	1.8305	1	1	0.00178829	86.67	ICAK(1)NYDR	2	1.5809	1
Vv_180806_04610	560	K	1	0.00123432	65.179	DTVFINCK(1)FSR	2	0.077721	1	1	0.000421692	72.29	DTVFINCK(1)FSR	2	-0.44875	1
Vv_180806_00206	898	K	1	0.00055965	53.359	EVVLPFNK(1)FPGVDPLLGPEMR	3	-0.27402	1	1	2.45358e-11	128.74	EVVLPFNK(1)FPGVDPLLGPEMR	3	1.1278	1
Vv_180806_04085	253	K	1	0.000200859	53.481	DAEGLGQHLQCQGAAK(1)VLLTAPGK	3	-0.089803	1	1	3.56278e-09	99.838	DAEGLGQHLQCQGAAK(1)VLLTAPGK	3	0.58881	1
Vv_180806_00007	278	K	1	0.0503081	52.018	HLSPK(1)VR	2	-0.63163	1	1	0.00392535	89.296	HLSPK(1)VR	2	-0.39	1
Vv_180806_01343	62	K	1	0.000455354	64.565	DK(1)LPWVPGYDISGK	2	0.33665	1	1	0.0111454	43.208	DK(1)LPWVPGYDISGK	2	0.36808	1
Vv_180806_01351	386	K	1	0.000102893	73.722	QMEAIINSMTMK(1)ER	3	-1.1779	1	1	5.71769e-29	215.87	QMEAIINSMTMK(1)ER	3	-1.3946	2
Vv_180806_02072	175	K	1	2.23611e-05	104.24	LGHK(1)VFIVLEK	3	-0.099112	3	1	0.000238949	75.819	LGHK(1)VFIVLEK	3	-0.45742	3
Vv_180806_03092	97	K	1	0.000123039	128.12	AYK(1)CYASK	2	-0.69279	1	1	0.000290808	128.36	AYK(1)CYASK	2	0.28127	2
Vv_180806_02280	844	K	1	5.84533e-07	92.265	IENQDQFYFQSK(1)AK	2	-2.3165	1	1	0.000190433	75.764	IENQDQFYFQSK(1)AK	2	-0.20745	1
Vv_180806_02927	136	K	1	4.06587e-05	121.9	VK(1)VGLYEPIR	3	-0.21649	4	1	0.000179247	90.05	VK(1)VGLYEPIR	2	-0.46228	2
Vv_180806_02884	24	K	1	3.52518e-05	83.37	LAAPAPEGK(1)ALENIIR	3	0.80403	2	1	8.78829e-07	108.06	LAAPAPEGK(1)ALENIIR	3	0.96389	2
Vv_180806_01459	133	K	1	1.1901e-07	128.76	GHDFAAIADYK(1)MVK	2	-0.57521	2	1	2.72533e-09	134.88	GHDFAAIADYK(1)MVK	2	-0.46274	2
Vv_180806_04629	464	K	1	9.76373e-08	105.9	IK(1)GFASEDGLLTGVETR	2	-0.68693	2	1	0.000303342	67.645	IK(1)GFASEDGLLTGVETR	3	0.16786	2
Vv_180806_03227	218	K	1	1.37494e-07	104.2	IAIGVSNEEHK(1)DITQR	3	-0.69173	1	1	0.000192304	69.431	IAIGVSNEEHK(1)DITQR	3	-3.3868	1
Vv_180806_02469	118	K	1	3.12106e-07	99.409	EK(1)GIHFIGTGVSGGEEGAR	2	0.92594	2	1	9.09015e-17	149.53	EK(1)GIHFIGTGVSGGEEGAR	2	0.034587	2
Vv_180806_00707	686	K	1	0.000945828	48.968	THGVMHEYPLSVDLINSK(1)EYQK	4	0.50883	1	1	7.9301e-10	102.9	THGVMHEYPLSVDLINSK(1)EYQK	3	-0.34558	4
Vv_180806_01363	286	K	1	0.000631691	73.887	HVK(1)AMDLSMR	3	-0.5383	4	1	0.000210293	85.813	HVK(1)AMDLSMR	3	-0.60438	3
Vv_180806_00481	157	K	1	4.82411e-05	84.365	LFTAANNIK(1)GSK	2	1.4289	3	1	6.24153e-06	116.71	LFTAANNIK(1)GSK	2	1.2419	3
Vv_180806_02551	214	K	1	0.000201348	86.898	AMTAPCGK(1)IR	2	-0.61957	1	1	0.000180111	98.055	AMTAPCGK(1)IR	2	-0.67612	1
Vv_180806_03649	64	K	1	3.6081e-06	151.55	MFK(1)SYAQEQQEK	2	-0.62366	3	1	5.12125e-14	177.1	MFK(1)SYAQEQQEK	2	-0.62007	2
Vv_180806_00424	27	K	1	3.60698e-06	130.56	LNGQEITVK(1)GAK	2	0.3379	6	1	1.66058e-06	130.36	LNGQEITVK(1)GAK	2	0.37246	5
Vv_180806_04540	138	K	1	0.0105233	66.27	MTFQAPVK(1)K	2	0.001314	1	1	0.00118744	85.676	MTFQAPVK(1)K	2	-0.030666	1
Vv_180806_02499	309	K	1	2.94641e-08	166.24	FAESK(1)AQLNGACR	2	0.12748	3	1	5.02507e-07	130.69	FAESK(1)AQLNGACR	2	-0.62265	2
Vv_180806_03522	124	K	1	7.94182e-14	186.56	SAFALSNEK(1)YQEMQR	2	-0.54929	2	1	4.63864e-16	175.15	SAFALSNEK(1)YQEMQR	2	-0.36309	1
Vv_180806_01154	996	K	1	0.000183179	113.93	IEQEGLLK(1)AR	3	0.55503	2	1	0.00017609	102.52	IEQEGLLK(1)AR	3	0.39946	2
Vv_180806_00439	62	K	1	2.29596e-05	104.82	VNK(1)AEAGHFAK	2	0.14318	4	1	7.79496e-05	108.5	VNK(1)AEAGHFAK	2	0.306	4
Vv_180806_01059	11	K	1	0.0207652	83.206	K(1)ILPDPK	2	0.60666	2	1	0.0161097	78.77	K(1)ILPDPK	2	0.14491	1
Vv_180806_02950	133	K	1	0.000235616	128.86	LK(1)NAMNR	2	-0.23204	2	1	9.7246e-05	138.85	LK(1)NAMNR	2	-0.86578	2
Vv_180806_02502	136	K	1	9.87899e-06	88.075	TGNAEHNLDLSK(1)R	3	0.25212	1	1	0.000467783	65.043	TGNAEHNLDLSK(1)R	3	-1.1046	1
Vv_180806_02992	323	K	1	5.49971e-05	83.182	LMDLPGYK(1)QLFK	2	0.392	1	1	0.00114948	64.64	LMDLPGYK(1)QLFK	2	0.23346	1
Vv_180806_00128	208	K	1	4.97394e-08	90.308	LEEIK(1)VLYSHPQPHQQCSEFLGR	4	0.40143	1	1	2.6049e-06	72.316	LEEIK(1)VLYSHPQPHQQCSEFLGR	4	0.045414	1
Vv_180806_00310	81	K	1	1.14107e-17	202.33	VLAEQLMHVFK(1)TSSR	2	-0.29716	2	1	1.4303e-06	107.5	VLAEQLMHVFK(1)TSSR	3	-0.32243	1
Vv_180806_03587	94	K	1	1.08619e-11	114.63	K(1)LFNCEYANVQPHSGAQANGAVK	3	-0.46583	2	1	1.90253e-15	132.65	K(1)LFNCEYANVQPHSGAQANGAVK	3	-0.68993	1
Vv_180806_01765	138	K	1	3.28897e-07	100.23	GDHHFNSQMPMLEK(1)YR	3	-0.35659	2	1	8.2395e-07	108.63	GDHHFNSQMPMLEK(1)YR	4	-0.79188	2
Vv_180806_02935	116	K	1	0.00068404	83.862	FILLDGTWK(1)K	2	-0.24191	2	1	0.00127501	73.885	FILLDGTWK(1)K	2	-0.11384	1
Vv_180806_01138	476	K	1	4.45453e-07	164.68	HGLDK(1)EDNIILR	2	-0.047708	2	1	5.14147e-06	115.33	HGLDK(1)EDNIILR	3	0.55196	1
Vv_180806_01329	589	K	1	0.000291585	119.53	GSLVK(1)AENLR	2	-0.29883	1	1	9.37365e-06	134.57	GSLVK(1)AENLR	2	0.11709	1
Vv_180806_01877	53	K	1	0.0246144	50.04	DMTK(1)FWGK	2	0.44746	3	1	0.0123654	62.107	DMTK(1)FWGK	2	-0.27491	3
Vv_180806_02860	207	K	1	1.09184e-07	74.287	AAYSSGK(1)PAIGVGAGNVPVVIDETADIK	3	-0.4746	1	1	1.29277e-06	67.367	AAYSSGK(1)PAIGVGAGNVPVVIDETADIK	3	1.2962	2
Vv_180806_01325	486	K	1	0.0429256	78.513	RQTLK(1)NAER	2	3.1395	2	1	0.000437405	123.01	RQTLK(1)NAER	2	-0.17675	3
Vv_180806_04487	66	K	1	3.05134e-10	168.69	KDQVPSHVIDK(1)ALDK	2	0.29268	6	1	2.55323e-09	138.91	KDQVPSHVIDK(1)ALDK	2	-0.0055442	8
Vv_180806_00965	300	K	1	0.0132784	75.738	LAVK(1)LSK	2	-0.28696	1	1	0.00581255	83.206	LAVK(1)LSK	2	-0.96953	1
Vv_180806_04256	211	K	1	0.00926216	81.784	EVLSK(1)VR	2	-0.31338	1	1	0.00875849	76.774	EVLSK(1)VR	2	-0.76419	1
Vv_180806_00375	73	K	1	0.00221125	64.82	ELTTTLQK(1)LK	2	0.91083	1	1	0.00237248	64.82	ELTTTLQK(1)LK	2	1.2321	1
Vv_180806_01662	107	K	1	0.00667341	101.33	K(1)FEDIAR	2	1.2155	1	1	0.0041414	109.01	K(1)FEDIAR	2	0.69913	1
Vv_180806_03169	338	K	0.982579	0.000774483	61.444	K(0.983)DK(0.017)GDAYSYNWSLK	2	0.29948	2	0.754274	0.00103226	58.817	K(0.754)DK(0.246)GDAYSYNWSLK	3	-0.27293	1
Vv_180806_00256	465	K	1	9.09042e-08	134.68	HLLPLVEK(1)LEGEEK	2	-1.3186	2	1	5.68646e-08	119.39	HLLPLVEK(1)LEGEEK	2	-1.441	2
Vv_180806_03509	590	K	1	0.0385897	41.796	WK(1)GIAAQAK	2	1.365	1	1	0.0212633	56.013	WK(1)GIAAQAK	2	1.1029	1
Vv_180806_02735	155	K	1	0.00891104	71.501	ELEFK(1)VIK	2	0.33757	1	1	0.0053004	71.501	ELEFK(1)VIK	2	0.56495	1
Vv_180806_01927	759	K	1	0.00127902	110.81	EAGLWNK(1)R	2	0.80978	1	1	0.00294834	94.114	EAGLWNK(1)R	2	0.79459	1
Vv_180806_00455	351	K	1	0.00134012	79.148	SSIIATK(1)WK	2	-0.54303	2	1	0.000457849	90.15	SSIIATK(1)WK	2	0.43989	1
Vv_180806_01392	151	K	0.999676	7.64015e-09	113.33	LGDAFTYEDLAKPEFK(1)GK	2	0.78709	4	0.999886	2.42297e-12	132.64	LGDAFTYEDLAKPEFK(1)GK	3	-0.013422	3
Vv_180806_00749	65	K	1	0.00130136	68.515	ACPIGDGVWGK(1)K	2	-0.44825	1	1	0.00664253	55.261	ACPIGDGVWGK(1)K	2	0.25741	2
Vv_180806_04650	446	K	1	0.00238705	73.841	VK(1)YTVNYDR	2	-2.2799	1	1	0.000264789	112.71	VK(1)YTVNYDR	2	0.60706	1
Vv_180806_00242	59	K	1	0.000168782	72.207	VTPAVVSIAVEGK(1)QVER	3	-0.33284	1	1	0.000972926	60.764	VTPAVVSIAVEGK(1)QVER	2	-2.2181	1
Vv_180806_04085	158	K	1	0.00760641	85.265	LK(1)AIVVR	2	-0.14558	1	1	0.00391747	89.369	LK(1)AIVVR	2	-0.39087	1
Vv_180806_03001	176	K	1	1.88188e-06	91.969	LNNPTVAFK(1)YQGICIK	2	0.034257	1	1	3.57396e-05	88.561	LNNPTVAFK(1)YQGICIK	2	-0.94059	1
Vv_180806_01829	51	K	1	0.000273075	68.481	SFTGQQWPHVCTHCK(1)R	3	0.030283	1	1	0.00212587	53.565	SFTGQQWPHVCTHCK(1)R	3	-0.15542	1
Vv_180806_01841	746	K	1	0.000139649	80.69	DDLK(1)FEYLTTR	2	1.0389	2	0.999959	1.52493e-06	105.06	VTLEKDDLK(1)FEYLTTR	3	0.30598	1
Vv_180806_04341	48	K	1	0.000476268	101.38	NDLNVLEK(1)K	2	0.47781	1	1	0.00110409	86.18	NDLNVLEK(1)K	2	-0.11425	1
Vv_180806_04112	107	K	1	2.20948e-08	140.31	QTLK(1)WQIANGVQHVR	3	0.39671	1	1	0.000336728	67.135	QTLK(1)WQIANGVQHVR	3	0.20451	1
Vv_180806_03963	429	K	1	0.00202496	54.004	ESDPALLK(1)SLATTMIAK	2	-0.94724	1	1	2.29641e-12	142.39	ESDPALLK(1)SLATTMIAK	2	-0.54226	1
Vv_180806_01685	48	K	1	5.97655e-06	83.393	ACAEHGITHFDK(1)VFVSPYLR	3	0.70113	1	1	4.53845e-23	174.02	ACAEHGITHFDK(1)VFVSPYLR	3	1.5224	2
Vv_180806_01077	322	K	1	0.00110087	82.287	LLETK(1)LVVR	2	-0.34325	1	1	0.00097944	80.688	LLETK(1)LVVR	2	-0.38712	1
Vv_180806_04077	41	K	1	1.92893e-12	106.63	EVTTPDQYPLSLNALTNACNQK(1)SNR	3	0.32436	4	1	2.09424e-32	180.21	EVTTPDQYPLSLNALTNACNQK(1)SNR	3	0.14793	4
Vv_180806_01445	409	K	1	0.000282827	83.862	LIK(1)FNDQMNK	2	0.97137	1	1	0.00015084	105.98	LIK(1)FNDQMNK	2	0.83722	1
Vv_180806_02381	159	K	1	0.00839152	83.614	AVVNK(1)PK	2	0.14597	1	1	0.00562558	83.614	AVVNK(1)PK	2	-0.47959	1
Vv_180806_00973	111	K	1	6.94148e-25	194.77	AHGIDALVVIGGDGSYMGAK(1)K	2	-0.062764	3	1	1.58955e-13	138.46	AHGIDALVVIGGDGSYMGAK(1)K	4	-0.31138	3
Vv_180806_00334	271	K	1	3.0301e-15	180.7	TSK(1)LVSQLCNMPIQANK	3	0.0015589	2	1	5.11447e-22	179.79	TSK(1)LVSQLCNMPIQANK	3	0.23367	2
Vv_180806_03005	164	K	1	3.53427e-05	134.61	LHK(1)SVVQGVALK	2	0.33624	1	1	2.96584e-16	179.67	LHK(1)SVVQGVALK	3	0.45602	2
Vv_180806_01694	183	K	1	5.6391e-06	88.176	DGK(1)YPTHHLINEEILNSLR	3	-0.34377	1	1	9.89855e-10	117.38	DGK(1)YPTHHLINEEILNSLR	3	-0.54885	1
Vv_180806_04512	13	K	1	3.6095e-06	96.82	QVGPTVIQAK(1)HK	2	0.47981	2	1	0.000162858	80.69	QVGPTVIQAK(1)HK	3	0.20429	2
Vv_180806_02554	157	K	1	0.054033	57.59	LLYDLPK(1)K	2	1.1044	1	1	0.0296544	59.35	LLYDLPK(1)K	2	-0.21309	1
Vv_180806_01255	213	K	1	1.66236e-11	140.22	TFSYLANK(1)GVSVHTDQR	3	0.041807	1	1	3.85798e-09	120.63	TFSYLANK(1)GVSVHTDQR	3	-0.61873	1
Vv_180806_04627	128	K	1	8.04107e-05	60.133	VADWYGIK(1)HIIASSDCADPYNPK	3	-0.7863	1	1	3.22862e-13	128.88	VADWYGIK(1)HIIASSDCADPYNPK	3	-0.7719	1
Vv_180806_02656	202	K	1	9.33629e-05	94.692	DLK(1)GYPFNGR	2	-0.19503	2	1	0.000257383	105.98	DLK(1)GYPFNGR	2	-0.34392	2
Vv_180806_01838	274	K	1	1.40873e-11	156.17	VSDPVIFGHAVK(1)VYYK	2	2.8481	2	1	1.1348e-14	158.89	VSDPVIFGHAVK(1)VYYK	2	1.5833	2
Vv_180806_01111	50	K	1	1.94753e-22	189.04	HVAK(1)HAVGADAFGVAR	3	0.21089	7	1	1.91221e-14	156.29	HVAK(1)HAVGADAFGVAR	2	1.5331	9
Vv_180806_00185	125	K	1	0.000335886	125.25	IISK(1)GER	2	0.62989	2	1	0.00131568	117.93	IISK(1)GER	2	-0.26687	1
Vv_180806_00925	97	K	1	3.7905e-17	127.53	SGSGRPNTEK(1)VGTVTDAQIQEIAEAK	3	0.062933	1	1	4.02535e-22	152.23	SGSGRPNTEK(1)VGTVTDAQIQEIAEAK	3	-0.18511	2
Vv_180806_00406	330	K	1	0.000562165	109.71	PIFDK(1)ATK	2	0.79178	1	1	0.00102804	104.2	PIFDK(1)ATK	2	0.39453	1
Vv_180806_00016	159	K	1	8.03911e-18	138.75	K(1)GTSAETCGTCHGHGQVQMR	3	-0.25094	2	1	1.68283e-10	119.8	K(1)GTSAETCGTCHGHGQVQMR	4	-0.19258	2
Vv_180806_03883	211	K	1	0.0306952	44.349	LVNK(1)LVEIA	2	-0.86961	1	1	0.0343072	40.882	LVNK(1)LVEIA	2	-0.42307	1
Vv_180806_03534	173	K	1	8.84664e-11	126.16	VLPDLLETPATK(1)LMGK	2	0.34775	1	1	0.00090175	55.755	VLPDLLETPATK(1)LMGK	3	0.18138	1
Vv_180806_04038	74	K	1	0.0121655	48.785	TK(1)PVYNLGCR	2	1.1472	1	1	0.00366024	59.645	TK(1)PVYNLGCR	2	1.2204	1
Vv_180806_02514	95	K	1	0.00440667	66.056	TVIVSK(1)SSR	2	0.23867	1	1	0.00286843	68.657	TVIVSK(1)SSR	2	0.20296	1
Vv_180806_04426	468	K	1	1.93795e-11	142.39	IYAPVGSHK(1)DLLPYLVR	3	0.25771	3	1	1.87684e-15	159.69	IYAPVGSHK(1)DLLPYLVR	2	0.27042	2
Vv_180806_02675	139	K	1	1.3078e-05	122.7	LVELK(1)TICHCGR	2	-0.6862	3	1	2.84963e-16	180.2	LVELK(1)TICHCGR	2	-3.1349	1
Vv_180806_01660	82	K	1	0.000167508	73.296	LQYVIEK(1)TELAANK	3	0.75732	2	1	0.000157795	78.69	LQYVIEK(1)TELAANK	3	1.5977	2
Vv_180806_04356	210	K	1	0.000265501	84.507	VLSK(1)DIEMAR	2	-0.33531	1	1	0.000180416	100.88	VLSK(1)DIEMAR	2	0.144	1
Vv_180806_00036	572	K	1	1.25809e-07	138.55	QAFEDQFGK(1)EPLAR	2	-0.68428	1	1	0.00772072	47.774	QAFEDQFGK(1)EPLAR	2	0.80131	1
Vv_180806_00458	115	K	1	0.0726317	52.716	AIAPVLK(1)K	2	0.46507	1	1	0.0231434	63.565	AIAPVLK(1)K	2	0.35378	1
Vv_180806_00047	105	K	1	1.29136e-05	95.094	AVTALK(1)YFAEK	2	-0.4243	1	1	9.40925e-05	92.247	AVTALK(1)YFAEK	2	0.31664	2
Vv_180806_03910	100	K	1	0.000111503	83.182	TLADAK(1)GDVWR	2	-0.88722	1	1	0.0126067	48.568	TLADAK(1)GDVWR	2	0.076176	1
Vv_180806_02773	62	K	1	6.10188e-07	82.189	VK(1)TNYDHPNALDHDLLCEHLEK	4	-0.24577	4	1	5.48434e-19	148.52	VK(1)TNYDHPNALDHDLLCEHLEK	2	1.0735	5
Vv_180806_03038	482	K	1	2.53421e-06	136.53	VTDQQMEAAK(1)FR	3	-0.18178	4	1	8.43775e-08	140.57	VTDQQMEAAK(1)FR	3	-0.3266	4
Vv_180806_02761	279	K	1	1.8404e-05	84.508	LLEMGPGK(1)VLTGLTK(1)R	2	0.7297	3	1	0.000774002	61.265	LLEMGPGK(1)VLTGLTK	2	0.38614	1
Vv_180806_01024	66	K	1	9.79142e-10	111.66	DNVK(1)CVIGNGVVLSPEALIK	3	0.12215	3	1	1.76156e-10	127.01	DNVK(1)CVIGNGVVLSPEALIK	2	0.94614	4
Vv_180806_00261	279	K	1	7.79245e-06	93.843	MHCHTGLK(1)LIK	3	-0.44158	3	1	8.73849e-11	163.12	MHCHTGLK(1)LIK	2	0.083233	4
Vv_180806_02781	182	K	1	5.4285e-09	80.031	LPACVESCPTK(1)ALIFGDLNDPQSDVNR	3	3.0696	1	1	1.01243e-11	101.76	LPACVESCPTK(1)ALIFGDLNDPQSDVNR	3	-1.2095	1
Vv_180806_00688	146	K	1	1.43454e-13	176.1	DAHK(1)DILDNITAK	2	0.073486	6	1	3.76945e-33	221.79	DAHK(1)DILDNITAK	3	0.55022	5
Vv_180806_00479	280	K	1	2.30847e-05	139.68	YIK(1)YGFGR	2	-0.2488	1	1	3.95551e-05	143.11	YIK(1)YGFGR	2	0.027782	1
Vv_180806_03198	443	K	1	5.90332e-11	150.91	K(1)PYPDMDMVSFGPTIK	3	0.13081	4	1	3.3348e-11	133.93	K(1)PYPDMDMVSFGPTIK	2	-0.88385	4
Vv_180806_04703	223	K	1	0.0203672	42.785	GK(1)GYMFMPDTWNE	2	-0.88892	1	1	0.0119924	44.426	GK(1)GYMFMPDTWNE	2	-1.7019	1
Vv_180806_00765	281	K	1	1.8793e-09	159.22	MLGFNTYSEK(1)SLATK	2	0.51885	11	1	3.2556e-09	130.72	MLGFNTYSEK(1)SLATK	3	-0.35925	6
Vv_180806_03791	838	K	1	0.000552216	62.908	PATFAEK(1)HPELK	3	0.48999	1	1	0.000253731	71.268	PATFAEK(1)HPELK	3	1.5562	1
Vv_180806_01179	217	K	1	0.0146574	40.857	NYGSLIGEATAEK(1)IK	3	-0.31967	1	1	1.67445e-09	102.64	NYGSLIGEATAEK(1)IK	2	-0.22801	1
Vv_180806_03508	156	K	1	2.41359e-06	62.582	AAMEAFPALPQFAVFDTAFHQTMPK(1)R	3	4.3864	1	1	5.13111e-08	83.992	AAMEAFPALPQFAVFDTAFHQTMPK(1)R	3	0.45138	2
Vv_180806_01327	87	K	1	1.62381e-27	200.23	EGK(1)TCAFIDAEHALDPVYAK	2	-0.27181	2	1	3.52313e-23	175.77	EGK(1)TCAFIDAEHALDPVYAK	2	-0.29021	3
Vv_180806_04904	106	K	1	0.0109765	58.699	NQQSK(1)AAWLK	2	1.0644	1	1	0.00944013	66.92	NQQSK(1)AAWLK	2	-0.61221	1
Vv_180806_00925	126	K	1	2.75469e-08	112.08	AADMTGADIEAMK(1)R	3	-0.20643	1	1	5.38102e-06	101.43	AADMTGADIEAMK(1)R	3	-1.0658	2
Vv_180806_03519	50	K	1	2.24526e-15	152.01	VLDYYHQNNK(1)QESQNSLK	3	0.35643	1	1	3.93626e-25	188.41	VLDYYHQNNK(1)QESQNSLK	3	-1.0759	3
Vv_180806_04593	335	K	1	0.00148937	66.989	K(1)YGYLTQYDAEK	2	-0.87746	1	1	0.000283232	82.069	K(1)YGYLTQYDAEK	2	1.3289	1
Vv_180806_00986	301	K	1	1.9383e-12	165.16	VSQAFWHEQQK(1)GNTIK	3	-0.063689	6	1	2.00054e-21	182.49	VSQAFWHEQQK(1)GNTIK	3	-0.14989	6
Vv_180806_00162	5	K	1	8.06361e-09	111.7	MQYTK(1)LPHSTLEISK	3	1.3511	2	1	1.63432e-12	156.58	MQYTK(1)LPHSTLEISK	2	-0.65095	4
Vv_180806_03273	240	K	1	2.64414e-05	89.231	K(1)FFLGTDSAPHAK	3	0.64577	2	1	1.34507e-05	107.65	K(1)FFLGTDSAPHAK	3	-0.026941	2
Vv_180806_02875	165	K	1	1.00252e-06	101.53	SVLVDSSFPAK(1)QR	2	0.35643	1	1	8.81554e-06	102.87	SVLVDSSFPAK(1)QR	2	-0.15451	1
Vv_180806_01639	321	K	1	0.00014728	80.014	HCTK(1)QGIPVPR	2	-0.26533	1	1	0.000124954	94.767	HCTK(1)QGIPVPR	2	-0.18493	1
Vv_180806_00079	44	K	1	1.46502e-29	181.75	NGIAIEHACEK(1)SCACTTCHVIIR	4	-1.1443	5	1	1.63695e-24	169.08	NGIAIEHACEK(1)SCACTTCHVIIR	4	-0.51887	4
Vv_180806_00034	98	K	1	0.0669797	63.565	WANLTK(1)K	2	-0.055738	1	1	0.0360842	66.429	WANLTK(1)K	2	0.61749	1
Vv_180806_03227	17	K	1	0.000132182	118.81	NLK(1)HLDFQK	2	0.3831	3	1	0.00329099	99.568	NLK(1)HLDFQK	2	0.89175	2
Vv_180806_02086	104	K	1	7.43613e-07	98.281	VAVAIVGAVLPGDFK(1)IK	3	-0.16197	4	1	1.85804e-07	114.63	VAVAIVGAVLPGDFK(1)IK	3	-0.45863	4
Vv_180806_00252	106	K	1	0.000100201	75.018	CDFVALPEYPTITK(1)LR	3	-0.35888	3	1	1.10247e-07	114.03	VK(1)CDFVALPEYPTITK(1)LR	3	0.24309	5
Vv_180806_03186	147	K	1	1.70697e-07	124.07	FVNGVLDK(1)AAPHVR	2	-0.17891	4	1	5.28257e-09	133.16	FVNGVLDK(1)AAPHVR	2	0.59151	6
Vv_180806_03138	810	K	1	0.00606476	53.769	GK(1)ITVAADATK	2	-0.42869	1	1	9.3848e-05	92.112	GK(1)ITVAADATK	2	-0.34606	1
Vv_180806_03521	252	K	1	0.000222432	99.815	FEEITK(1)VLR	2	0.2395	1	1	0.000356487	99.815	FEEITK(1)VLR	2	-0.032246	1
Vv_180806_00244	543	K	1	1.97405e-48	226.51	AGDSYLAHACGK(1)SNQQAVLLGSDGR	3	-0.45679	2	1	7.72937e-27	167.99	AGDSYLAHACGK(1)SNQQAVLLGSDGR	3	-0.86928	1
Vv_180806_00692	8	K	1	1.09478e-09	117.18	GLGK(1)GLDALLSTSSLAR	2	0.3816	1	1	9.58005e-10	130.27	GLGK(1)GLDALLSTSSLAR	2	-0.2095	1
Vv_180806_04198	90	K	0.999832	1.17267e-05	88.565	FALEQGK(1)HVIVEKPFVTR	3	-0.10176	1	0.999999	4.96804e-07	102.89	FALEQGK(1)HVIVEKPFVTR	3	0.077741	1
Vv_180806_00603	10	K	1	1.74817e-07	85.013	THITEQK(1)FADLGLNPQVVEGLEK	3	0.13725	1	1	2.16247e-08	95.666	THITEQK(1)FADLGLNPQVVEGLEK	3	0.13659	1
Vv_180806_00169	508	K	1	9.59492e-05	119.27	VLHQK(1)LVGEK	2	-0.31736	2	1	5.17861e-05	116.55	VLHQK(1)LVGEK	2	0.056522	2
Vv_180806_04478	153	K	1	0.00449703	67.334	ALAQTQVNK(1)R	2	-0.014062	1	1	0.000336126	104.22	ALAQTQVNK(1)R	2	-0.048829	1
Vv_180806_02716	73	K	1	0.0106833	62.107	AEMIVK(1)VK	2	-0.070176	2	1	0.0136223	60.436	AEMIVK(1)VK	2	-0.35184	1
Vv_180806_00210	476	K	1	0.000104781	143.7	IK(1)HNVLNAK(1)FHEK	3	-0.28097	11	1	4.91482e-09	166.09	IK(1)HNVLNAK	2	0.26785	10
Vv_180806_00841	148	K	1	0.00121381	59.227	LHEPVK(1)NFSGGMR	3	-1.1748	1	1	0.00650576	47.606	LHEPVK(1)NFSGGMR	3	-1.9417	1
Vv_180806_00488	186	K	1	1.98623e-07	76.161	ELQGDAIHYTYNDLHHYLVK(1)SAGYAK	5	0.18727	2	1	9.84895e-09	86.18	ELQGDAIHYTYNDLHHYLVK(1)SAGYAK	3	-0.69227	2
Vv_180806_00683	137	K	1	0.0103235	92.47	VIELTK(1)K	2	-0.57401	1	1	0.00654435	96.19	VIELTK(1)K	2	-1.053	1
Vv_180806_00503	189	K	1	0.00158237	76.943	LFSK(1)FEEAK	2	0.36687	1	1	0.00118786	78.098	LFSK(1)FEEAK	2	0.68375	1
Vv_180806_00926	205	K	1	0.00181444	76.326	PSSAK(1)GSYLK	2	0.33487	2	1	0.000332034	86.944	PSSAK(1)GSYLK	2	0.21793	4
Vv_180806_00992	251	K	1	0.00201482	72.568	IVGRPQSDK(1)PSLDMDQGFNGK	2	0.86286	1	1	9.4626e-11	121.77	IVGRPQSDK(1)PSLDMDQGFNGK	3	-0.24666	2
Vv_180806_03114	61	K	1	0.00220541	61.11	NEAK(1)FYGLTGR	2	0.82055	1	1	2.30248e-05	122.18	NEAK(1)FYGLTGR	2	-0.13672	1
Vv_180806_02425	167	K	0.991466	0.0258094	53.493	K(0.009)DEMHK(0.991)LK	3	-0.77455	1	0.999872	0.0128275	70.363	KDEMHK(1)LK	2	-0.045829	2
Vv_180806_00642	335	K	1	0.000381167	63.691	K(1)MGHINVCGDYSGELQR	3	-1.6574	1	1	0.000639905	58.246	K(1)MGHINVCGDYSGELQR	3	-0.42162	1
Vv_180806_00436	183	K	1	0.00344484	111.01	K(1)VLSEGR	2	-3.2251	1	1	0.0370033	66.073	K(1)VLSEGR	2	0.13053	1
Vv_180806_00312	544	K	1	2.05272e-12	181.58	GK(1)FSASADKDITLK	2	-0.40706	2	1	1.27852e-08	138.05	GK(1)FSASADKDITLK	2	-0.061574	1
Vv_180806_00807	130	K	1	0.000139623	126.62	TGLLDK(1)AR	1	-2.1837	2	1	0.000910792	109.71	TGLLDK(1)AR	2	-0.14715	1
Vv_180806_04045	458	K	1	0.000889061	52.866	LPEGTIPPK(1)PGFHAVLQDR	3	0.33348	3	1	2.16157e-05	77.899	LPEGTIPPK(1)PGFHAVLQDR	3	0.29653	2
Vv_180806_02735	279	K	1	1.36113e-05	138.89	YPEGHK(1)LSGR	2	0.1912	7	1	8.568e-14	189.24	YPEGHK(1)LSGR	3	-0.33847	6
Vv_180806_02086	739	K	1	0.00580689	54.259	AAK(1)LFDVYVGK	2	0.066315	2	1	0.0104003	50.354	AAK(1)LFDVYVGK	2	-0.39816	1
Vv_180806_02425	766	K	1	0.00110733	54.882	TNYFQLDDQNQPK(1)PWLSLK	2	-2.8306	1	1	2.49424e-06	94.234	TNYFQLDDQNQPK(1)PWLSLK	2	-0.45226	1
Vv_180806_03738	86	K	1	0.000541719	64.298	DK(1)VAGLDSGANDYLTK	2	0.40139	1	1	5.55249e-07	113.14	DK(1)VAGLDSGANDYLTK	2	2.3912	1
Vv_180806_00806	220	K	1	0.00312682	98.523	QFQNQGK(1)K	2	-0.64841	1	1	0.0017052	113.5	QFQNQGK(1)K	2	-1.2285	1
Vv_180806_01316	62	K	1	0.0176076	60.589	FLGK(1)GVLK	2	-0.098229	3	1	0.00519694	71.877	FLGK(1)GVLK	2	1.2551	4
Vv_180806_03919	429	K	1	0.0287674	62.659	VTGLK(1)YK	2	1.0051	1	1	0.0156214	67.981	VTGLK(1)YK	2	1.7641	1
Vv_180806_00458	300	K	1	3.67457e-06	105.19	VNDSK(1)PQWVINK	2	0.61971	5	1	6.27533e-06	125.22	VNDSK(1)PQWVINK	2	1.0723	3
Vv_180806_02735	158	K	1	0.00030739	126.28	VIK(1)LDQK(1)R	2	-0.20691	2	1	0.00175324	112.37	VIK(1)LDQK	2	0.19398	2
Vv_180806_02786	307	K	1	0.000423649	131.04	IVIECK(1)R	2	0.5984	1	1	0.000553394	131.04	IVIECK(1)R	2	1.3688	3
Vv_180806_01608	203	K	1	8.2654e-07	95.205	GYIVPGLGDAGDK(1)IFGTK	2	0.43168	1	1	9.03127e-06	90.385	GYIVPGLGDAGDK(1)IFGTK	2	0.29088	2
Vv_180806_01021	54	K	1	0.000481196	112.37	LGGK(1)FGNK	2	3.0906	3	1	0.000887544	110.81	LGGK(1)FGNK	2	1.5418	3
Vv_180806_03193	312	K	1	6.59421e-05	87.216	GVTK(1)VLGEFSR	2	0.082239	1	1	0.00111657	67.519	GVTK(1)VLGEFSR	2	-0.25759	1
Vv_180806_02231	25	K	1	0.0247073	66.087	LCAK(1)FGK	2	-0.053899	1	1	0.0180003	66.087	LCAK(1)FGK	2	0.63053	1
Vv_180806_04283	57	K	1	4.89021e-12	113.65	MSASSVNSQPWHFIVASSEEGK(1)AR	3	-0.41254	1	1	1.0812e-10	104.81	MSASSVNSQPWHFIVASSEEGK(1)AR	3	-1.0771	1
Vv_180806_02860	389	K	1	0.0103634	79.469	YFGDK(1)MK	2	-0.28147	2	1	0.0216142	63.21	YFGDK(1)MK	2	0.32044	2
Vv_180806_00602	83	K	1	9.27649e-13	164.93	GIPTLLLFK(1)NGSVAATK	3	0.13839	4	1	1.0441e-11	133.86	GIPTLLLFK(1)NGSVAATK	3	-0.2381	5
Vv_180806_00355	109	K	1	0.000136026	142.08	FEEQGPYTK(1)LR	3	-0.091934	2	1	1.76862e-18	199.19	FEEQGPYTK(1)LR	2	0.71844	2
Vv_180806_00478	52	K	1	2.45026e-11	127.83	ILLPGVGSFAK(1)AMQEIR	2	-0.32819	2	1	5.88046e-07	109.04	ILLPGVGSFAK(1)AMQEIR	2	0.067315	2
Vv_180806_02891	115	K	1	0.000868706	116.37	K(1)HITAGAK(1)K	2	0.81686	3	1	0.00148825	117.81	HITAGAK(1)K	2	-2.0652	2
Vv_180806_01619	67	K	1	2.64462e-06	142.1	VVNK(1)TVEFVNGR	3	-0.16548	8	1	3.57404e-06	127.17	VVNK(1)TVEFVNGR	3	0.11557	7
Vv_180806_01427	239	K	1	4.4742e-09	187.5	IAVK(1)TNDRR	2	0.082868	8	1	2.64381e-16	196.79	IAVK(1)TNDRR	2	0.48715	9
Vv_180806_02940	502	K	1	7.88666e-22	218.28	LSGYTEDEKLNIAK(1)R	2	-0.50448	2	1	7.56871e-20	186.56	LSGYTEDEKLNIAK(1)R	3	-1.7738	2
Vv_180806_02860	456	K	1	2.27211e-05	104.59	RAENMLWHK(1)LPK	3	-0.39925	6	1	3.00936e-05	118.87	RAENMLWHK(1)LPK	2	2.5886	7
Vv_180806_01312	146	K	1	0.0354341	62.463	VSLMWDK(1)K	2	0.070222	1	1	0.00496098	83.948	VSLMWDK(1)K	2	0.092381	1
Vv_180806_01838	154	K	1	0.000296257	133.23	APLSVK(1)NYAK	2	0.028127	1	1	2.76579e-07	151.83	APLSVK(1)NYAK	2	-0.82481	1
Vv_180806_04469	347	K	1	9.66415e-05	77.185	NLVGK(1)SIDVFHK	3	0.056876	2	1	0.000221822	72.29	NLVGK(1)SIDVFHK	2	-0.48885	2
Vv_180806_00016	194	K	1	4.90017e-17	171.56	QGFFAVQQTCPTCHGK(1)GK	3	-0.7284	5	1	1.82061e-35	209.33	QGFFAVQQTCPTCHGK(1)GK	2	-0.11165	5
Vv_180806_01278	193	K	1	3.67483e-24	192.58	AMSNPERPLVAIVGGSK(1)VSTK	2	0.2413	9	1	8.97549e-39	212.05	AMSNPERPLVAIVGGSK(1)VSTK	2	0.31443	10
Vv_180806_04441	168	K	1	3.85677e-07	97.45	AIGDIIAEAMEK(1)VGR	2	-0.42169	4	1	4.15212e-17	177.63	AIGDIIAEAMEK(1)VGR	3	-0.23506	5
Vv_180806_02071	71	K	1	8.56469e-14	168.43	RASVNLAWEGK(1)K	2	-0.9739	4	1	0.000225597	100.93	RASVNLAWEGK(1)K	2	-1.5159	6
Vv_180806_01132	144	K	1	1.78378e-05	87.141	LTNQVIETHGTCK(1)TCLSE	2	-0.41466	2	1	3.87423e-13	145.31	LTNQVIETHGTCK(1)TCLSE	3	0.90614	2
Vv_180806_00612	136	K	1	9.04759e-05	89.301	AQNLDDK(1)QWPAR	2	-0.37066	1	1	0.000371131	71.176	AQNLDDK(1)QWPAR	2	0.96429	1
Vv_180806_01862	811	K	1	4.58476e-05	150.27	AAFDAQK(1)MQR	2	-0.36817	1	1	0.000141839	107.21	AAFDAQK(1)MQR	2	0.32893	1
Vv_180806_03796	189	K	1	5.68921e-05	82.85	ASSTLTK(1)VTPIK	2	0.29097	1	1	0.000142149	80.318	ASSTLTK(1)VTPIK	2	0.50162	3
Vv_180806_02831	57	K	1	2.30542e-16	135.68	GNGTEVATIDPHK(1)SQGVPESHVIR	3	0.6548	4	1	1.52733e-16	144.63	GNGTEVATIDPHK(1)SQGVPESHVIR	3	0.52369	4
Vv_180806_01770	160	K	1	6.02723e-22	222.75	K(1)SGVLTGLPDAYGR	2	-0.83574	3	1	0.000126332	88.311	K(1)SGVLTGLPDAYGR	2	0.728	2
Vv_180806_04021	290	K	1	0.000310153	75.819	ALADFK(1)SGDVR	2	-0.52959	1	1	0.00199055	62.338	ALADFK(1)SGDVR	2	-0.12055	1
Vv_180806_01371	139	K	1	0.00152527	69.721	NWLGELPK(1)EK	2	-0.020063	1	1	0.00237248	64.82	NWLGELPK(1)EK	2	-0.42786	1
Vv_180806_00557	249	K	1	7.43733e-14	187.16	ANQQVTIVGADGK(1)TR	3	-0.87654	6	1	2.32417e-13	161.82	ANQQVTIVGADGK(1)TR	2	0.18762	4
Vv_180806_01511	330	K	1	9.86896e-20	142.79	RNSVTGQIECLANK(1)TAVELNSELHK	4	-0.23792	3	1	1.14966e-24	163.91	RNSVTGQIECLANK(1)TAVELNSELHK	4	-0.28837	7
Vv_180806_00565	82	K	1	0.000777831	82.417	IPLIVEPAK(1)K	2	0.30068	1	1	0.000699375	82.029	IPLIVEPAK(1)K	2	-0.12034	1
Vv_180806_04029	23	K	1	0.000224702	72.433	ISALLEK(1)MANLSPELEK	2	1.0003	2	1	2.45323e-05	84.403	ISALLEK(1)MANLSPELEK	3	-0.17353	1
Vv_180806_02719	173	K	1	0.000896305	91.867	INIENVIK(1)R	2	-1.3619	1	1	3.06038e-06	148.52	INIENVIK(1)R	2	-0.69131	1
Vv_180806_00108	350	K	0.987538	0.00120071	52.862	GLAIELLEQAHK(0.012)PLGIK(0.988)K	4	-0.60545	1	0.997948	0.000382427	61.265	GLAIELLEQAHK(0.002)PLGIK(0.998)K	4	-0.64924	1
Vv_180806_00891	60	K	0.999945	0.00182576	56.205	K(1)MK(0.999)QQRMAK(0.001)QEG	2	-1.2515	2	0.999886	0.0114122	42.976	K(1)MK(0.996)QQRMAK(0.004)QEG	2	0.70493	2
Vv_180806_01496	119	K	1	1.17672e-06	91.589	VICFSPDHSK(1)TLPELPVEK	3	0.21697	1	1	2.49015e-06	90.718	VICFSPDHSK(1)TLPELPVEK	3	0.22441	1
Vv_180806_01456	144	K	1	0.003954	50.305	VIIETGELK(1)EEALIK	2	-0.91877	1	1	2.6811e-08	120.92	VIIETGELK(1)EEALIK	2	-0.089529	1
Vv_180806_00692	235	K	1	0.000321835	122.55	KCLTPK(1)VEEK	2	0.89269	3	0.999989	0.00112656	99.752	KCLTPK(1)VEEK	2	0.86557	1
Vv_180806_01739	179	K	1	0.00427611	61.765	VMAK(1)SYFIK	2	1.1939	1	1	0.0133635	50.353	VMAK(1)SYFIK	2	0.30553	1
Vv_180806_02518	50	K	1	1.47522e-05	82.651	ISEPELAK(1)HYHVSR	4	-0.13689	2	1	0.00434142	49.595	ISEPELAK(1)HYHVSR	3	0.50428	2
Vv_180806_00710	81	K	1	0.00380615	68.371	DVFVK(1)ALAR	2	0.25924	1	1	0.000381495	97.431	DVFVK(1)ALAR	2	0.39377	2
Vv_180806_02471	359	K	1	7.25086e-20	144.5	VTEVVIHFK(1)QTPHPVFGQNAPENK	3	-0.37208	1	1	1.21841e-10	103.24	VTEVVIHFK(1)QTPHPVFGQNAPENK	3	0.013504	1
Vv_180806_03108	170	K	1	7.61596e-15	146.81	NVTFK(1)QGSWFEPVAQGTK	2	-0.38975	1	1	2.4307e-12	133.78	NVTFK(1)QGSWFEPVAQGTK	2	-1.1202	1
Vv_180806_00148	83	K	1	0.000125762	81.92	FVQLGK(1)LEIDR	2	-1.4467	1	1	0.000196471	81.92	FVQLGK(1)LEIDR	2	-0.3912	1
Vv_180806_00406	205	K	1	0.0276938	63.565	VFAK(1)DIK	2	-0.055612	1	1	0.0271352	58.815	VFAK(1)DIK	2	0.56719	1
Vv_180806_02688	30	K	1	1.60755e-05	98.156	CGVK(1)FNIMGER	2	1.1426	1	1	9.83592e-05	86.114	CGVK(1)FNIMGER	2	0.1638	2
Vv_180806_01168	232	K	1	0.000324743	72.705	LAALYFGK(1)GDSR	2	1.6837	1	1	0.000246405	76.073	LAALYFGK(1)GDSR	2	0.13616	1
Vv_180806_01427	185	K	1	6.63026e-05	87.184	GLLYK(1)VAPEAR	3	0.75884	3	1	5.98217e-05	96.229	GLLYK(1)VAPEAR	3	0.31723	3
Vv_180806_01345	457	K	1	0.00222951	59.227	NK(1)VTLSVVPTGK	2	0.61828	1	1	0.00766506	50.897	NK(1)VTLSVVPTGK	2	0.052812	1
Vv_180806_00893	241	K	1	0.00255038	101.64	AHAPNLK(1)R	2	0.72441	1	1	0.000146142	139.28	AHAPNLK(1)R	2	0.85211	1
Vv_180806_01986	243	K	1	5.43903e-06	160.16	TGK(1)HSNLAMLK	2	-1.2735	10	1	1.34449e-08	149.41	TGK(1)HSNLAMLK	3	0.57576	9
Vv_180806_01418	50	K	1	0.000541017	110.41	IK(1)IASEDR	2	0.33127	1	1	0.000640258	119.86	IK(1)IASEDR	2	-0.0020393	1
Vv_180806_04356	341	K	1	0.0109168	57.203	INK(1)ELAYMAK	2	0.74128	1	1	0.00704906	65.695	INK(1)ELAYMAK	2	1.5828	1
Vv_180806_01986	263	K	1	0.00926216	81.784	VVK(1)AFYK	2	0.86682	1	1	0.00533732	84.244	VVK(1)AFYK	2	0.71327	1
Vv_180806_02439	204	K	1	6.76444e-11	171.08	ASK(1)ASHYFYSPDKNGR	3	-0.47257	3	1	3.60477e-08	118.48	ASK(1)ASHYFYSPDKNGR	2	0.10655	4
Vv_180806_02108	55	K	1	2.28448e-18	144.72	GK(1)LVTPGLIDCHTHLVYAGNR	3	-0.012589	1	1	1.20764e-11	130.56	GK(1)LVTPGLIDCHTHLVYAGNR	3	0.20932	2
Vv_180806_00735	414	K	1	0.001139	74.841	HIK(1)EGESPFR	2	-3.0535	1	1	0.000634112	73.499	HIK(1)EGESPFR	2	-2.5223	1
Vv_180806_00427	64	K	1	7.1855e-25	192.94	LLENAAADMATISGQK(1)PLITK	3	-0.23671	8	1	6.18979e-23	167.51	LLENAAADMATISGQK(1)PLITK	2	-0.92744	9
Vv_180806_02427	515	K	1	3.2604e-10	110.38	ADK(1)QTFVFENVAEKPVPSLLR	3	0.021277	1	1	7.26974e-14	138.28	ADK(1)QTFVFENVAEKPVPSLLR	3	-0.13078	1
Vv_180806_01186	131	K	1	0.000500052	53.355	SENQHYYAAVNPLAGWEK(1)QQK	3	-0.069605	1	1	5.90462e-05	68.401	SENQHYYAAVNPLAGWEK(1)QQK	3	-0.13845	1
Vv_180806_00653	54	K	1	1.85275e-09	105.5	VHVYGGSSEQEIDNIHLK(1)LCCR	4	-0.53099	1	1	5.16213e-25	176.69	VHVYGGSSEQEIDNIHLK(1)LCCR	3	-0.10441	2
Vv_180806_03585	73	K	1	0.000896305	91.867	K(1)FADLNQVK	2	-0.0053425	1	1	0.000722844	100.25	K(1)FADLNQVK	2	0.40183	1
Vv_180806_00162	193	K	1	0.0014695	90.05	LAK(1)K(1)HDLPR	2	-0.43572	5	1	0.00119711	129.88	LAK(1)K(1)HDLPR	3	-0.0049108	5
Vv_180806_00227	61	K	1	1.10462e-14	127.58	LLSHFNIQTK(1)TFALHDHNEQQK	4	0.019329	2	1	4.35542e-15	135	LLSHFNIQTK(1)TFALHDHNEQQK	4	0.28096	3
Vv_180806_02921	34	K	1	0.0522594	51.059	SFGK(1)SYK	2	0.17734	1	1	0.0415842	51.059	SFGK(1)SYK	2	0.56191	1
Vv_180806_03194	106	K	1	1.14961e-09	163.45	TQNCFHLK(1)LVK	2	1.2959	31	1	1.41055e-09	161.7	TQNCFHLK(1)LVK	3	-0.013527	27
Vv_180806_00063	457	K	1	0.000938768	91.636	K(1)YDWVVSLR	2	0.2575	1	1	0.000521398	114.4	K(1)YDWVVSLR	2	0.5071	1
Vv_180806_00692	229	K	1	0.0241039	69.825	QTEQLVK(1)K	2	1.6194	1	1	0.00261565	97.635	QTEQLVK(1)K	2	0.81765	1
Vv_180806_00165	269	K	1	2.93606e-07	104.95	FLQEGTIETSDGMK(1)K	2	2.9443	1	1	5.66735e-05	95.067	FLQEGTIETSDGMK(1)K	2	0.67244	1
Vv_180806_00411	170	K	1	6.5769e-07	97.904	GWVEALQLMPVGSK(1)WK	3	0.032109	2	1	8.65242e-10	131.4	GWVEALQLMPVGSK(1)WK	3	-0.067931	4
Vv_180806_00976	15	K	1	4.70453e-05	76.82	VK(1)MLEGVNILADAVK	3	0.058317	2	1	3.03425e-05	90.725	VK(1)MLEGVNILADAVK	3	-0.16627	2
Vv_180806_01849	70	K	1	2.57592e-05	113.61	K(1)GWNINGITDR	2	0.71171	4	1	0.000115957	103.43	K(1)GWNINGITDR	2	-1.6731	5
Vv_180806_01743	191	K	1	0.000147128	104.44	QQSK(1)SLLGL	2	-0.33558	3	1	0.000253259	114.5	QQSK(1)SLLGL	2	0.5431	2
Vv_180806_02885	191	K	1	0.000185102	91.549	YDEWGGTYK(1)K	2	0.32264	1	1	0.000370166	99.283	YDEWGGTYK(1)K	2	0.57244	1
Vv_180806_00925	82	K	1	1.33574e-10	124.2	K(1)AAGIK(1)SGSGRPNTEK	3	0.52124	1	1	1.64168e-05	94.569	K(1)AAGIK(1)SGSGRPNTEK	3	0.37332	1
Vv_180806_03160	123	K	1	0.00375769	68.557	DFLK(1)IDMAR	2	-0.60539	2	1	1.58077e-05	143.03	DFLK(1)IDMAR	2	-0.39832	3
Vv_180806_04426	314	K	1	0.00206684	105.39	LFEK(1)LYR	2	1.8774	2	1	0.00294796	98.418	LFEK(1)LYR	2	0.529	1
Vv_180806_04109	177	K	1	1.46411e-06	96.464	YSFDTPQQVYLINK(1)K	2	0.24994	1	1	2.85141e-12	157.5	YSFDTPQQVYLINK(1)K	2	2.716	3
Vv_180806_00949	403	K	1	2.34269e-08	111.12	MK(1)NALGEMFIEGIK	3	-0.031966	10	1	4.15556e-06	103.14	MK(1)NALGEMFIEGIK	3	-0.47462	7
Vv_180806_01376	231	K	1	0.000380723	64.244	FSK(1)NFLAETGDMR	2	-2.4403	2	1	6.31087e-05	85.45	FSK(1)NFLAETGDMR	2	-3.5189	3
Vv_180806_02436	14	K	1	0.00539224	59.227	VGQINNLEVTK(1)R	2	-0.49225	3	1	1.37658e-05	108.72	VGQINNLEVTK(1)R	2	0.21114	3
Vv_180806_03844	81	K	1	2.83335e-05	79.652	ACK(1)CYLEEIVEQGQK	3	-1.0771	1	1	0.00355062	50.305	ACK(1)CYLEEIVEQGQK	3	-0.66423	1
Vv_180806_00569	639	K	1	0.00203159	91.087	LK(1)STYTDK	2	0.31492	1	1	0.000825898	113.71	LK(1)STYTDK	2	1.4057	2
Vv_180806_04872	19	K	1	7.4844e-11	138.05	NHGASTSISEFNNK(1)DR	3	-0.7022	1	1	6.75867e-09	122.08	NHGASTSISEFNNK(1)DR	3	-0.047244	1
Vv_180806_03841	161	K	1	1.33109e-07	86.791	IGTHQALEQIEIDEALSEAK(1)NTK	3	0.74126	1	1	2.5936e-13	129.56	IGTHQALEQIEIDEALSEAK(1)NTK	3	0.34117	1
Vv_180806_00440	11	K	1	0.0116992	77.072	LK(1)AFDYK	2	0.93646	3	1	0.00232061	105.14	LK(1)AFDYK	2	0.061336	2
Vv_180806_00244	519	K	1	1.03308e-13	183.73	HAK(1)GHEVDCQGLSYK	2	-0.50508	3	1	7.4406e-30	218.83	HAK(1)GHEVDCQGLSYK	4	-0.40083	3
Vv_180806_04546	708	K	1	2.09918e-09	112.82	AK(1)GYNPFDYYNADPLLK	3	-0.38569	2	1	1.16285e-05	94.203	AK(1)GYNPFDYYNADPLLK	3	-0.15575	2
Vv_180806_01467	486	K	1	4.07132e-05	78.69	ETITK(1)AVEDSYTHKK	3	0.010421	2	1	2.71823e-08	130.72	ETITK(1)AVEDSYTHKK	2	-0.22264	3
Vv_180806_03827	208	K	1	1.73124e-05	90.412	VYLQCFDPIELK(1)R	2	-0.21227	1	1	1.4492e-05	106.58	VYLQCFDPIELK(1)R	2	-1.3802	1
Vv_180806_04302	154	K	1	6.4384e-09	151.07	FSIGTK(1)NSGTENSGR	2	-1.1016	1	1	4.92236e-09	130.47	FSIGTK(1)NSGTENSGR	2	-0.43792	1
Vv_180806_00244	716	K	1	4.16341e-05	85.522	LGLK(1)PADLDNFR	2	-0.089145	1	1	2.3261e-05	99.5	LGLK(1)PADLDNFR	2	-0.78678	1
Vv_180806_00482	481	K	1	9.66415e-05	77.185	YASMFDDK(1)VMAK	2	-0.22816	2	1	0.000192241	74.611	YASMFDDK(1)VMAK	3	-1.0246	3
Vv_180806_00603	226	K	1	0.000361716	47.331	VQELAFEHMHNPEHVVVEPEQK(1)TGHR	4	0.49724	1	1	3.82094e-06	69.248	VQELAFEHMHNPEHVVVEPEQK(1)TGHR	4	-0.017358	2
Vv_180806_02427	797	K	1	5.61072e-12	117.38	SLIGSFLGMNPVNFHDK(1)SGAGYR	3	1.0957	1	1	1.83906e-08	96.708	SLIGSFLGMNPVNFHDK(1)SGAGYR	3	0.66882	2
Vv_180806_00914	73	K	1	0.000808524	74.841	EK(1)GIAHCLLK	2	0.99182	1	1	1.80168e-06	145.46	EK(1)GIAHCLLK	2	1.1944	1
Vv_180806_04420	91	K	1	0.00135437	70.942	FLSK(1)EMAGGK	2	-0.30727	2	1	0.000180085	97.813	FLSK(1)EMAGGK	2	-0.75925	1
Vv_180806_03115	307	K	1	3.09467e-08	175.48	AAGK(1)IHTDFEK	2	-0.23147	3	1	9.94143e-07	136.93	AAGK(1)IHTDFEK	3	-0.48767	3
Vv_180806_02712	90	K	1	1.36984e-05	90.412	VSAVTSGVK(1)EIR	2	0.44186	1	1	0.000191836	79.089	VSAVTSGVK(1)EIR	2	0.33287	2
Vv_180806_01408	257	K	1	7.47892e-08	96.876	VALGGAQAHYNIK(1)PDLTTLGK	3	-0.13569	1	1	5.23752e-11	124.69	VALGGAQAHYNIK(1)PDLTTLGK	3	0.32288	1
Vv_180806_00378	152	K	1	1.33023e-09	110.97	IK(1)QSDGASYDSHYGVR	3	0.69998	1	1	5.36249e-09	124.2	IK(1)QSDGASYDSHYGVR	2	-0.30267	2
Vv_180806_04787	474	K	1	2.7562e-20	199.01	LNQTVLGHEETK(1)NLVGK	2	0.50323	2	1	3.28939e-33	214.39	LNQTVLGHEETK(1)NLVGK	2	-0.15152	2
Vv_180806_03629	287	K	1	7.64559e-08	150.11	ADMAENPLVECIK(1)R	2	-0.80292	1	1	2.67436e-11	152.16	ADMAENPLVECIK(1)R	3	-0.32736	2
Vv_180806_03044	373	K	1	7.02805e-13	191.06	LAK(1)NDTDKYQTFWK	2	-0.17055	9	1	5.87613e-23	198.74	LAK(1)NDTDKYQTFWK	2	0.12834	9
Vv_180806_02891	225	K	1	4.3749e-07	98.062	AVGVVLPELNGK(1)LTGMAFR	2	0.35763	3	1	7.22177e-17	148.52	AVGVVLPELNGK(1)LTGMAFR	2	0.473	8
Vv_180806_03323	328	K	1	5.05731e-05	105.2	LLYEAK(1)QLGR	2	-0.12487	1	1	0.000137578	107.79	LLYEAK(1)QLGR	2	-0.047177	1
Vv_180806_03879	31	K	1	0.0186832	59.908	TK(1)LSMSIK	2	0.20429	1	1	0.0457846	41.399	TK(1)LSMSIK	2	1.045	1
Vv_180806_03966	187	K	1	0.00332631	79.474	IMDWYK(1)AK	2	-0.056208	5	1	0.00241301	80.438	IMDWYK(1)AK	2	-0.77897	4
Vv_180806_03756	201	K	1	0.00074935	86.898	YVQDK(1)PTTK	2	0.43771	3	1	0.000333838	102.01	YVQDK(1)PTTK	2	0.25307	2
Vv_180806_00461	30	K	1	3.28297e-05	80.361	LLPNK(1)TVASAGIAAEK	3	0.11513	2	1	1.64718e-05	96.208	LLPNK(1)TVASAGIAAEK	2	0.11148	1
Vv_180806_01348	119	K	1	2.14633e-14	117.03	VESQNK(1)IPELNEYQCGTAAMHSLDEAK	3	-0.71896	4	1	1.61617e-15	118.9	VESQNK(1)IPELNEYQCGTAAMHSLDEAK	4	-0.083779	6
Vv_180806_01452	330	K	1	7.07351e-11	131.66	IVSGTYTQGMK(1)MNHVR	2	0.38596	3	1	0.00056148	59.709	IVSGTYTQGMK(1)MNHVR	3	0.32693	1
Vv_180806_00094	3	K	1	0.000213334	83.081	MIK(1)VEDMMTR	2	-0.039614	9	1	8.06172e-05	115.57	MIK(1)VEDMMTR	2	-0.83973	2
Vv_180806_00460	424	K	1	2.15727e-05	85.909	ILDEAQSYANPVK(1)PK	2	0.29706	1	1	0.000135682	79.337	ILDEAQSYANPVK(1)PK	2	-0.69201	1
Vv_180806_01570	66	K	1	0.000594839	45.846	GAYSAPLDYHGFPK(1)SICTSINHIVCHGIPASK	4	-0.30774	1	1	7.50975e-07	58.087	GAYSAPLDYHGFPK(1)SICTSINHIVCHGIPASK	4	0.17187	1
Vv_180806_04116	487	K	1	0.000173432	69.979	GGGEYGK(1)AWHNAGTQLQK	2	0.66983	2	1	1.42383e-12	139.46	GGGEYGK(1)AWHNAGTQLQK	2	0.62219	2
Vv_180806_00976	277	K	1	1.40229e-08	106.6	VAAVK(1)APGFGDR	2	-0.045281	7	1	7.41045e-08	142.97	VAAVK(1)APGFGDR	2	-0.40238	6
Vv_180806_03227	26	K	1	4.02533e-11	148.57	ATK(1)IQQQAIPVAIAGK	3	0.22656	4	1	9.07815e-09	122.63	ATK(1)IQQQAIPVAIAGK	3	-1.2834	4
Vv_180806_00302	18	K	1	5.61016e-20	182.82	LTPELK(1)STLEAAAGECLAR	2	0.078378	2	1	4.65053e-10	127.37	LTPELK(1)STLEAAAGECLAR	3	-0.26035	4
Vv_180806_00418	31	K	1	5.88248e-10	183.99	VICSEPK(1)HK(1)QR	2	0.032197	13	1	7.83179e-07	133.89	VICSEPK(1)HK(1)QR	2	0.41057	14
Vv_180806_03631	102	K	1	2.2821e-06	91.307	LKPVWCK(1)DDNGDHR	3	0.16856	3	0.999991	0.000121932	79.885	LKPVWCK(1)DDNGDHR	3	-0.7775	2
Vv_180806_03328	39	K	1	0.0469262	53.679	TAIAK(1)NR	2	0.52525	1	1	0.00668709	81.297	TAIAK(1)NR	2	0.49073	1
Vv_180806_03045	173	K	1	1.54612e-05	103.91	MAASQK(1)NWLIK	2	-0.80452	3	1	6.38554e-05	107.06	MAASQK(1)NWLIK	2	-0.17198	2
Vv_180806_00135	131	K	1	0.00915677	68.626	ILGSK(1)DWHR	2	2.01	2	1	0.00413692	61.161	ILGSK(1)DWHR	3	0.37056	1
Vv_180806_01293	220	K	1	2.83768e-11	99.378	IPAFAQNEHIPQAVNLQAVNGISFK(1)K	3	-0.075811	1	1	3.43408e-12	107.65	IPAFAQNEHIPQAVNLQAVNGISFK(1)K	3	-0.41222	3
Vv_180806_02758	317	K	1	1.47546e-08	75.695	DAGIVGTQVGYVNAHGTSTPAGDVAEIK(1)GVK	3	0.33945	1	1	1.8322e-22	142.22	DAGIVGTQVGYVNAHGTSTPAGDVAEIK(1)GVK	3	-0.11097	2
Vv_180806_00455	129	K	1	0.00108755	56.424	VVWDQHELPPSSFLK(1)SK	3	-0.13484	3	1	4.60178e-05	78.95	VVWDQHELPPSSFLK(1)SK	3	0.54914	4
Vv_180806_00212	12	K	1	5.37267e-07	93.478	EIVK(1)TTGVGLHSGR	2	0.50354	1	1	0.000161227	72.321	EIVK(1)TTGVGLHSGR	3	0.43253	1
Vv_180806_04189	74	K	1	0.00113987	66.267	YQWAK(1)TSVTER	2	0.71419	1	1	0.00186355	63.091	YQWAK(1)TSVTER	2	0.42122	1
Vv_180806_02802	147	K	1	5.15322e-06	125.54	ETLHLIQK(1)IFPVR	3	0.084576	1	1	4.02699e-05	89.301	ETLHLIQK(1)IFPVR	2	1.3428	2
Vv_180806_03105	130	K	1	9.74357e-15	138.98	QTDLVEAMAK(1)TGAVINVK	3	0.029224	2	1	5.52691e-21	173.77	QTDLVEAMAK(1)TGAVINVK	2	0.18293	2
Vv_180806_02775	291	K	1	3.61027e-06	94.122	DSK(1)TELYHFIGK	2	0.19179	3	1	1.68894e-05	102.73	DSK(1)TELYHFIGK	3	0.57319	3
Vv_180806_03672	38	K	1	0.000210082	129.89	VLQGSLSAVK(1)K	2	1.252	2	1	0.000208078	101.35	VLQGSLSAVK(1)K	2	0.13073	2
Vv_180806_00684	83	K	1	3.93903e-19	138	RGVEVVNTGAPISVPVGTK(1)TLGR	3	0.46952	6	1	5.29972e-30	187.86	RGVEVVNTGAPISVPVGTK(1)TLGR	3	-0.38345	6
Vv_180806_03104	270	K	1	6.79627e-08	74.3	YLNEGDLDMIVGGHSQEPVCMEAPNVVK(1)K	3	0.1959	4	1	0.00036792	47.286	YLNEGDLDMIVGGHSQEPVCMEAPNVVK(1)K	4	-0.13971	1
Vv_180806_00985	90	K	1	0.0104061	40.614	DYPDGVK(1)IEPLANFPIEK	3	0.38992	1	1	0.00023434	66.893	DYPDGVK(1)IEPLANFPIEK	3	-0.24224	2
Vv_180806_01035	103	K	1	8.58556e-06	88.561	QVMHGK(1)TSSITHNGR	3	-1.6557	2	1	9.19078e-06	99.069	QVMHGK(1)TSSITHNGR	3	-1.3007	2
Vv_180806_03532	720	K	1	0.00858594	84.568	GNQAWGK(1)K	2	0.258	1	1	0.00526126	83.313	GNQAWGK(1)K	2	0.22039	1
Vv_180806_02773	165	K	1	1.08462e-05	120.06	TMESVLK(1)QYQK	3	0.43278	3	1	0.0139544	43.68	TMESVLK(1)QYQK	2	-0.12746	1
Vv_180806_02415	2	K	1	0.000261063	67.102	MK(1)YQQLENLECGWK	2	-0.38306	1	1	1.33333e-06	112.42	MK(1)YQQLENLECGWK	3	-0.050741	2
Vv_180806_01946	46	K	0.998928	1.41412e-07	110.44	GLK(0.999)TDK(0.001)EHVAVIFK	2	0.12559	3	0.999917	1.28338e-08	138.01	GLK(1)TDKEHVAVIFK	2	0.19073	4
Vv_180806_03030	24	K	1	2.5653e-05	138.26	MIQK(1)QLGK(1)K	2	-2.5401	4	1	0.000720115	107.29	MIQK(1)QLGK	2	0.2229	3
Vv_180806_03102	64	K	1	1.93407e-07	96.55	EK(1)PVYIALNKPTGITCTTER	3	-1.0402	1	0.999999	1.43171e-05	79.461	EK(1)PVYIALNKPTGITCTTER	3	0.45637	1
Vv_180806_02427	404	K	1	0.00664041	68.224	GMK(1)LYFER	2	0.43739	1	1	0.00423224	76.679	GMK(1)LYFER	2	0.16462	2
Vv_180806_01682	369	K	1	0.000155782	88.596	ILSK(1)AQLQSK	2	0.2935	1	1	0.000536627	76.332	ILSK(1)AQLQSK	2	-0.024568	1
Vv_180806_00704	127	K	1	0.0315572	51.749	SNVNPK(1)HK	2	-0.1078	2	1	0.0467811	40.994	SNVNPK(1)HK	2	0.28885	1
Vv_180806_01154	1131	K	1	1.7946e-14	134.86	EK(1)YQGIRPAPGYPACPEHTEK	3	-0.41488	3	1	3.27162e-11	128.67	EK(1)YQGIRPAPGYPACPEHTEK	3	-0.13976	3
Vv_180806_00113	279	K	1	2.03956e-40	245.32	MAAFEDEHGTYIMNSK(1)DLR	2	-1.1591	2	1	2.17809e-25	187.5	MAAFEDEHGTYIMNSK(1)DLR	2	-0.92324	3
Vv_180806_00603	177	K	1	0.000186932	76.326	MFDLGFIK(1)DIR	2	0.24149	2	1	1.89231e-05	99.5	MFDLGFIK(1)DIR	2	0.34732	3
Vv_180806_01872	283	K	1	0.000242716	123.29	FGSDK(1)PDLR	2	-0.41412	2	1	0.00516718	71.03	RFGSDK(1)PDLR	2	-0.13358	3
Vv_180806_02485	383	K	1	1.6098e-07	103.14	MK(1)SYLSLSTEGNYK	2	1.8598	1	1	0.000211963	73.834	MK(1)SYLSLSTEGNYK	2	-0.075594	1
Vv_180806_00612	626	K	1	1.00747e-05	157.5	LYGQDK(1)YHK	3	0.55313	5	1	6.98653e-09	148.62	LYGQDK(1)YHK	2	0.58688	3
Vv_180806_02663	549	K	1	0.000154418	74.89	LVDPLFQSK(1)PDFQIMK	2	0.92137	1	1	1.63891e-06	105.19	LVDPLFQSK(1)PDFQIMK	2	-0.25875	1
Vv_180806_00708	29	K	1	7.23018e-12	105.65	LFNLMEASAAK(1)NSSGGYPPYNIEQK	3	-0.67533	4	1	8.90926e-22	148.49	LFNLMEASAAK(1)NSSGGYPPYNIEQK	4	-0.69662	7
Vv_180806_01746	355	K	1	5.62591e-09	151.44	DYVYK(1)DHGSLVSLSR	3	-0.64193	2	1	4.81048e-05	89.311	DYVYK(1)DHGSLVSLSR	2	-1.8867	2
Vv_180806_03355	220	K	1	0.00100739	98.629	VMSLCMK(1)R	2	1.1484	2	1	0.00184705	84.743	VMSLCMK(1)R	2	-0.22794	2
Vv_180806_03797	669	K	1	0.00162734	56.527	YK(1)SEFLANMSHELR	3	-0.80574	1	1	2.06545e-06	107.35	YK(1)SEFLANMSHELR	3	-0.88257	1
Vv_180806_02060	49	K	1	0.00151788	77.192	IAGASK(1)INK	2	-0.031256	1	1	0.000356487	99.815	IAGASK(1)INK	2	-0.29669	1
Vv_180806_00084	92	K	1	1.79776e-05	151.79	GAAHFYSK(1)QGK	3	-0.40475	7	1	6.34853e-05	110.39	GAAHFYSK(1)QGK	3	0.4944	4
Vv_180806_01572	23	K	1	3.93795e-05	124.67	TGAGMMECK(1)K	2	-0.41238	13	1	3.33498e-05	124.67	TGAGMMECK(1)K	2	-0.79191	12
Vv_180806_01842	52	K	1	1.52727e-09	110.74	ILTGDK(1)VTVEMTPYDLSK	2	-0.11447	3	1	2.40409e-12	133.93	ILTGDK(1)VTVEMTPYDLSK	3	0.19934	4
Vv_180806_00415	167	K	1	5.48754e-05	83.204	EK(1)PTWIEVDAGK	2	-0.14282	2	1	3.90698e-05	92.856	EK(1)PTWIEVDAGK	2	-0.77027	1
Vv_180806_01060	159	K	1	3.35946e-12	190.51	VVDQIK(1)NR	2	-0.29051	2	1	0.0434507	42.599	VVDQIK(1)NR	2	0.49973	1
Vv_180806_02513	70	K	1	6.4658e-11	144.97	GDK(1)AALIYDSPVTETK	3	0.6187	2	1	1.11402e-06	109.04	GDK(1)AALIYDSPVTETK	3	0.53512	2
Vv_180806_02635	239	K	1	0.000516518	76.927	GSFALTK(1)DYK	2	-0.38246	1	1	0.00323759	61.344	GSFALTK(1)DYK	2	-1.5289	1
Vv_180806_03910	252	K	1	3.62119e-26	145.91	VQAFAGAK(1)NHMVVMPDANK	2	0.76933	2	1	4.26371e-30	197.38	VQAFAGAK(1)NHMVVMPDANK	2	0.30016	2
Vv_180806_00926	167	K	1	1.54994e-09	176.49	YRNDK(1)NGIIHTTIGK	3	-0.13931	10	1	1.37011e-15	168.69	YRNDK(1)NGIIHTTIGK	2	-0.21432	13
Vv_180806_00090	103	K	1	5.86453e-08	157.07	KDFVTAVLPK(1)GTLK	2	-0.41642	5	1	1.15884e-10	147.7	KDFVTAVLPK(1)GTLK	2	-0.22255	5
Vv_180806_01984	331	K	1	2.59933e-11	129.88	EDVQQWK(1)TGETLLLSGK	2	-0.58094	3	1	4.29906e-09	123.14	EDVQQWK(1)TGETLLLSGK	2	-0.30413	2
Vv_180806_03768	404	K	1	0.0280755	41.347	MLFDPK(1)TGK	2	0.35395	2	1	0.000922952	77.533	MLFDPK(1)TGK	2	-0.1093	1
Vv_180806_00112	68	K	0.98608	0.00131296	136.02	ILICAK(0.986)K(0.014)EEK	2	1.6306	2	0.987662	0.00012553	112.13	ILICAK(0.988)K(0.012)EEK	2	-1.6052	3
Vv_180806_00426	19	K	1	0.013184	64.711	LVAK(1)FAEK	2	-0.34112	2	1	0.00130526	96.948	LVAK(1)FAEK	2	0.22336	3
Vv_180806_02425	1053	K	0.980742	3.79195e-06	114.79	K(0.981)AK(0.019)SITLTPEIQK	3	0.8638	1	0.908838	5.73211e-06	108.32	K(0.909)AK(0.091)SITLTPEIQK	3	0.43476	1
Vv_180806_04501	149	K	1	5.61298e-08	102.98	LK(1)QSVVEFLGQDAEVHATDK	3	1.599	1	1	0.000191023	63.608	LK(1)QSVVEFLGQDAEVHATDK	3	-1.7904	1
Vv_180806_00529	588	K	1	0.000429554	67.234	AVK(1)ALIGDSSFLK	2	-0.28091	1	1	5.65518e-05	89.46	AVK(1)ALIGDSSFLK	2	0.95334	1
Vv_180806_01988	244	K	1	2.40006e-08	179.81	EMLAK(1)ACHNR	3	-1.149	3	1	1.71229e-09	163.32	EMLAK(1)ACHNR	2	0.20472	4
Vv_180806_01835	207	K	1	0.000313136	105.52	DTAVLVAK(1)K	2	0.35252	1	0.999831	1.75517e-08	81.904	FGDLDAQVFYGESQDVANKDTAVLVAK(1)K	3	-0.019782	1
Vv_180806_01278	27	K	1	0.000515386	70.54	ADLNVPVK(1)DGK(1)VTSDAR	2	0.46154	4	1	9.92585e-05	95.094	ADLNVPVK(1)DGK(1)VTSDAR	3	-0.47495	6
Vv_180806_01737	32	K	1	5.25807e-15	149.47	VQK(1)IAEEMENPVFLASHR	2	-0.070455	3	1	6.80409e-30	202.6	VQK(1)IAEEMENPVFLASHR	3	-0.087456	3
Vv_180806_00064	411	K	1	2.28794e-15	148.2	YFQSDNAADK(1)LVPEGIEGR	3	0.5854	2	1	6.05215e-13	139.11	YFQSDNAADK(1)LVPEGIEGR	2	1.6428	1
Vv_180806_01581	33	K	1	2.49541e-13	130.47	VAPMDK(1)AGEGDVTFLSNPK	3	-0.063397	4	1	8.36773e-08	109.5	VAPMDK(1)AGEGDVTFLSNPK	3	-1.8186	3
Vv_180806_03044	279	K	1	1.8805e-13	173.37	VEGK(1)NDYTSLLYIPSK	3	0.68048	17	1	1.47451e-06	106.4	VEGK(1)NDYTSLLYIPSK	2	3.0216	18
Vv_180806_00342	181	K	1	0.000186171	136.52	LQK(1)IIDILHR	3	1.0042	3	1	6.12522e-05	119.22	LQK(1)IIDILHR	3	-0.11411	3
Vv_180806_04429	157	K	1	0.0224647	67.981	FLELK(1)QK	2	0.47369	1	1	0.00605749	82.671	FLELK(1)QK	2	-0.044521	1
Vv_180806_01632	37	K	1	0.000713496	71.176	LSSGYK(1)INSAK	2	-0.89513	1	1	8.56764e-07	138.42	LSSGYK(1)INSAK	2	0.49153	1
Vv_180806_01682	298	K	1	0.00122311	73.435	SIFFATTEMK(1)K	2	-0.33033	2	1	0.000138127	83.182	SIFFATTEMK(1)K	2	0.57414	2
Vv_180806_02417	138	K	1	0.000468399	87.184	K(1)LVMGLADGR	2	-0.10231	1	1	0.0042408	66.056	K(1)LVMGLADGR	2	-0.49582	1
Vv_180806_03844	70	K	1	5.82031e-06	95.417	GGSK(1)IVSLDNGK	2	-0.37119	1	1	0.000477789	74.216	GGSK(1)IVSLDNGK	2	-0.041346	1
Vv_180806_01848	748	K	1	0.00113987	66.267	ILK(1)NGEVAPPK	2	-0.47602	1	1	0.000529096	77.062	ILK(1)NGEVAPPK	2	1.4271	1
Vv_180806_03629	178	K	1	6.55919e-11	128.95	DHLTVVASANHPFAK(1)R	2	-1.0378	2	1	1.10473e-26	199.37	DHLTVVASANHPFAK(1)R	3	-0.41087	1
Vv_180806_01574	15	K	1	0.000688448	83.869	MEK(1)SVEALK	2	0.19003	2	1	0.000313287	105.2	MEK(1)SVEALK	2	0.18692	1
Vv_180806_01086	332	K	1	7.02852e-05	132.32	EILDAK(1)INGQK	2	-0.26089	4	1	6.10484e-07	134.57	EILDAK(1)INGQK(1)LAVK	2	-0.19633	5
Vv_180806_02860	270	K	1	1.60916e-07	169.33	FASHK(1)AYVLNK	2	0.45668	7	1	3.57489e-05	116.74	FASHK(1)AYVLNK	2	1.1303	5
Vv_180806_00642	133	K	1	3.66287e-08	102.07	AIEHVGIPMVLK(1)SALGGYDGK	3	0.83224	2	1	2.86972e-07	91.64	AIEHVGIPMVLK(1)SALGGYDGK	3	0.49724	1
Vv_180806_00256	69	K	1	7.68703e-09	155.2	RFDDVFVQTVK(1)TAGR	2	-0.040129	4	1	9.65567e-20	157.11	RFDDVFVQTVK(1)TAGR	2	-0.52441	6
Vv_180806_00949	442	K	1	4.29825e-07	65.223	TNIPLQVSIMNDENFQHGGANIHYLEK(1)K	3	-0.12699	2	1	3.59177e-06	61.538	TNIPLQVSIMNDENFQHGGANIHYLEK(1)K	3	0.88603	3
Vv_180806_02427	737	K	1	3.5709e-05	107.03	WK(1)HDGLVMDK	3	-0.89496	6	1	1.73879e-09	163.09	WK(1)HDGLVMDK	3	0.18713	3
Vv_180806_00764	185	K	1	2.47921e-06	162.31	DVVQAIYQSHK(1)R	2	0.12827	2	1	2.23826e-16	188.15	DVVQAIYQSHK(1)R	3	-0.46456	5
Vv_180806_00693	234	K	1	3.22943e-23	175.93	PAMYYDK(1)HSAGSK	2	-0.018059	10	1	3.03069e-24	172.69	PAMYYDK(1)HSAGSK	3	0.28769	9
Vv_180806_00529	545	K	1	0.00475128	49.216	LGPK(1)AFEQCAGFLR	2	0.058842	1	1	7.93134e-07	114.7	LGPK(1)AFEQCAGFLR	2	0.60576	1
Vv_180806_03220	395	K	1	0.0181878	44.922	WAIANQGSK(1)LK	2	-2.6067	1	1	0.000421692	72.29	WAIANQGSK(1)LK	2	-0.42764	1
Vv_180806_01053	165	K	1	4.94814e-15	139.81	TDTGLLYQVITPAEGEK(1)PK	2	-0.030138	1	1	0.00305247	50.957	TDTGLLYQVITPAEGEK(1)PK	2	0.55853	1
Vv_180806_02731	148	K	1	2.75104e-33	196.1	LATLTK(1)NSGLDGVVCSAQESSLLK	2	-0.15272	2	1	3.22597e-37	197.46	LATLTK(1)NSGLDGVVCSAQESSLLK	2	-0.089419	3
Vv_180806_00976	122	K	1	6.70796e-08	121.99	RGIDK(1)AVAAAVEELK	2	0.40567	7	1	4.58808e-08	121.99	RGIDK(1)AVAAAVEELK	2	0.45599	7
Vv_180806_01263	90	K	1	9.69131e-11	140.22	SIEWHFIGPIQSNK(1)SR	2	-0.64706	4	1	6.03705e-06	99.344	SIEWHFIGPIQSNK(1)SR	3	-0.31036	3
Vv_180806_00676	412	K	1	6.53233e-10	118.55	TK(1)ENAFSQDGGLAVLK	2	-0.1408	3	1	1.58841e-12	146.2	TK(1)ENAFSQDGGLAVLK	2	-0.14651	3
Vv_180806_01207	25	K	1	0.000142746	93.096	NIFDALQHK(1)K	2	0.31918	2	1	0.000369892	98.048	NIFDALQHK(1)K	2	0.38818	2
Vv_180806_03589	302	K	1	2.00477e-05	118.77	VGLVGQTK(1)APVR	2	-0.26075	2	1	4.12e-05	91.961	VGLVGQTK(1)APVR	2	0.040063	2
Vv_180806_00707	370	K	1	2.82645e-24	209.85	LNDFLAEHPSEAK(1)TVCSK	3	0.12722	2	1	1.94019e-35	208.4	LNDFLAEHPSEAK(1)TVCSK	3	0.28904	2
Vv_180806_03532	428	K	1	0.00113987	66.267	ALK(1)VGQTPPWK	2	0.43985	1	1	0.00234199	60.255	ALK(1)VGQTPPWK	2	0.80713	2
Vv_180806_03044	459	K	1	5.43633e-05	110.31	NSPHLEQFK(1)AK	2	1.3011	7	1	7.44599e-09	157.22	NSPHLEQFK(1)AK	2	-0.12352	6
Vv_180806_01327	301	K	1	7.34809e-05	148.69	IGQGK(1)ANACK	2	-0.10096	4	1	6.33844e-05	118.67	IGQGK(1)ANACK	2	0.44543	2
Vv_180806_01463	447	K	1	0.00342861	60.301	GGIPGMQIHGVK(1)K	2	0.3745	1	1	0.0112837	45.28	GGIPGMQIHGVK(1)K	2	0.15734	2
Vv_180806_01121	197	K	1	0.0125948	73.248	LLDK(1)NGVR	2	0.42309	1	1	0.0021035	98.523	LLDK(1)NGVR	2	0.96365	1
Vv_180806_00096	187	K	1	0.0211335	69.105	EK(1)HVTWR	2	-0.86029	1	1	0.0409689	51.346	EK(1)HVTWR	2	0.26724	1
Vv_180806_04655	264	K	1	0.00478412	56.205	LAEADFIK(1)VIK	2	-0.37163	2	1	0.000367419	74.611	LAEADFIK(1)VIK	2	-0.42447	1
Vv_180806_04441	371	K	1	3.60761e-06	103.44	IAK(1)LSGGVAVIK	2	0.059682	1	1	7.48482e-05	85.554	IAK(1)LSGGVAVIK	2	-0.33566	1
Vv_180806_02100	680	K	1	1.99076e-13	172.91	ACASQCPIK(1)VDVPSFR	2	-0.67498	1	1	7.13821e-12	141.55	ACASQCPIK(1)VDVPSFR	2	0.4739	2
Vv_180806_00036	632	K	1	0.0249752	49.298	YK(1)DVLNQIMQER	2	0.061771	1	1	0.0021571	63.181	YK(1)DVLNQIMQER	2	0.1792	1
Vv_180806_04110	175	K	1	2.20684e-08	143.97	VTGEYGK(1)NYEPATQK	2	0.063002	1	1	2.02128e-24	198.74	VTGEYGK(1)NYEPATQK	3	-0.72272	3
Vv_180806_04872	5	K	1	1.82665e-24	214.81	LK(1)NHGASTSISEFNNK	2	-0.17099	6	1	4.23186e-62	272.32	LK(1)NHGASTSISEFNNK	3	-0.39438	5
Vv_180806_02934	47	K	1	2.53618e-05	83.404	LQAK(1)TQVHGNSLEDFHR	3	-0.0082182	1	1	7.67224e-07	102.08	LQAK(1)TQVHGNSLEDFHR	4	-0.41607	2
Vv_180806_02084	272	K	1	2.44398e-05	106.26	ELAHTLK(1)HSFR	2	1.5302	2	1	0.00181957	58.829	ELAHTLK(1)HSFR	3	0.066815	1
Vv_180806_04548	211	K	1	0.00805688	48.998	GPK(1)GEGLPHK	2	-0.090664	2	1	0.000270612	84.06	GPK(1)GEGLPHK	2	0.059236	2
Vv_180806_00739	116	K	1	1.57876e-21	157.01	IAQGHDVLNK(1)HAIEGFNAMPPR	3	-0.51781	11	1	5.27193e-12	117.22	IAQGHDVLNK(1)HAIEGFNAMPPR	5	-0.45971	7
Vv_180806_04887	204	K	1	0.000117661	128.61	HLVK(1)QIVK	2	0.020029	2	1	0.00065906	119.41	HLVK(1)QIVK	2	-0.25502	2
Vv_180806_01606	38	K	1	7.53542e-13	166.04	VCAVFSNK(1)ADAYGLER	2	0.36713	3	1	0.000430677	66.289	VCAVFSNK(1)ADAYGLER	2	0.56347	2
Vv_180806_02493	32	K	1	0.00858594	84.568	NINLNVK(1)K	2	-0.54892	1	1	0.00531194	83.206	NINLNVK(1)K	2	-0.56093	1
Vv_180806_00343	102	K	1	3.61009e-06	94.767	FDFTQLVK(1)PNNK	2	0.78696	3	1	3.19888e-06	124.42	FDFTQLVK(1)PNNK	2	0.60788	2
Vv_180806_01667	40	K	1	0.000193667	87.184	NGTGK(1)TTLLR	2	-1.0306	3	1	0.000271752	104.82	NGTGK(1)TTLLR	2	0.71802	2
Vv_180806_00469	261	K	1	7.15667e-05	76.158	HHGK(1)GEIETIPFPEHLK	4	-0.65437	4	1	3.15121e-06	99.344	HHGK(1)GEIETIPFPEHLK	3	0.38147	6
Vv_180806_02773	85	K	1	8.50178e-16	153.06	LMK(1)GESVEVPEYSYTEHTR	2	0.057983	2	1	2.46775e-17	157.7	LMK(1)GESVEVPEYSYTEHTR	3	-0.40918	2
Vv_180806_01987	333	K	0.99741	0.000156008	72.898	K(0.003)EIVSK(0.997)VASITLKP	3	0.9743	1	0.919267	0.00948276	45.614	K(0.08)EIVSK(0.919)VASITLKP	3	0.4255	1
Vv_180806_00986	258	K	1	0.00592255	55.261	GEGGIIVNK(1)NGYR	2	0.3279	2	1	1.14627e-06	124.12	GEGGIIVNK(1)NGYR	3	-0.38625	6
Vv_180806_01159	246	K	1	0.000335064	81.915	AGCVLAYK(1)FK	2	0.7234	3	1	0.0131766	50.353	AGCVLAYK(1)FK	2	-0.84951	2
Vv_180806_00084	379	K	1	1.80552e-05	137.18	VAVEK(1)LR	2	-0.44355	3	1	0.00293668	98.523	VAVEK(1)LR	2	-0.076169	3
Vv_180806_00791	205	K	1	5.02735e-15	149.73	SYYEK(1)PFEDNPLSQSQAR	3	-1.3387	2	1	1.92056e-05	82.877	SYYEK(1)PFEDNPLSQSQAR	3	-1.1931	1
Vv_180806_00949	353	K	1	0.000996317	73.499	FLPSPGK(1)IER	3	-0.0088709	2	1	0.00528807	54.784	FLPSPGK(1)IER	3	-0.44695	2
Vv_180806_02390	323	K	1	0.0283893	53.756	QVPVK(1)SLK	2	1.1318	1	1	0.0274788	50.805	QVPVK(1)SLK	2	0.30075	1
Vv_180806_00458	354	K	1	2.35895e-19	183.7	ESPAMAITQK(1)IAEMHNGR	3	-1.0409	5	1	4.10167e-16	148.52	ESPAMAITQK(1)IAEMHNGR	2	-0.73119	6
Vv_180806_02619	167	K	1	3.41635e-08	131.4	VVAYFVHNADK(1)VISR	3	0.57332	2	1	1.5921e-08	125.67	VVAYFVHNADK(1)VISR	2	-0.772	1
Vv_180806_00017	527	K	1	3.60991e-05	151.83	K(1)FEELATAR	2	0.76736	3	1	7.45762e-19	150.61	K(1)FEELATAR	2	-0.78074	8
Vv_180806_02732	316	K	1	0.00677338	61.09	NPTMK(1)GFYR	2	0.31593	1	1	0.000453124	90.601	NPTMK(1)GFYR	2	0.83977	1
Vv_180806_04872	23	K	1	0.00904289	53.237	GK(1)QSGITTVK	2	-0.50939	1	1	0.0029168	62.633	GK(1)QSGITTVK	2	-1.1991	1
Vv_180806_02796	375	K	1	1.34842e-19	214.83	HGLEK(1)IQQR	3	-0.41579	4	1	1.01634e-06	153.05	HGLEK(1)IQQR	3	0.7216	3
Vv_180806_03043	79	K	1	2.02501e-11	122.01	IAQEDCAK(1)GFLLDGFPR	2	-0.19671	5	1	5.73798e-07	108.71	IAQEDCAK(1)GFLLDGFPR	2	0.26598	8
Vv_180806_03537	402	K	1	0.00408123	82.287	YDVK(1)GFDR	2	-0.51609	1	1	0.0191888	55.064	YDVK(1)GFDR	2	-0.1672	1
Vv_180806_04872	52	K	1	0.0430438	71.922	MSLSDK(1)K	2	0.38159	1	1	0.0194561	75.213	MSLSDK(1)K	2	2.9986	1
Vv_180806_04561	116	K	1	0.00492406	91.069	TTLEAAK(1)R	2	0.16408	1	1	0.00323618	91.069	TTLEAAK(1)R	2	-0.22962	1
Vv_180806_04763	155	K	1	5.86787e-11	192.38	AAK(1)SCIHTCR	2	-0.48782	6	1	2.19656e-28	224.66	AAK(1)SCIHTCR	3	-0.62951	4
Vv_180806_02094	151	K	1	0.000893501	123.86	IQLPK(1)REEK	2	-0.074303	3	1	0.00011946	142	IQLPK(1)REEK	3	-0.26226	2
Vv_180806_01366	359	K	1	1.24345e-13	132.01	YPETAALVADMTDDEIFALK(1)R	3	-0.37386	6	1	7.59074e-23	167.05	YPETAALVADMTDDEIFALK(1)R	2	0.2993	16
Vv_180806_03178	475	K	1	2.28477e-11	176.89	LQALYLQEQGFK(1)NVK	2	-0.59751	2	1	1.72109e-10	143.93	LQALYLQEQGFK(1)NVK	2	0.2276	1
Vv_180806_03399	93	K	1	0.000435058	67.326	VAVYGDK(1)NWQELAAK	2	2.1858	1	1	0.000764332	61.444	VAVYGDK(1)NWQELAAK	2	-2.0243	1
Vv_180806_01120	150	K	1	2.33452e-11	139.49	HLLEDFTK(1)PELNLKPSR	3	0.41212	2	0.999999	1.67904e-05	89.358	HLLEDFTK(1)PELNLKPSR	3	0.62055	2
Vv_180806_03391	158	K	1	0.00177079	56.956	SAIETGHVYSK(1)LK	3	1.0104	1	1	7.15542e-08	134.68	SAIETGHVYSK(1)LK	2	1.2635	2
Vv_180806_01572	103	K	1	2.01701e-15	157.84	VAAEALASK(1)ASIEELQAK	3	-0.77368	4	1	3.35836e-25	190.27	VAAEALASK(1)ASIEELQAK	2	0.20612	2
Vv_180806_01185	273	K	1	0.0530191	47.187	FTHLLDNK(1)D	2	-0.25184	1	1	0.0249384	53.756	FTHLLDNK(1)D	2	-0.40258	1
Vv_180806_01838	181	K	1	1.11661e-07	104.73	SHVSSMTEK(1)DFFGSEK	3	-0.84475	1	1	2.2032e-17	164.15	SHVSSMTEK(1)DFFGSEK	3	-0.2798	1
Vv_180806_01698	10	K	1	1.74627e-05	122.55	ILEK(1)SNIVSSR	2	-0.13123	2	1	2.54936e-05	121.02	ILEK(1)SNIVSSR	2	0.28264	2
Vv_180806_01137	524	K	1	0.000129417	105.52	YLK(1)SGLLTK	2	-0.063159	1	1	0.000318267	104.42	YLK(1)SGLLTK	2	-0.045011	1
Vv_180806_04427	266	K	1	3.0417e-05	94.767	LQGVSPSQYK(1)K	2	1.0847	1	1	0.00233958	67.385	LQGVSPSQYK(1)K	2	1.5966	1
Vv_180806_00436	108	K	1	1.01155e-24	161.68	YIIAPK(1)GLQAGDVIQSGVDAPIK	4	-0.45835	4	1	1.60633e-19	154.65	YIIAPK(1)GLQAGDVIQSGVDAPIK	2	0.59682	7
Vv_180806_01075	74	K	1	3.7023e-37	240.61	LQMHQGHLTK(1)AAVELAK	3	1.1723	18	1	3.90556e-33	212.69	LQMHQGHLTK(1)AAVELAK	4	-0.54127	14
Vv_180806_00350	72	K	0.999995	0.00157153	78.556	VKFEVK(1)GPK	3	-0.63856	2	1	0.000407084	91.636	VKFEVK(1)GPK	3	-0.13324	2
Vv_180806_04848	135	K	1	0.0555526	49.442	NDPQK(1)FR	2	-0.20372	1	1	0.00605749	82.671	NDPQK(1)FR	2	0.031349	1
Vv_180806_02775	455	K	1	1.91859e-09	111.34	EITALADK(1)ANQYVDEK	2	1.322	1	1	1.0002e-14	159.34	EITALADK(1)ANQYVDEK	3	-0.078066	2
Vv_180806_00642	142	K	1	5.03993e-06	143.42	SALGGYDGK(1)GQWR	2	1.1459	4	1	1.14692e-06	124.12	SALGGYDGK(1)GQWR	2	-0.21928	1
Vv_180806_01439	406	K	1	0.000142185	140.45	EIGHGK(1)LAK	2	-0.071592	1	1	9.94749e-05	128.27	EIGHGK(1)LAK	2	-1.2946	1
Vv_180806_01698	50	K	1	7.33235e-12	182.35	NLEVCPK(1)CNHHMR	2	-0.59179	11	1	7.67592e-17	182.71	NLEVCPK(1)CNHHMR	2	-0.81565	10
Vv_180806_01329	448	K	1	0.000128632	74.475	EAGQFGTDYNAK(1)IK	2	-0.044987	1	1	1.45641e-06	112.42	EAGQFGTDYNAK(1)IK	2	0.15404	2
Vv_180806_00439	208	K	0.992277	6.61635e-05	85.087	GAVPGATGGNVIVK(0.008)PAVK(0.992)A	2	0.078632	1	0.977061	0.0333402	45.876	GAVPGATGGNVIVK(0.023)PAVK(0.977)A	2	-0.22051	1
Vv_180806_01763	182	K	1	0.0171115	56.043	SIMSPWAAK(1)R	2	2.8808	1	1	0.0011501	75.652	SIMSPWAAK(1)R	2	1.1832	1
Vv_180806_03639	148	K	1	0.00578744	48.351	GTNQVIK(1)QGTVIR	2	-1.4118	1	1	0.000258541	72.681	GTNQVIK(1)QGTVIR	2	-0.053382	1
Vv_180806_04487	25	K	1	0.00926216	81.784	VYSK(1)YGK	2	0.78853	3	1	0.0102048	73.616	VYSK(1)YGK	2	0.62392	2
Vv_180806_01660	129	K	1	2.32989e-05	122.7	IELSEFK(1)ALCHR	2	-0.32803	2	1	1.01126e-05	111.63	IELSEFK(1)ALCHR	2	-0.24186	2
Vv_180806_02086	222	K	1	5.55659e-05	119.68	VVK(1)NVNVQAK	2	0.34462	6	1	6.77835e-05	117.53	VVK(1)NVNVQAK	2	-0.27964	3
Vv_180806_04063	203	K	1	2.86082e-08	141	DEVLEGIK(1)SQIPMQR	2	0.31746	2	1	8.30401e-25	204.35	DEVLEGIK(1)SQIPMQR	2	-0.24661	2
Vv_180806_00952	125	K	1	1.90134e-07	167.18	FSNALK(1)EQGVR	2	0.34262	1	1	2.82209e-05	119.74	FSNALK(1)EQGVR	2	-0.55119	1
Vv_180806_01571	28	K	1	0.0116765	56.258	MK(1)PFIFGAR	2	-0.045371	2	1	0.0036558	66.692	MK(1)PFIFGAR	2	-0.19886	2
Vv_180806_01158	766	K	1	0.00272746	46.494	VEMHFLPDVYVPCDVCK(1)GK	3	-0.79747	1	1	2.81793e-05	74.732	VEMHFLPDVYVPCDVCK(1)GK	3	-0.98993	1
Vv_180806_03044	574	K	1	8.25357e-07	72.302	LLAAAGQAVPEVK(1)YIFEINPNHTLVK	4	0.20788	2	1	4.74915e-12	101.92	LLAAAGQAVPEVK(1)YIFEINPNHTLVK	3	-0.61877	2
Vv_180806_01428	883	K	1	1.74548e-19	198.95	NGYECGIGVK(1)NYNDVR	2	0.73084	6	1	2.0262e-21	182.35	NGYECGIGVK(1)NYNDVR	2	-0.024378	5
Vv_180806_00436	7	K	1	0.0598512	40.352	CK(1)PTSAGR	2	-0.4937	1	1	0.00147928	93.166	CK(1)PTSAGR	2	0.12597	1
Vv_180806_00261	53	K	1	0.00323322	59.155	DFPVFLHPK(1)TK	2	-0.3516	2	1	0.00198196	70.089	DFPVFLHPK(1)TK	2	-0.41946	3
Vv_180806_00529	107	K	1	0.000151295	79.659	TRLEDLYLPYK(1)PK	2	-1.5231	3	1	0.0071489	49.298	TRLEDLYLPYK(1)PK	3	-0.2513	2
Vv_180806_00207	154	K	1	0.00503129	52.576	EFPGLK(1)GMDLAK	3	0.089934	2	1	0.014148	44.511	EFPGLK(1)GMDLAK	2	-0.17496	1
Vv_180806_00271	310	K	1	0.026953	49.448	SAVEIAK(1)MPK(1)K	2	0.4773	1	1	0.0149645	50.484	SAVEIAK(1)MPK(1)K	2	0.35084	1
Vv_180806_03417	230	K	1	0.000155782	88.596	ALESLK(1)LSDR	2	-0.53369	1	1	0.00323759	61.344	ALESLK(1)LSDR	2	0.99881	1
Vv_180806_00261	271	K	1	4.28511e-06	85.855	GVTPPSEWPSHK(1)MHCHTGLK	4	0.25811	1	1	5.51277e-07	90.718	GVTPPSEWPSHK(1)MHCHTGLK	4	-0.26767	1
Vv_180806_03195	177	K	1	0.000116758	90.05	QLEIPFEK(1)GK	2	0.58941	1	1	5.80287e-05	120.06	QLEIPFEK(1)GK	2	0.26539	1
Vv_180806_01439	80	K	1	0.0188749	73.26	IPGGFFK(1)R	2	1.0961	1	1	0.000895077	124.83	IPGGFFK(1)R	2	0.5914	1
Vv_180806_04689	483	K	1	5.39566e-06	140.96	MNDK(1)HLTLYAGDK	2	-0.48433	4	1	2.90317e-07	130.72	MNDK(1)HLTLYAGDK	2	0.36936	3
Vv_180806_00104	260	K	1	0.000494275	73.498	LIEYSDADTIFTSPMK(1)K	2	0.062097	1	1	9.23731e-19	143.67	LIEYSDADTIFTSPMK(1)K	2	0.43085	1
Vv_180806_00481	131	K	1	3.94186e-20	153.58	DVVALSTDK(1)ACAPINLYGATK	2	-0.29202	2	1	1.38528e-33	184.56	DVVALSTDK(1)ACAPINLYGATK	2	0.44581	5
Vv_180806_03192	405	K	1	3.02246e-11	150.05	GPMGLEELTSYK(1)WVGK	2	0.46842	1	1	1.67111e-06	104.95	GPMGLEELTSYK(1)WVGK	2	-0.029701	1
Vv_180806_01574	6	K	1	0.00691501	82.716	MINDIK(1)K	2	-0.49004	4	1	0.0320816	67.981	MINDIK(1)K	2	-0.50886	3
Vv_180806_01086	787	K	1	1.22209e-05	111.12	LADK(1)SLLPLGDR	2	0.29003	2	1	2.85606e-05	97.273	LADK(1)SLLPLGDR	2	0.11944	2
Vv_180806_01075	12	K	1	1.30809e-13	130.36	NNK(1)VVIAGDGQVSLGNTVMK	2	-0.2281	1	1	1.57003e-17	153.06	NNK(1)VVIAGDGQVSLGNTVMK	2	0.14683	2
Vv_180806_00994	36	K	1	2.22481e-11	115.39	DVSFEAPNSPVMFQK(1)EWNPDVK	2	0.42938	2	1	2.70111e-09	101.6	DVSFEAPNSPVMFQK(1)EWNPDVK	2	-0.1499	4
Vv_180806_02860	879	K	1	8.26781e-07	102.29	AFVEGETFEGTTVIK(1)K	3	-0.12559	2	1	4.50858e-12	145.69	AFVEGETFEGTTVIK(1)K	3	-0.4607	2
Vv_180806_01468	124	K	1	1.87706e-07	103.79	ILIAGK(1)LDDAAATQK	2	0.51022	1	1	0.000290746	70.197	ILIAGK(1)LDDAAATQK	2	0.73552	1
Vv_180806_03760	138	K	1	1.40937e-06	94.122	DLLAGIVAK(1)HYAK	2	0.038842	4	1	3.39399e-05	95.417	DLLAGIVAK(1)HYAK	2	-2.8979	3
Vv_180806_03531	862	K	1	1.48504e-24	218.14	SSVTQTK(1)FRPENVTLSK	2	0.16763	2	1	2.17003e-39	236.68	SSVTQTK(1)FRPENVTLSK	2	0.796	2
Vv_180806_00954	364	K	1	2.30581e-09	109.14	GEQILK(1)TDQDNALIIK	2	0.44983	1	1	9.84097e-09	121.82	GEQILK(1)TDQDNALIIK	2	0.39166	1
Vv_180806_00361	36	K	1	0.000129191	127.56	FAQTWK(1)PR	2	0.29513	1	1	0.000686342	118.74	FAQTWK(1)PR	2	-0.29579	1
Vv_180806_01059	56	K	1	1.0649e-11	115.5	SGK(1)DHLAVFEEALENVRPAVEVK	3	0.69501	2	1	5.02594e-37	199.75	SGK(1)DHLAVFEEALENVRPAVEVK	4	0.052071	4
Vv_180806_02439	97	K	1	0.00142433	111.01	TYFEK(1)PR	2	0.61216	2	1	0.0036463	91.9	TYFEK(1)PR	2	0.40485	2
Vv_180806_01428	822	K	1	0.0455401	58.782	DVFK(1)SPK	2	0.38569	1	1	0.0199095	64.567	DVFK(1)SPK	2	0.95596	1
Vv_180806_00166	188	K	1	0.000127926	127.68	SK(1)VMSAIR	2	-0.37479	2	1	0.000798661	114.99	SK(1)VMSAIR	2	0.58806	3
Vv_180806_01877	49	K	1	0.00148301	96.034	QIYK(1)DMTK	2	0.30824	3	1	0.000502721	123.21	QIYK(1)DMTK	2	-0.95691	3
Vv_180806_00765	252	K	1	1.26475e-33	233.37	GPNAGK(1)WDNTEIINEQLK	3	0.60478	3	1	1.14948e-35	214.54	GPNAGK(1)WDNTEIINEQLK	3	0.13863	2
Vv_180806_00711	118	K	1	0.00213982	61.235	GEWLLFK(1)QEVK	2	-0.6599	1	1	0.000515098	71.085	GEWLLFK(1)QEVK	2	-0.28423	1
Vv_180806_03114	35	K	1	4.04664e-07	101.42	LLVGLANPGPEYAK(1)TR	3	0.43971	2	1	2.3486e-05	93.424	LLVGLANPGPEYAK(1)TR	3	-0.069124	2
Vv_180806_04872	74	K	1	0.000322897	93.649	NVSAAK(1)LFR	2	0.1672	1	1	0.000706364	84.083	NVSAAK(1)LFR	2	0.21144	1
Vv_180806_03531	872	K	1	1.36131e-07	125.5	FRPENVTLSK(1)VQLIK	2	0.03237	1	1	2.76496e-09	138.19	FRPENVTLSK(1)VQLIK	2	0.30763	1
Vv_180806_03429	300	K	1	5.68681e-10	119.46	ALALGANDTITK(1)PEIGR	2	0.43221	5	1	1.67904e-09	130.21	ALALGANDTITK(1)PEIGR	2	0.086347	5
Vv_180806_00206	397	K	1	1.22646e-05	94.465	NQQESLHK(1)ALR	2	-0.35718	2	1	2.12547e-05	123.01	NQQESLHK(1)ALR	2	-0.19729	1
Vv_180806_00210	435	K	1	0.00018842	72.662	TEAEK(1)FAAIIEDIK	2	-0.0033121	1	1	7.0707e-05	86.497	TEAEK(1)FAAIIEDIK	3	-0.51659	2
Vv_180806_02834	67	K	1	0.00144851	82.426	IAGIQAAK(1)K	2	-0.48749	3	1	0.000968964	88.819	IAGIQAAK(1)K	2	-0.23475	2
Vv_180806_02611	204	K	1	5.16648e-05	103.63	VAK(1)HMEGMIR	3	-1.02	5	1	0.000849048	70.942	VAK(1)HMEGMIR	3	-0.6158	2
Vv_180806_03161	112	K	1	2.29652e-11	125.73	TVFDNVALPLELAGK(1)DK	3	-0.73807	3	1	0.00446021	49.708	TVFDNVALPLELAGK(1)DK	2	-0.23401	1
Vv_180806_00127	23	K	1	1.35218e-06	154.35	NHIESK(1)FK(1)K	2	0.42101	14	1	0.000188562	119.68	NIEITSAIRNHIESK(1)FK	4	-0.13167	10
Vv_180806_03227	353	K	1	0.000282629	71.601	GDAISLVGPK(1)DWDSFK	2	-0.13285	1	1	0.000137218	75.143	GDAISLVGPK(1)DWDSFK	2	-0.54837	1
Vv_180806_01565	40	K	1	6.76625e-09	85.376	INPISQTQFAEIEK(1)GSAPYPYPLQR	3	-0.20522	1	1	1.59126e-08	86.103	INPISQTQFAEIEK(1)GSAPYPYPLQR	3	0.018849	1
Vv_180806_00421	10	K	1	5.04324e-05	115.7	VTQTK(1)SSIGR	2	-0.13146	5	1	0.000178938	100.88	VTQTK(1)SSIGR	2	-0.29662	3
Vv_180806_00930	1339	K	1	2.68659e-05	93.345	VLTEAAVSGK(1)R	2	0.70628	2	1	0.000349434	83.045	VLTEAAVSGK(1)R	2	0.47868	2
Vv_180806_04035	19	K	1	0.0288459	51.346	DVLFRPK(1)R	3	0.73314	1	1	0.0114823	61.962	DVLFRPK(1)R	3	0.21391	1
Vv_180806_03893	16	K	1	0.000261282	97.431	VIDPYLK(1)AR	2	0.45187	1	1	0.0044493	64.711	VIDPYLK(1)AR	2	0.18375	1
Vv_180806_01445	248	K	1	0.00948114	42.059	HLSVK(1)NSDDIHIDSLTK	3	-2.1257	1	1	0.00541057	43.752	HLSVK(1)NSDDIHIDSLTK	3	-1.4515	1
Vv_180806_03579	68	K	1	0.000159078	138.98	LDGANIK(1)HR	2	0.30443	1	1	6.90674e-05	130.75	LDGANIK(1)HR	2	0.17367	1
Vv_180806_04895	41	K	1	0.000106203	75.376	GDLACPFCQCPLIAVK(1)GK	2	-0.80981	1	1	8.92797e-06	86.488	GDLACPFCQCPLIAVK(1)GK	3	-0.67434	1
Vv_180806_00711	281	K	1	2.52801e-07	102.65	VPAEALVYTMK(1)GDQK	2	0.53871	2	1	3.01964e-08	119.45	VPAEALVYTMK(1)GDQK	2	-0.11174	2
Vv_180806_01900	37	K	1	2.47359e-07	122.78	GLGSFEYDPSFVK(1)K	2	-1.3231	1	1	0.00943942	51.939	GLGSFEYDPSFVK(1)K	2	2.0219	1
Vv_180806_04823	78	K	1	1.54247e-06	160.18	SVFIEHQTAK(1)SR	3	0.56078	3	1	3.03003e-05	91.202	SVFIEHQTAK(1)SR	2	0.32479	2
Vv_180806_03019	356	K	1	2.41789e-10	131.69	IALSDEYFVSK(1)K	2	0.029991	10	1	3.44647e-05	102.87	IALSDEYFVSK(1)K	2	0.23542	26
Vv_180806_02060	1248	K	1	0.00099979	67.879	LHMLK(1)IESVVK	3	-0.2615	2	1	0.00144762	61.958	LHMLK(1)IESVVK	3	-0.42263	1
Vv_180806_01183	370	K	1	0.000115106	75.589	VLTSLENALSK(1)DR	2	-0.80074	1	1	0.0015455	55.724	VLTSLENALSK(1)DR	3	-0.7547	1
Vv_180806_04003	275	K	1	9.66415e-05	77.185	ITVFDVSQSK(1)PK	2	-0.40617	1	1	7.48482e-05	85.554	ITVFDVSQSK(1)PK	2	0.12713	1
Vv_180806_00976	132	K	1	2.87141e-08	112.42	AVAAAVEELK(1)ALSK	2	0.098421	2	1	5.00173e-09	131.66	AVAAAVEELK(1)ALSK	2	-0.14612	2
Vv_180806_03796	8	K	1	0.00723461	74.165	VTNLFK(1)DK	2	0.84388	1	1	0.00509379	72.325	VTNLFK(1)DK	2	0.71174	1
Vv_180806_00005	440	K	1	1.15327e-10	178.08	K(1)YFSQTR	2	-0.60828	1	1	1.1459e-16	194.27	K(1)YFSQTR	2	-0.4905	1
Vv_180806_03613	331	K	1	6.61491e-05	110.08	ACNIK(1)SSTSHK	2	-0.36456	1	1	0.000136603	84.479	ACNIK(1)SSTSHK	2	-0.13958	1
Vv_180806_01439	260	K	1	0.000304744	83.045	LVEAYK(1)ITEK	2	0.73061	2	1	0.00149262	68.355	LVEAYK(1)ITEK	2	-0.32042	1
Vv_180806_02436	228	K	1	0.000777728	126.03	K(1)GGFLPLNDK	2	0.26644	1	1	0.000113574	120.77	K(1)GGFLPLNDK	2	0.63971	1
Vv_180806_02599	81	K	1	2.12281e-06	117.7	AAVHYYLK(1)HDPSR	2	-0.19797	6	1	2.05706e-13	168.76	AAVHYYLK(1)HDPSR	3	-0.23015	3
Vv_180806_01368	118	K	1	2.47606e-15	126.04	VNVVNGFGK(1)FTGPNTIEVEGEDGK	3	-0.56504	4	1	2.90722e-20	160.84	VNVVNGFGK(1)FTGPNTIEVEGEDGK	2	-0.45319	7
Vv_180806_03671	63	K	1	0.000177576	73.881	LVYLDIHTK(1)SVK	3	0.60045	1	1	0.000352636	70.089	LVYLDIHTK(1)SVK	3	0.44697	1
Vv_180806_02993	511	K	1	9.82989e-52	284.04	RDPSLTK(1)EEIINHCR	2	0.90889	6	1	1.02965e-68	285.38	RDPSLTK(1)EEIINHCR	2	0.49585	8
Vv_180806_00415	177	K	1	8.04982e-13	122.44	EKPTWIEVDAGK(1)MEGTFK	3	-0.27367	3	1	2.67527e-09	120.11	EKPTWIEVDAGK(1)MEGTFK	3	-0.5173	6
Vv_180806_01274	222	K	1	1.96692e-05	91.313	ETK(1)YFINPTGR	3	-0.15109	2	1	7.47956e-05	98.898	ETK(1)YFINPTGR	3	-0.73675	2
Vv_180806_01307	86	K	1	2.18597e-07	134.68	NDGNGK(1)PYLQLAGR	2	-0.39444	1	1	0.00212502	57.034	NDGNGK(1)PYLQLAGR	2	-1.8613	1
Vv_180806_00973	78	K	1	0.000301206	131.82	FPEFK(1)EVAVR	3	-0.69343	4	1	0.000126612	107.55	FPEFK(1)EVAVR	3	-0.32534	3
Vv_180806_02499	70	K	1	0.000221912	122.69	VWSFEK(1)QDINR	2	-0.21445	1	1	8.59832e-05	87.777	VWSFEK(1)QDINR	2	-0.047256	1
Vv_180806_04888	59	K	1	4.46329e-11	152.94	NFAAENDMSITDLTK(1)K	2	1.4896	1	1	1.27083e-06	112.67	NFAAENDMSITDLTK(1)K	2	0.29508	1
Vv_180806_00500	186	K	1	0.000643776	126.55	DVK(1)GMLK	2	-0.4319	2	1	0.00388698	120.31	DVK(1)GMLK	2	-0.097205	3
Vv_180806_01017	176	K	1	2.58212e-05	110.38	TEFAHIDELLK(1)R	2	2.0845	1	1	0.000995624	64.121	TEFAHIDELLK(1)R	3	0.11235	1
Vv_180806_01987	340	K	1	0.0283543	67.032	VASITLK(1)P	2	-0.44285	1	1	0.00708065	79.469	VASITLK(1)P	2	-0.13093	1
Vv_180806_00482	352	K	1	0.0553032	41.876	GK(1)SPYLYK	2	0.30618	1	1	0.0077655	68.224	GK(1)SPYLYK	2	-0.53228	1
Vv_180806_01861	135	K	1	0.0447529	54.157	LMK(1)LVTNR	2	-0.11191	1	1	0.03644	42.869	LMK(1)LVTNR	2	-0.93237	1
Vv_180806_01103	14	K	1	0.000226277	71.513	WAGGK(1)YGLVEDIQK	2	1.053	1	1	0.00153373	59.709	WAGGK(1)YGLVEDIQK	2	1.8635	1
Vv_180806_03219	168	K	1	0.0398147	41.399	INWAEGK(1)AR	2	0.91921	1	1	0.00126076	77.192	INWAEGK(1)AR	2	1.5909	1
Vv_180806_01586	860	K	1	1.52058e-05	85.554	GGHFK(1)DLFDFCAR	3	-0.1466	1	1	0.000923311	60.157	GGHFK(1)DLFDFCAR	3	-0.48952	1
Vv_180806_00415	31	K	1	0.0545521	49.933	AIDTK(1)CK	2	-0.21898	1	1	0.00303538	91.9	AIDTK(1)CK	2	-0.3583	1
Vv_180806_02425	1189	K	1	1.12791e-11	146.2	IFLNGLVSNGDMTVK(1)QR	3	0.34821	8	1	4.22375e-18	168.41	IFLNGLVSNGDMTVK(1)QR	3	-0.1303	9
Vv_180806_00080	86	K	1	2.74516e-10	134.25	ALSESQPQDTIISVK(1)R	2	0.97549	1	1	1.61919e-11	140.93	ALSESQPQDTIISVK(1)R	2	0.97877	1
Vv_180806_02768	1032	K	1	5.63118e-05	67.928	GAGSQVATSQASAAMTK(1)PEMV	2	-0.96425	1	1	0.000201807	62.739	GAGSQVATSQASAAMTK(1)PEMV	2	-0.50146	1
Vv_180806_00638	19	K	1	8.16639e-07	78.708	YAVFGNPIEHSK(1)SPFIHTLFAR	4	0.065298	1	1	2.19225e-05	69.361	YAVFGNPIEHSK(1)SPFIHTLFAR	4	0.28338	1
Vv_180806_00422	15	K	1	6.40392e-17	168.69	EQQVQANDLQEK(1)LIAVNR	2	0.61887	2	1	1.07881e-57	254.59	EQQVQANDLQEK(1)LIAVNR	2	0.3971	4
Vv_180806_02993	529	K	1	0.00110487	100.98	VPK(1)LIEFR	2	-0.12339	1	1	0.00178829	86.67	VPK(1)LIEFR	2	-0.17675	1
Vv_180806_00083	122	K	1	0.00411723	93.162	AAVADYK(1)K	2	-0.48637	1	1	0.00339815	89.355	AAVADYK(1)K	2	-0.7951	1
Vv_180806_01363	152	K	1	0.0462544	58.286	K(1)TIPGLR	2	0.4332	1	1	0.00948534	85.813	K(1)TIPGLR	2	0.33013	1
Vv_180806_04871	109	K	1	2.27521e-05	137.89	IIETSLTK(1)INR	3	0.062044	2	1	1.82342e-05	124.42	IIETSLTK(1)INR	3	0.013183	2
Vv_180806_03589	358	K	1	0.000260682	84.687	GK(1)LLPMTVEK	2	-0.16196	1	1	0.00341242	60.641	GK(1)LLPMTVEK	2	-0.29838	1
Vv_180806_02071	117	K	1	4.10713e-10	111.57	SGK(1)TMLGLGGDHFITLPILR	3	-0.087849	2	1	1.73692e-08	107.78	SGK(1)TMLGLGGDHFITLPILR	3	-0.39782	2
Vv_180806_01172	39	K	1	0.000868702	81.017	FLDVTDAAK(1)K	2	0.74943	1	1	0.000368452	91.549	FLDVTDAAK(1)K	2	-2.0785	1
Vv_180806_03486	917	K	1	0.0482408	57.811	GLAHK(1)LK	2	-0.97626	1	1	0.0180003	66.087	GLAHK(1)LK	2	-0.58451	1
Vv_180806_02943	52	K	1	0.00384219	83.313	VPMK(1)MVAK	2	-0.59148	1	1	0.00256185	83.313	VPMK(1)MVAK	2	-0.036395	1
Vv_180806_00098	65	K	1	0.0322367	60.895	YEDFK(1)AK	2	-0.64177	1	1	0.0146089	68.787	YEDFK(1)AK	2	-1.3903	1
Vv_180806_01870	4	K	1	7.51399e-06	89.913	MNPK(1)SNPDTIFSAPIDK	3	-1.2779	2	1	2.16097e-07	114.21	MNPK(1)SNPDTIFSAPIDK	2	-0.38305	1
Vv_180806_01269	91	K	1	0.000116758	90.05	GEK(1)MEFTIQK	2	0.22393	1	1	0.0029168	62.633	GEK(1)MEFTIQK	2	-2.3871	1
Vv_180806_01697	36	K	1	1.10203e-12	163.41	ALSK(1)VANHPVEVQCAGR	2	0.93143	2	1	2.82858e-15	158.17	ALSK(1)VANHPVEVQCAGR	2	0.84041	2
Vv_180806_02691	152	K	1	5.21616e-15	125.04	TFAISEGQMNQLHPDNIPEK(1)IFK	3	-1.2002	4	1	2.55256e-10	103.31	TFAISEGQMNQLHPDNIPEK(1)IFK	3	-0.62648	4
Vv_180806_01541	198	K	1	7.06113e-11	191.33	LFDENHK(1)PAIK	3	-0.29208	4	1	2.68526e-18	194.48	LFDENHK(1)PAIK	3	0.15247	4
Vv_180806_01015	138	K	1	6.0513e-05	80.905	IAQVK(1)ANNDYGLK	2	0.11386	1	1	0.000436267	72.891	IAQVK(1)ANNDYGLK	2	0.14207	1
Vv_180806_01571	66	K	1	0.00176792	76.228	GK(1)VLFVGTK	2	0.60461	2	1	0.00288093	68.626	GK(1)VLFVGTK	2	0.21044	2
Vv_180806_01370	120	K	1	4.46571e-10	129.05	EPK(1)SIEICTLLDKPSR	2	0.027895	3	1	2.30118e-07	115.38	EPK(1)SIEICTLLDKPSR	3	0.173	3
Vv_180806_04113	53	K	1	2.43538e-05	88.561	EK(1)GYNIYAIGQNGLGK	2	0.78651	1	1	5.98369e-07	114.64	EK(1)GYNIYAIGQNGLGK	2	0.60536	1
Vv_180806_03349	171	K	1	4.12723e-06	163.12	EHFGVSYQK(1)TR	3	0.17117	2	1	2.05885e-05	119.27	EHFGVSYQK(1)TR	2	-0.11309	2
Vv_180806_03509	253	K	1	0.000564464	67.997	TWSTTIVTK(1)YCK	2	-1.8098	1	1	0.000749701	67.997	TWSTTIVTK(1)YCK	2	-1.5656	1
Vv_180806_03822	626	K	1	0.0287013	62.714	VATFK(1)LS	2	-0.35471	2	1	0.0183569	65.803	VATFK(1)LS	2	-0.13706	1
Vv_180806_01467	411	K	1	3.60076e-11	111.4	HECTLEPMIFPEPVISIAVK(1)PK	3	-0.24593	3	1	4.34331e-10	109.37	HECTLEPMIFPEPVISIAVK(1)PK	3	-0.47562	3
Vv_180806_01158	147	K	1	1.75221e-05	84.653	VLELPEGAK(1)MMLLAPIVK	2	-0.86094	2	1	1.26719e-05	86.488	VLELPEGAK(1)MMLLAPIVK	2	-0.32683	3
Vv_180806_01723	115	K	1	6.03284e-34	237.09	TLVAQHPEAK(1)TFGLDISK	3	-0.13619	2	1	8.00088e-30	201.61	TLVAQHPEAK(1)TFGLDISK	3	-0.11988	3
Vv_180806_02735	247	K	1	0.00409963	80.165	VLK(1)FDRDR	3	0.32944	2	1	0.00196618	85.161	VLK(1)FDRDR	3	0.6266	1
Vv_180806_02619	64	K	1	2.5844e-05	107.06	LDGLTVLK(1)GIR	2	-0.44393	1	1	0.000105415	85.813	LDGLTVLK(1)GIR	2	0.37924	1
Vv_180806_01457	346	K	0.99751	7.1672e-14	129.43	AEIIK(0.002)PVYAK(0.998)ETGVVSAMDTR	3	0.033729	1	0.999818	2.25142e-09	115.36	AEIIKPVYAK(1)ETGVVSAMDTR	3	0.62191	1
Vv_180806_00481	148	K	1	1.85885e-10	171.73	LASDK(1)LFTAANNIK	3	0.17595	5	1	2.50486e-09	135.91	LASDK(1)LFTAANNIK	2	-2.4409	4
Vv_180806_02077	204	K	1	0.00152365	95.502	VIAK(1)EVLK	2	-0.30635	1	1	0.00460084	74.464	VIAK(1)EVLK	2	-0.053731	2
Vv_180806_02794	99	K	1	0.0125353	41.615	EVADLCDK(1)IIFNSQSQLAAHR	3	0.14181	1	1	4.14861e-09	112.74	EVADLCDK(1)IIFNSQSQLAAHR	3	-0.046766	1
Vv_180806_00339	269	K	1	1.32217e-07	103.88	EK(1)SQEIQSAYDLIK	2	-0.31452	1	1	0.0122449	41.743	EK(1)SQEIQSAYDLIK	2	1.0826	1
Vv_180806_00913	109	K	1	0.00103824	80.438	AFANK(1)YQHK	2	0.024671	3	1	0.000917331	103.83	AFANK(1)YQHK	2	-0.60841	4
Vv_180806_01428	421	K	1	5.95042e-19	141.08	APVVTIMGHVDHGK(1)TSTLDYIR	3	0.062107	2	1	1.6183e-15	142.85	APVVTIMGHVDHGK(1)TSTLDYIR	4	-0.66983	3
Vv_180806_02367	731	K	1	0.000279525	96.311	ALAEGK(1)NWK	2	1.0372	1	1	0.00994809	55.064	ALAEGK(1)NWK	2	0.62205	1
Vv_180806_03296	37	K	1	0.0438497	45.598	K(1)HSLCPSGK	3	1.2617	1	1	0.000326493	123.42	K(1)HSLCPSGK	2	0.74711	1
Vv_180806_00930	325	K	1	5.92716e-05	110.08	RPLK(1)SLADMIK	2	0.20954	3	1	6.64995e-05	117.86	RPLK(1)SLADMIK	3	-0.21299	2
Vv_180806_03668	151	K	1	7.62141e-07	98.062	ADLLVCPK(1)LEVLPHDVK	2	-0.064311	2	1	1.4314e-05	92.236	ADLLVCPK(1)LEVLPHDVK	2	0.8013	2
Vv_180806_01132	131	K	1	3.65716e-05	79.393	YGFK(1)LTNQVIETHGTCK	3	-0.20831	2	1	0.000297311	65.298	YGFK(1)LTNQVIETHGTCK	3	0.82408	1
Vv_180806_00552	77	K	1	6.01119e-05	133.81	YMAVK(1)GNR	2	-0.18697	2	1	0.000803007	114.78	YMAVK(1)GNR	2	-0.064796	2
Vv_180806_00481	302	K	1	0.0233034	52.579	AEK(1)VPFGFK	2	0.89465	1	1	0.0140249	63.216	AEK(1)VPFGFK	2	0.6765	1
Vv_180806_01537	368	K	1	5.88454e-07	100.68	LVASNSK(1)FVILQATK	2	0.46089	1	1	0.0183766	58.246	LVASNSK(1)FVILQATK	2	1.0856	1
Vv_180806_03827	282	K	1	3.34556e-11	149.57	STK(1)ENIIVLPLMNEAK	2	0.1266	1	1	1.24367e-08	119.04	STK(1)ENIIVLPLMNEAK	2	-0.23832	1
Vv_180806_03104	164	K	1	3.60588e-07	94.09	MFQAYEMFDK(1)QGIK	2	-0.59705	2	1	2.97407e-06	103.76	MFQAYEMFDK(1)QGIK	2	1.4133	2
Vv_180806_04473	89	K	1	1.13947e-10	147.56	FIPILMLTTETSPEK(1)K	2	0.097581	1	1	8.19057e-09	128.06	FIPILMLTTETSPEK(1)K	2	-0.39659	1
Vv_180806_01066	41	K	1	4.82411e-05	84.365	SGLFDAPSVK(1)SR	2	0.50512	1	1	9.63653e-05	84.365	SGLFDAPSVK(1)SR	2	0.65751	1
Vv_180806_00003	6	K	1	1.5445e-05	139.27	NQK(1)FAIR	2	-0.029763	1	1	0.00214071	107.43	NQK(1)FAIR	2	0.51961	1
Vv_180806_01456	195	K	0.999847	2.21872e-05	86.539	DMGVAEK(1)VGFKPAGGVR	3	0.53715	1	0.997246	0.0043469	49.223	DMGVAEK(0.997)VGFK(0.003)PAGGVR	3	-0.084863	1
Vv_180806_01392	182	K	1	0.0187986	84.916	K(1)WLEGVK	2	-0.40663	1	1	0.00396374	110.12	K(1)WLEGVK	2	-1.1558	2
Vv_180806_01080	69	K	1	2.53519e-07	102.64	EIAQNPDNVYK(1)YTSK	3	0.44124	3	1	0.000383613	68.481	EIAQNPDNVYK(1)YTSK	3	0.37332	3
Vv_180806_00763	29	K	1	2.05357e-05	78.814	AAMYGAK(1)VALIEAK	2	0.95523	5	1	5.49989e-05	85.837	AAMYGAK(1)VALIEAK	3	0.16108	3
Vv_180806_02978	149	K	1	0.000145796	132.09	LQEMK(1)IR	2	0.3914	2	1	0.00243141	101.28	LQEMK(1)IR	2	-1.0516	3
Vv_180806_01963	124	K	1	3.73494e-05	132.31	VRPWYK(1)DATAAGK	2	0.89279	1	1	5.06751e-07	132.97	VRPWYK(1)DATAAGK	2	0.30045	1
Vv_180806_00087	110	K	1	1.79209e-24	184.62	GK(1)TEVACVYDPMLNELFTAQR	3	-0.067312	2	1	1.18903e-28	185.61	GK(1)TEVACVYDPMLNELFTAQR	2	-0.085963	4
Vv_180806_02088	39	K	1	0.0411704	47.712	LGEK(1)GLEVLLIK	2	0.020612	1	1	0.011276	60.157	LGEK(1)GLEVLLIK	2	-0.23634	1
Vv_180806_00132	331	K	1	0.00919993	58.699	NLTK(1)SFDGR	2	0.78646	1	1	0.00110335	79.148	NLTK(1)SFDGR	2	0.074456	1
Vv_180806_04550	45	K	1	2.47934e-11	140.22	IGFVSLGCPK(1)NLVDSER	3	-0.23496	4	1	4.31065e-07	111.22	IGFVSLGCPK(1)NLVDSER	2	-0.36242	5
Vv_180806_03827	193	K	1	5.58781e-05	97.597	AYGYTDK(1)NSK	2	-0.089635	1	1	0.000146133	106.62	AYGYTDK(1)NSK	2	-0.12505	1
Vv_180806_00372	310	K	1	0.000735391	64.64	LK(1)VNQQYAQLGK	2	-0.21914	1	1	1.4811e-05	105.46	LK(1)VNQQYAQLGK	2	0.27248	1
Vv_180806_01594	212	K	1	0.000329175	123.86	QEK(1)WINPFLR	2	0.039809	1	1	5.9495e-05	119.68	QEK(1)WINPFLR	2	0.002031	1
Vv_180806_00965	196	K	1	6.92326e-05	80.69	SQEFNGILK(1)MGR	2	-0.43211	1	1	4.44069e-05	90.614	SQEFNGILK(1)MGR	2	-0.20249	1
Vv_180806_00324	317	K	1	6.23675e-33	169.91	AEAGDVANAIMDGTDAVMLSGETAK(1)GK	3	-0.47897	2	1	1.56191e-28	177.3	AEAGDVANAIMDGTDAVMLSGETAK(1)GK	3	-0.56413	13
Vv_180806_00929	954	K	1	1.18815e-07	117.93	ALEIEQMQLK(1)EAK(1)K	2	1.2656	5	1	1.29281e-07	124.51	ALEIEQMQLK(1)EAK(1)K	2	1.1524	5
Vv_180806_00209	23	K	1	0.000112776	141.73	SQVYITK(1)RPDDK	3	0.79634	3	1	5.39447e-06	130.65	SQVYITK(1)RPDDK	3	0.99549	2
Vv_180806_02545	127	K	1	0.00568372	71.614	EK(1)LLMQVCK	2	-0.15243	1	1	0.00562406	61.78	EK(1)LLMQVCK	2	-0.0079066	1
Vv_180806_03164	185	K	1	2.56091e-15	143.46	AEHAALHEMCDVDSVLFK(1)R	3	-1.9875	1	1	5.0553e-13	138.97	AEHAALHEMCDVDSVLFK(1)R	3	-1.179	1
Vv_180806_00568	93	K	1	6.07347e-09	86.08	VTEGCHIVDLPGYGFAQVPLEMK(1)NK	3	-0.2663	2	1	0.000117507	55.588	VTEGCHIVDLPGYGFAQVPLEMK(1)NK	3	-0.75431	1
Vv_180806_01354	27	K	1	1.13112e-06	95.264	SVTDFGVTGQAVK(1)K	2	0.80715	1	1	0.000185149	84.753	SVTDFGVTGQAVK(1)K	2	0.26931	1
Vv_180806_00063	166	K	1	4.50671e-17	196.95	K(1)YYGVQFHPEVTHTK	3	0.70809	3	1	9.99764e-36	235.88	K(1)YYGVQFHPEVTHTK	2	0.58498	3
Vv_180806_01648	139	K	1	0.00704619	74.464	FHAK(1)IEGR	2	0.26398	1	1	0.00201745	85.676	FHAK(1)IEGR	2	-0.053465	1
Vv_180806_01571	128	K	1	1.19228e-16	176.11	LKELEVQSTDGTFDK(1)LTK	3	1.843	3	1	1.8359e-98	323.14	LKELEVQSTDGTFDK(1)LTK	2	0.13621	4
Vv_180806_01039	24	K	1	1.07341e-05	61.736	LCPSAAK(1)VHQLLEEDEPLINDHIALR	3	0.013548	2	1	1.10603e-09	89.979	LCPSAAK(1)VHQLLEEDEPLINDHIALR	3	-0.69052	3
Vv_180806_04451	95	K	1	6.852e-05	133.05	NFAK(1)SNYR	2	0.59283	1	1	0.000466861	124.08	NFAK(1)SNYR	2	0.19123	1
Vv_180806_04629	214	K	1	0.000251288	98.044	LVTMIEK(1)MR	2	0.18794	1	1	0.0142699	52.49	LVTMIEK(1)MR	2	-0.1206	1
Vv_180806_02166	41	K	0.998651	0.00870206	46.318	LNK(0.999)GK(0.001)PVQISWVPAR	3	-1.3848	1	0.995391	0.0124619	46.318	LNK(0.995)GK(0.005)PVQISWVPAR	3	-1.9407	1
Vv_180806_04045	814	K	1	2.8785e-10	120.63	LILDATDPLSK(1)QTDFK	2	0.46769	1	1	0.000111423	78.228	LILDATDPLSK(1)QTDFK	2	0.65731	1
Vv_180806_00684	142	K	1	1.47986e-05	88.021	VIDLICPFAK(1)GGK	3	-0.26114	3	1	6.67537e-05	86.772	VIDLICPFAK(1)GGK	3	-0.07476	2
Vv_180806_00788	386	K	1	2.35667e-05	136.81	LHK(1)TDPSNNQYR	3	2.4779	1	1	1.40838e-07	135.16	LHK(1)TDPSNNQYR	3	0.75802	2
Vv_180806_04113	145	K	1	0.00350916	84.743	LK(1)NQLVQK	2	-0.066922	1	1	0.00136076	95.741	LK(1)NQLVQK	2	0.1247	1
Vv_180806_00676	602	K	1	1.88646e-08	145.43	AYASMATSADK(1)GAVR	2	-0.32185	1	1	1.01341e-10	145.43	AYASMATSADK(1)GAVR	2	-0.43941	1
Vv_180806_03016	301	K	1	6.42725e-07	136.34	LKLDHLGK(1)DVLESR	2	0.3357	9	1	3.18889e-11	162.13	LKLDHLGK(1)DVLESR	3	0.69942	8
Vv_180806_01105	53	K	1	0.000567213	70.942	QLAYPINK(1)LHK	3	0.026682	8	1	0.000217594	81.017	QLAYPINK(1)LHK	2	0.090185	8
Vv_180806_01045	116	K	1	0.000299554	66.893	IAELHGK(1)IETIGGYSIR	3	0.79992	1	1	4.31272e-12	133.86	IAELHGK(1)IETIGGYSIR	3	-0.43187	1
Vv_180806_01694	298	K	1	4.5528e-13	125.23	AHASDLLPTAPVPK(1)VVLDR	2	-0.57024	2	1	7.41772e-17	151.95	AHASDLLPTAPVPK(1)VVLDR	3	-0.3255	2
Vv_180806_00359	226	K	1	1.06762e-05	134.56	LGGGK(1)HAVVADR	2	-0.065507	4	1	9.98847e-06	111.79	LGGGK(1)HAVVADR	2	0.60789	4
Vv_180806_00780	90	K	1	6.82496e-35	246.27	TGVEFAHMVK(1)QECEK	3	-0.5049	2	1	1.98576e-42	244.56	TGVEFAHMVK(1)QECEK	2	-0.35925	2
Vv_180806_01111	155	K	1	3.49233e-05	126.19	LHQCPNVAK(1)PLR	2	-2.0133	2	1	9.94103e-06	111.86	LHQCPNVAK(1)PLR	2	0.12502	2
Vv_180806_02424	131	K	1	2.26787e-05	85.554	AK(1)YSCVLGINIGK	2	-0.253	1	1	4.366e-05	92.856	AK(1)YSCVLGINIGK	2	1.0105	1
Vv_180806_02876	97	K	1	0.000292562	83.499	EAGVK(1)SVWVK	2	-0.21963	2	1	0.000406868	80.102	EAGVK(1)SVWVK	2	0.72176	2
Vv_180806_01206	136	K	1	4.76238e-07	100.43	SADSLK(1)VTQLSSYGIR	2	0.0065941	2	1	1.21968e-05	97.904	SADSLK(1)VTQLSSYGIR	2	0.12867	1
Vv_180806_01122	338	K	1	0.0056892	89.296	IYNSK(1)YK	2	0.73832	1	1	0.00175324	112.37	IYNSK(1)YK	2	-0.075999	1
Vv_180806_00420	13	K	1	3.41635e-08	131.4	LNTLSPAAGSK(1)HAPK	3	1.1895	13	1	1.3953e-06	107.74	LNTLSPAAGSK(1)HAPK	2	0.078327	7
Vv_180806_01684	402	K	1	5.57269e-05	97.813	MAK(1)YDETLLR	2	-0.0043632	3	1	0.000180416	100.88	MAK(1)YDETLLR	2	-0.27514	3
Vv_180806_01498	232	K	1	0.00631659	58.32	VSGTSFDFNTK(1)K	2	-1.2493	1	1	0.00178626	66.989	VSGTSFDFNTK(1)K	2	-1.4744	1
Vv_180806_00242	320	K	1	0.000109802	78.903	AGDIIVSLNGK(1)K	2	0.21559	1	1	7.22373e-05	86.114	AGDIIVSLNGK(1)K	2	1.0909	1
Vv_180806_01059	149	K	1	2.64503e-11	188.96	MAEANK(1)AFAHYR	2	-1.0552	17	1	1.2983e-20	196.24	MAEANK(1)AFAHYR	2	0.45596	16
Vv_180806_02941	12	K	1	1.94616e-05	86.548	ESGSGK(1)LLYCSFCGK	2	-1.167	1	1	0.000120819	80.738	ESGSGK(1)LLYCSFCGK	2	-0.82299	1
Vv_180806_04690	559	K	1	1.78505e-28	209.66	YLADACNQTAQQAWEK(1)EQLK	3	-0.017649	3	1	9.5504e-54	239.13	YLADACNQTAQQAWEK(1)EQLK	3	-0.12134	4
Vv_180806_00244	451	K	0.844925	0.000511112	83.182	K(0.155)K(0.845)LEELLGSER	2	-0.28318	1	1	0.000123029	107.17	K(1)LEELLGSER	2	-0.10796	3
Vv_180806_00037	206	K	1	5.07639e-05	134.66	SHNK(1)NFWK	2	0.63857	1	1	0.00316952	80.676	SHNK(1)NFWK	2	0.81085	1
Vv_180806_01363	200	K	1	4.18187e-15	150.69	ENHIIACGGITQAITK(1)AK	3	0.30746	3	1	8.19187e-21	171.79	ENHIIACGGITQAITK(1)AK	2	-0.1529	3
Vv_180806_04175	269	K	1	0.00103994	73.435	YADGLAMSAK(1)K	2	0.12507	5	1	7.54006e-05	90.614	YADGLAMSAK(1)K	2	-0.011707	4
Vv_180806_00416	80	K	1	2.53494e-06	96.745	EYGLK(1)NLEVMVK	2	0.058821	6	1	3.37456e-05	95.094	EYGLK(1)NLEVMVK	3	0.020329	7
Vv_180806_01862	464	K	1	1.27226e-05	86.8	HK(1)LDMSSAAAQQFENALK	3	-0.061081	1	1	5.68666e-13	142.94	HK(1)LDMSSAAAQQFENALK	3	0.34695	1
Vv_180806_00433	147	K	1	0.00339401	97.602	LGAK(1)GIK	2	2.1114	4	1	0.0046258	94.407	LGAK(1)GIK	2	0.12571	2
Vv_180806_03801	122	K	1	0.0307929	44.318	QK(1)ESMQALR	2	-2.2178	1	1	0.000850843	82.287	QK(1)ESMQALR	2	-2.3367	1
Vv_180806_04544	610	K	1	6.99884e-22	162.43	GLQILENHAPSK(1)HLHSYSMLAR	5	0.63966	3	1	5.33869e-30	185.62	GLQILENHAPSK(1)HLHSYSMLAR	5	0.19924	4
Vv_180806_03877	21	K	1	0.00869836	84.368	IATSNLK(1)K	2	-0.36879	1	1	0.031384	58.23	IATSNLK(1)K	2	-0.14128	1
Vv_180806_00122	568	K	1	1.36836e-05	142.79	MEEVLHK(1)R	3	-0.44845	12	1	0.000134426	139.97	MEEVLHK(1)R	2	-1.0376	12
Vv_180806_04703	139	K	1	0.0017552	92.47	YGALK(1)LNR	2	2.1891	1	1	0.00114685	100.39	YGALK(1)LNR	2	1.9992	1
Vv_180806_03548	296	K	1	2.41459e-06	101.61	K(1)PELLPELIDNYR	2	1.8948	1	1	0.0199772	47.037	K(1)PELLPELIDNYR	2	2.4385	1
Vv_180806_02940	737	K	1	0.00899463	46.318	GGITTVLIPK(1)DNER	2	1.1446	1	1	6.16364e-05	88.282	GGITTVLIPK(1)DNER	2	1.3357	1
Vv_180806_03292	96	K	1	1.01087e-09	115.38	GYYNLMGK(1)QGELHGHLK	3	-0.88473	1	1	0.000221936	67.415	GYYNLMGK(1)QGELHGHLK	3	-0.11467	1
Vv_180806_03014	288	K	1	1.27956e-19	147.11	KPQDLFDEFAGK(1)HGESWGTGDVK	4	-0.29585	2	0.999999	8.82069e-07	83.317	KPQDLFDEFAGK(1)HGESWGTGDVK	3	0.058618	2
Vv_180806_00081	62	K	1	1.26797e-30	227	AAQINDAYQVLK(1)NPISR	3	0.23689	3	1	3.40683e-22	184.22	AAQINDAYQVLK(1)NPISR	2	0.063643	3
Vv_180806_01031	179	K	1	8.10873e-22	163.4	HQIQPTEMLMVGDSK(1)NDILAAK	2	0.080233	4	1	2.07617e-19	158.91	HQIQPTEMLMVGDSK(1)NDILAAK	2	-0.042192	6
Vv_180806_00930	345	K	1	0.00783737	98.503	QNLLGK(1)R	2	0.56371	2	1	0.00976053	92.677	QNLLGK(1)R	2	3.6065	1
Vv_180806_00474	43	K	1	0.000131817	99.568	AFQIMEEAK(1)K	2	2.2468	1	1	0.000368794	93.096	AFQIMEEAK(1)K	3	-0.65336	3
Vv_180806_03263	272	K	1	2.11442e-05	85.764	SGINYGVTTLPK(1)FNGQSSK	2	0.72889	1	1	5.00442e-05	78.358	SGINYGVTTLPK(1)FNGQSSK	2	0.19511	1
Vv_180806_04052	231	K	1	1.32218e-28	220.28	IIEAFNQGK(1)HSEVQALMDK	2	0.40948	2	1	1.4083e-36	220.1	IIEAFNQGK(1)HSEVQALMDK	2	0.53508	1
Vv_180806_00210	797	K	1	0.00527272	77.282	GYAQK(1)NPK	2	-0.46402	2	1	0.00102786	104.21	GYAQK(1)NPK	2	0.010688	1
Vv_180806_03064	118	K	1	6.04455e-11	139.58	ALGANLELTEAAK(1)GMK	2	-0.28172	4	1	3.16277e-17	163.99	ALGANLELTEAAK(1)GMK	3	-0.35262	6
Vv_180806_00503	234	K	1	0.0571455	46.129	ETTNILK(1)K	2	-1.5867	1	1	0.00316202	91.853	ETTNILK(1)K	2	0.054791	1
Vv_180806_01467	133	K	1	8.68087e-05	123.35	LIFVNK(1)LDR	2	0.018438	36	1	0.000300316	121.73	LIFVNK(1)LDR	2	0.20839	32
Vv_180806_01571	146	K	1	0.00024075	123.75	LEK(1)SLGGIK	2	-0.18332	2	1	1.59731e-05	142.98	LEK(1)SLGGIK	2	-0.44835	2
Vv_180806_03172	333	K	1	0.00337616	70.028	TFLIENK(1)VK	2	-0.11946	1	1	0.00617766	60.398	TFLIENK(1)VK	2	0.0040593	1
Vv_180806_01346	312	K	1	3.51728e-08	124.62	VAK(1)NGEKPSEALAR	2	0.63301	2	1	7.73232e-09	141.82	VAK(1)NGEKPSEALAR	2	0.67719	2
Vv_180806_02085	64	K	1	6.86112e-15	196.7	AK(1)EVVQHALAAR	2	0.030404	2	1	9.04176e-13	164.11	AK(1)EVVQHALAAR	2	0.47056	2
Vv_180806_01584	78	K	1	0.00145486	110.67	VK(1)AELVR	2	-0.34555	1	1	0.00673569	81.191	VK(1)AELVR	2	0.20932	1
Vv_180806_00943	223	K	1	0.0105233	66.27	TFNQQFIK(1)K	2	-0.052575	1	1	0.0613912	43.185	TFNQQFIK(1)K	2	-2.4919	1
Vv_180806_02540	10	K	1	2.53554e-06	131.69	MTGTVK(1)WFNETK	2	0.53433	4	1	2.78431e-10	158.01	MTGTVK(1)WFNETK	2	0.78308	4
Vv_180806_01698	283	K	1	7.68035e-10	81.532	LTNHK(1)SPLVVSVNDSPNEAAYSVPEANEKG	3	-0.16766	3	1	6.56546e-09	81.197	LTNHK(1)SPLVVSVNDSPNEAAYSVPEANEKG	3	0.30562	2
Vv_180806_03151	54	K	1	5.03003e-24	185.09	VMEAQGSQLTNK(1)YAEGYPGK	2	-0.12713	8	1	2.54636e-33	194.92	VMEAQGSQLTNK(1)YAEGYPGK	3	0.8343	10
Vv_180806_01931	301	K	1	0.00392896	67.897	SHLDGIK(1)MA	2	0.72474	1	1	0.00719507	57.859	SHLDGIK(1)MA	2	0.91291	1
Vv_180806_00270	150	K	1	0.000331868	93.098	NAIDYLK(1)NR	2	-0.44579	1	1	0.00565941	61.691	NAIDYLK(1)NR	2	-0.31832	1
Vv_180806_01639	312	K	1	0.000210894	71.98	QGDITPLAK(1)HLAER	3	-0.28294	2	1	1.68298e-06	111.64	QGDITPLAK(1)HLAER	2	-0.93265	2
Vv_180806_01064	152	K	1	0.00632803	46.156	SK(1)LMVEECLTDFHK	3	-0.75505	1	1	3.51773e-05	91.076	SK(1)LMVEECLTDFHK	3	-0.68213	1
Vv_180806_01905	76	K	1	3.60905e-06	98.407	GLGFEEK(1)QDTLR	2	0.1091	1	1	3.98493e-06	122.33	GLGFEEK(1)QDTLR	2	-0.35295	1
Vv_180806_04441	242	K	1	3.94003e-08	115.06	ELLPVLESVAK(1)ASR	3	0.20433	3	1	6.05129e-08	118.52	ELLPVLESVAK(1)ASR	2	-0.52497	5
Vv_180806_01846	22	K	1	1.16102e-10	135.09	VNGEVNLPGSK(1)SVSNR	2	0.76786	8	1	3.99171e-18	174.78	VNGEVNLPGSK(1)SVSNR	2	0.16537	7
Vv_180806_01086	316	K	1	0.000781872	118.01	AILK(1)QLR	2	-0.22781	1	1	0.00183884	111.28	AILK(1)QLR	2	-0.58066	1
Vv_180806_00017	244	K	1	8.8784e-05	89.805	LINYLVAEFK(1)K	3	-0.1984	47	1	0.000184139	89.805	LINYLVAEFK(1)K	2	0.030514	33
Vv_180806_00103	117	K	1	1.55189e-05	85.536	MAYVAIESPSSK(1)ER	2	-1.3163	1	1	7.93134e-07	114.7	MAYVAIESPSSK(1)ER	2	-1.2067	1
Vv_180806_03032	14	K	1	5.47011e-05	112.83	DAGLK(1)VTLPR	2	0.23001	3	1	0.000180085	97.813	DAGLK(1)VTLPR	2	-0.30815	2
Vv_180806_02864	370	K	1	0.0429665	71.949	IILAEK(1)Q	2	-0.42973	1	1	0.0108531	84.359	IILAEK(1)Q	2	0.29478	1
Vv_180806_01341	280	K	0.999973	0.000331282	148.76	KYAK(1)FEGQLK	2	-0.98985	2	0.99999	6.51563e-05	133.05	KYAK(1)FEGQLK	2	0.13588	4
Vv_180806_02545	192	K	1	0.000133809	145.25	IASQGEFK(1)GR	2	0.050306	1	1	2.76579e-07	151.83	IASQGEFK(1)GR	2	0.2724	2
Vv_180806_00069	413	K	1	6.38616e-19	140.32	LK(1)YAHAGGYNPPIVVIHGNQVR	3	-0.46959	3	1	2.63604e-19	155.88	LK(1)YAHAGGYNPPIVVIHGNQVR	4	-0.43846	4
Vv_180806_01065	249	K	1	0.000839875	69.721	SFAAIAK(1)AAAK	2	0.38939	2	1	0.023941	40.616	SFAAIAK(1)AAAK	2	0.87419	1
Vv_180806_01569	651	K	1	0.00122267	99.442	FK(1)ADYFLR	2	-0.3462	1	1	0.000863311	111.95	FK(1)ADYFLR	2	0.30257	1
Vv_180806_01782	8	K	1	3.5106e-11	174.59	MYNIGK(1)QFNDEPASR	2	-0.19936	1	1	0.0726403	50.827	MYNIGK(1)QFNDEPASR	2	-0.02717	1
Vv_180806_00940	13	K	1	1.40336e-05	88.19	TQLIDFIAEK(1)ADLSK	2	1.0725	1	1	1.48513e-06	110.12	TQLIDFIAEK(1)ADLSK	3	0.022715	2
Vv_180806_01392	265	K	1	0.000121837	110.76	YAPNK(1)ANAQK	2	-0.069001	3	1	0.000113636	111.06	YAPNK(1)ANAQK	2	0.44423	1
Vv_180806_04610	686	K	1	0.00324119	79.148	GFLSVPDK(1)R	2	0.086621	1	1	0.00329366	72.928	GFLSVPDK(1)R	2	-0.093169	1
Vv_180806_04426	881	K	1	6.38082e-28	240.42	HK(1)TDVGPVIDAR	3	0.085355	6	1	9.86899e-06	111.95	HK(1)TDVGPVIDAR	2	-0.67792	8
Vv_180806_03064	220	K	1	2.41931e-13	98.151	QILSVAVEPTESPVISQALAGEEIK(1)PAPHK	3	-0.15846	3	1	5.5772e-15	113.29	QILSVAVEPTESPVISQALAGEEIK(1)PAPHK	3	0.3326	5
Vv_180806_01539	75	K	1	1.2048e-07	129.29	FTSPVSGK(1)VIEVNR	2	0.55583	1	1	0.000211963	73.834	FTSPVSGK(1)VIEVNR	2	0.43913	3
Vv_180806_01763	550	K	1	8.50355e-05	146.16	TAGISNPK(1)DFR	2	0.31691	2	1	6.18994e-05	111.63	TAGISNPK(1)DFR	2	0.40723	5
Vv_180806_00763	36	K	1	1.07766e-13	126.91	VALIEAK(1)DLGGTCVNVGCVPK(1)K	3	-1.0261	3	1	0.00107693	53.037	VALIEAK(1)DLGGTCVNVGCVPK	3	0.74783	1
Vv_180806_02581	70	K	1	5.7235e-07	129.37	AFESDMDK(1)HIYLR	2	1.0078	2	1	9.89576e-06	84.365	AFESDMDK(1)HIYLR	2	1.8942	2
Vv_180806_01859	205	K	1	0.0394471	60.972	FK(1)LQPQK	2	0.45758	1	1	0.0191903	79.451	FK(1)LQPQK	2	-0.017646	1
Vv_180806_04283	31	K	1	0.000192596	101.65	VAAVK(1)ELIR	2	0.63788	1	1	0.00788703	79.148	VAAVK(1)ELIR	2	-0.13385	1
Vv_180806_01467	533	K	1	8.67121e-13	123.59	STVVGGNVPK(1)EFWPAVEK	2	2.3005	3	1	8.38839e-10	128.79	STVVGGNVPK(1)EFWPAVEK	3	0.12382	5
Vv_180806_01058	18	K	1	2.74354e-24	211.78	QVVK(1)SNVPALEACPQK(1)R	3	0.44631	17	1	1.11451e-21	188.44	QVVK(1)SNVPALEACPQK(1)R	3	0.50692	14
Vv_180806_00312	225	K	1	7.54034e-29	180.66	LGSNK(1)LSLAEHSQELAQVLESGER	3	0.24227	1	1	2.59479e-09	99.064	LGSNK(1)LSLAEHSQELAQVLESGER	3	-0.026367	1
Vv_180806_00597	8	K	0.999677	1.18024e-13	115.01	VK(1)SIKPLASNTYQILLHPENPVSFK	3	0.76815	2	0.999906	3.06181e-19	146.39	VK(1)SIKPLASNTYQILLHPENPVSFK	4	0.11781	3
Vv_180806_03012	146	K	1	1.33538e-26	157.9	VAEETPELIHK(1)AAIDPLVGPQAYQGR	2	0.12035	3	1	1.43695e-15	126.1	VAEETPELIHK(1)AAIDPLVGPQAYQGR	2	-0.054709	3
Vv_180806_02108	53	K	1	0.0300648	61.962	QIDLK(1)GK	2	0.53947	1	1	0.00804885	78.324	QIDLK(1)GK	2	0.75895	1
Vv_180806_03779	207	K	1	0.000335886	125.25	LK(1)DPVWR	2	0.0405	2	1	0.00673569	81.191	LK(1)DPVWR	2	0.090908	1
Vv_180806_02933	51	K	1	2.0442e-05	161.27	K(1)FGGHINAER	2	0.46656	5	1	3.78079e-07	155.48	K(1)FGGHINAER	2	0.60085	2
Vv_180806_01540	5	K	1	1.25298e-08	115.8	K(1)FLEDIEHHFEPGGK	2	-0.27393	3	1	0.000163155	73.415	K(1)FLEDIEHHFEPGGK	4	-0.18913	3
Vv_180806_01279	75	K	1	4.55095e-16	161.1	GVK(1)LEGQGAQILGAIAGAK	2	-0.70993	3	1	1.92124e-10	130.27	GVK(1)LEGQGAQILGAIAGAK	3	-0.19592	4
Vv_180806_01266	34	K	1	2.13323e-09	110.12	AFK(1)ANDGIPNWDEIEK	3	-0.91093	2	1	1.15778e-08	119.96	AFK(1)ANDGIPNWDEIEK	2	-0.057955	1
Vv_180806_00165	435	K	1	1.37393e-06	94.767	LLNK(1)HNLISEQTV	2	0.97172	1	1	2.23356e-06	116.74	LLNK(1)HNLISEQTV	2	1.103	2
Vv_180806_02033	182	K	1	0.000804075	86.18	SYK(1)IIEGGK	2	0.33257	1	1	0.00138461	75.652	SYK(1)IIEGGK	2	0.1803	1
Vv_180806_00130	99	K	1	0.00534807	64.82	LNQLLEGTK(1)K	2	0.40337	1	1	0.037526	46.844	LNQLLEGTK(1)K	2	0.57754	1
Vv_180806_04429	121	K	1	1.34663e-06	134.68	LTAMENMK(1)YFTSR	2	-1.976	2	1	0.000202902	76.759	LTAMENMK(1)YFTSR	2	0.27827	2
Vv_180806_02902	85	K	1	8.4001e-12	182.29	DGK(1)SFSTR	2	0.040035	5	1	5.94152e-09	169.44	DGK(1)SFSTR	2	0.17786	5
Vv_180806_01770	659	K	1	2.48214e-07	81.884	LPFAHAK(1)DGISYTFSIVPNALGK	3	0.076111	1	1	1.59787e-07	86.136	LPFAHAK(1)DGISYTFSIVPNALGK	3	-0.4928	1
Vv_180806_00241	97	K	1	2.02266e-13	121.5	TSAELLPNLPAQDNPFDK(1)VALSAK	3	0.2362	1	1	1.74576e-08	91.416	TSAELLPNLPAQDNPFDK(1)VALSAK	3	0.72676	1
Vv_180806_00545	225	K	1	9.16444e-06	147.36	LLDK(1)NATR	2	0.49259	1	1	0.00128304	97.431	LLDK(1)NATR	2	0.64721	1
Vv_180806_02875	17	K	1	5.62932e-06	135.94	QFELAALK(1)EVAPR	2	-0.21211	2	1	3.89088e-08	137.62	QFELAALK(1)EVAPR	2	0.29589	3
Vv_180806_01024	17	K	1	8.72702e-20	191.44	ANNVVVLGTQWGDEGK(1)GK	2	-0.33358	1	1	1.54823e-29	195.38	ANNVVVLGTQWGDEGK(1)GK	3	-0.28302	2
Vv_180806_02979	173	K	1	0.000780951	93.649	SLALELAK(1)R	2	-0.55014	2	1	4.2633e-05	141.48	SLALELAK(1)R	2	0.11356	1
Vv_180806_01663	180	K	1	4.60904e-08	112.96	DPFK(1)VTIVPTMYDK	2	2.9117	1	1	9.2095e-05	70.26	DPFK(1)VTIVPTMYDK	2	1.4648	1
Vv_180806_04035	277	K	1	7.10195e-22	217.39	SAMDK(1)HSGGVAGYR	2	-0.49283	18	1	4.54169e-19	185.27	SAMDK(1)HSGGVAGYR	2	0.31591	13
Vv_180806_04175	443	K	1	0.000141547	110.76	VK(1)ANAANVK	2	-0.79104	3	1	3.85182e-06	146.79	VK(1)ANAANVK	2	-0.41063	3
Vv_180806_01763	542	K	1	0.00113987	66.267	IEK(1)TAGISNPK	2	-0.75671	1	1	6.53409e-07	140.63	IEK(1)TAGISNPK	2	-1.0712	2
Vv_180806_04444	284	K	1	6.95429e-07	92.38	HGVK(1)HATIISSASHVR	4	-0.59957	1	1	0.000312888	66.022	HGVK(1)HATIISSASHVR	4	-1.1871	2
Vv_180806_02969	364	K	1	0.000272788	107.79	ISLLEVEK(1)R	2	0.50713	1	1	4.52596e-09	172.59	ISLLEVEK(1)R	2	0.090063	2
Vv_180806_02941	21	K	1	1.52434e-09	162.37	LLYCSFCGK(1)SQHEVR	2	-0.34246	2	1	9.39395e-13	159.18	LLYCSFCGK(1)SQHEVR	2	-0.10721	3
Vv_180806_02771	196	K	1	1.63345e-05	98.407	NVK(1)HAFESGIK	2	0.38028	2	1	0.000101999	96.604	NVK(1)HAFESGIK	2	0.25633	2
Vv_180806_02106	164	K	1	0.000345925	126.31	K(1)HFAGEAK	2	0.15025	2	1	0.00188901	109.29	K(1)HFAGEAK	2	0.044187	2
Vv_180806_00016	31	K	1	0.000157058	135.72	LAMK(1)FHPDRNQGDESAADK	4	-0.26133	18	1	0.000296726	93.649	LAMK(1)FHPDRNQGDESAADK	4	-0.37974	18
Vv_180806_01037	41	K	1	5.14708e-05	103.91	IK(1)HSEYSFAK	2	0.22695	2	1	0.000180015	97.163	IK(1)HSEYSFAK	2	0.41086	2
Vv_180806_01846	10	K	1	0.000156296	120.06	MESLTLQPIK(1)K	2	-1.0501	1	1	0.000636808	77.062	MESLTLQPIK(1)K	2	0.57632	1
Vv_180806_02637	532	K	1	8.09326e-06	90.697	VAQLEQLIGK(1)FR	3	0.060078	2	1	1.95199e-08	146.36	VAQLEQLIGK(1)FR	3	-0.25547	2
Vv_180806_03066	340	K	1	1.97616e-09	109.72	TMDIGGDK(1)DLPYMDLPK	2	0.9524	7	1	1.7954e-06	100.97	TMDIGGDK(1)DLPYMDLPK	2	-0.66155	7
Vv_180806_00686	175	K	1	0.000145198	73.296	QTGK(1)TAMAIDAIINQK	2	-0.78318	3	1	1.43052e-11	135.55	QTGK(1)TAMAIDAIINQK	2	0.01549	3
Vv_180806_03220	406	K	1	8.79722e-16	162.81	GICYLAGNK(1)NQPEQWFNK	2	0.0080047	1	1	2.52689e-05	83.37	GICYLAGNK(1)NQPEQWFNK	2	-1.0772	1
Vv_180806_03427	24	K	1	0.000320986	66.022	LAGVSTSTVSHVINK(1)TR	3	0.68972	1	1	0.00507754	50.831	LAGVSTSTVSHVINK(1)TR	3	-0.11295	1
Vv_180806_00016	215	K	1	0.00122905	113.14	TK(1)TLNVK	2	2.4679	3	1	0.000976961	122.18	TK(1)TLNVK	2	-0.14725	3
Vv_180806_01080	232	K	1	1.42408e-05	148.04	K(1)GVIHTR	2	-0.66536	1	1	5.17429e-09	172.15	K(1)GVIHTR	2	0.51533	3
Vv_180806_00345	44	K	1	6.825e-05	146.88	GPK(1)SLETLR	2	0.40538	2	1	3.09329e-07	159.79	GPK(1)SLETLR	2	-0.0074231	1
Vv_180806_00479	35	K	1	0.000164207	147.91	K(1)QEFLQITER	3	-0.00047141	3	1	1.1694e-05	139.86	K(1)QEFLQITER	2	0.346	4
Vv_180806_01422	319	K	1	0.00926216	81.784	LLEK(1)GWK	2	0.42007	2	1	0.00768586	79.116	LLEK(1)GWK	2	-0.48562	1
Vv_180806_03114	145	K	1	0.00440667	66.056	LGNNK(1)EFYR	2	-0.24238	1	1	2.53245e-06	147.2	LGNNK(1)EFYR	2	0.62474	1
Vv_180806_03429	261	K	1	0.00039093	103.55	MDGMHLVK(1)R	2	-0.092078	7	1	1.48618e-05	145.72	MDGMHLVK(1)R	2	-0.55358	7
Vv_180806_01431	71	K	1	0.00106314	81.163	LLDYLK(1)GK	2	0.2324	2	1	0.00463851	74.301	LLDYLK(1)GK	2	0.11934	2
Vv_180806_04487	19	K	1	0.0185392	71.296	TAGAK(1)IK	2	-0.035746	2	1	0.0311863	55.902	TAGAK(1)IK	2	1.0998	2
Vv_180806_00302	514	K	1	2.87084e-13	169.25	GEDLHQHVLK(1)PQLQEK	4	0.24056	3	1	4.49672e-15	161.19	GEDLHQHVLK(1)PQLQEK	4	1.6405	3
Vv_180806_00147	624	K	1	3.482e-05	124.12	DVTNK(1)LGADILR	2	-0.12658	1	1	1.96644e-10	160.22	DVTNK(1)LGADILR	3	0.47171	4
Vv_180806_00526	401	K	1	0.000518146	71.879	GSEGTGLGLAIVK(1)R	2	-0.28442	1	1	0.000580044	70.889	GSEGTGLGLAIVK(1)R	2	-0.19003	2
Vv_180806_01439	254	K	1	8.71736e-06	88.561	VADLAEAK(1)LVEAYK	2	1.1064	1	1	0.000184328	76.311	VADLAEAK(1)LVEAYK	2	1.008	1
Vv_180806_01857	17	K	1	0.0154403	52.549	SK(1)LAGYFQK	2	-0.11265	1	1	0.0200284	49.06	SK(1)LAGYFQK	2	-0.34284	1
Vv_180806_01326	161	K	1	1.33765e-06	97.203	VLCDALLK(1)NDSERQ	2	0.84337	4	1	0.00017487	78.814	VLCDALLK(1)NDSERQ	3	-3.3947	4
Vv_180806_00427	48	K	1	5.11373e-11	110.75	K(1)LLENAAADMATISGQKPLITK	3	-0.86858	1	1	3.35834e-10	112.57	K(1)LLENAAADMATISGQKPLITK	3	-0.22529	2
Vv_180806_00943	288	K	1	2.44672e-30	210.43	EFNEPACVIVK(1)HANPCGVALGK	3	-0.6375	5	1	4.3089e-19	154.84	EFNEPACVIVK(1)HANPCGVALGK	4	-0.39237	5
Vv_180806_01956	294	K	1	9.29306e-06	89.624	NWASIK(1)SEYPNVQVK	2	0.99764	1	1	4.88439e-13	160.87	NWASIK(1)SEYPNVQVK	2	0.52367	1
Vv_180806_01137	387	K	1	0.0167709	40.477	QTK(1)LTAEELVGLLR	3	0.14498	1	1	0.000662903	61.415	QTK(1)LTAEELVGLLR	3	-0.20744	1
Vv_180806_02591	308	K	1	0.00018054	74.147	SLMNVPFQMVK(1)PELDAK	2	-0.60315	1	1	3.6353e-07	112.16	SLMNVPFQMVK(1)PELDAK	3	0.091781	2
Vv_180806_00236	20	K	1	0.000143134	117.52	K(1)HLSEYPMPK	2	0.6111	6	1	0.000140192	103.43	K(1)HLSEYPMPK	3	0.36182	6
Vv_180806_03739	386	K	1	1.23329e-17	138.28	NAVK(1)YGVAPVTLDVQTGDSK	2	0.50265	1	1	2.04451e-13	135.49	NAVK(1)YGVAPVTLDVQTGDSK	2	0.22942	1
Vv_180806_02088	94	K	1	5.63458e-14	132.62	QK(1)IHTYPHYISEPMVDGNPK	3	-0.39275	1	1	1.83302e-07	98.702	QK(1)IHTYPHYISEPMVDGNPK	3	-1.0399	1
Vv_180806_00403	357	K	1	0.00537995	62.463	DYDIK(1)IAGK	2	0.2863	1	1	0.00504847	63.216	DYDIK(1)IAGK	2	0.078939	1
Vv_180806_01367	398	K	1	7.05105e-11	131.72	VDFSK(1)FGETEVQPLSR	3	0.56284	4	1	3.97286e-15	160.81	VDFSK(1)FGETEVQPLSR	2	-1.1113	6
Vv_180806_00252	384	K	1	4.93218e-05	77.185	LK(1)GPGRPVNPTDR	3	0.48893	1	1	3.16837e-08	141.37	LK(1)GPGRPVNPTDR	2	0.14633	2
Vv_180806_00401	21	K	1	1.19662e-13	176.21	DENVVWHQHAVTK(1)TQR	2	0.15464	4	1	3.27147e-08	116.86	DENVVWHQHAVTK(1)TQR	2	0.73151	2
Vv_180806_01933	418	K	1	0.00924861	47.712	TVK(1)AAAICAER	2	0.82421	1	1	0.00186355	63.091	TVK(1)AAAICAER	2	0.79566	1
Vv_180806_00458	198	K	1	5.7942e-19	180.88	SVELYK(1)TFVQGECVVTNAR	3	-2.1066	2	1	4.737e-07	100.39	SVELYK(1)TFVQGECVVTNAR	3	-0.70306	1
Vv_180806_02939	3	K	1	1.18422e-15	163.45	MNK(1)TQLVESIAANADISK	2	-1.1827	3	1	3.65285e-21	175.16	MNK(1)TQLVESIAANADISK	3	1.3483	3
Vv_180806_02950	313	K	0.841202	1.39184e-09	108.47	K(0.841)FEK(0.159)DIGSDLIDAALASNK	3	0.2891	1	0.863072	3.71785e-06	89.011	K(0.863)FEK(0.137)DIGSDLIDAALASNK	3	-0.081889	1
Vv_180806_00166	244	K	1	0.000430411	95.358	IAPELYLK(1)R	3	-0.40952	2	1	7.10712e-05	137.14	IAPELYLK(1)R	3	-0.36554	2
Vv_180806_03531	411	K	1	0.0166009	42.947	ILPALDK(1)TGTGSQLR	2	0.35267	1	1	2.36261e-15	163.99	ILPALDK(1)TGTGSQLR	2	0.71051	1
Vv_180806_00949	124	K	1	8.40164e-05	123.86	VSAITAMK(1)K	2	0.21018	4	1	0.000310325	111.61	VSAITAMK(1)K	2	-1.0807	3
Vv_180806_00922	25	K	0.999991	2.85976e-24	138.09	VKPHVNVGTIGHVDHGK(1)TTLTAAICTTLAK	3	-0.30082	5	1	1.25917e-07	71.044	VK(1)PHVNVGTIGHVDHGK(1)TTLTAAICTTLAK	4	0.97404	7
Vv_180806_02425	1313	K	1	1.90473e-49	275.35	NK(1)FANQMSSHPLR	3	0.60806	13	1	2.15122e-33	238.2	NK(1)FANQMSSHPLR	2	-0.24709	12
Vv_180806_03240	535	K	1	0.000157021	74.475	SASNDK(1)TSFDMPK	2	-0.7032	2	1	9.30726e-05	82.515	SASNDK(1)TSFDMPK	2	-0.43909	2
Vv_180806_02538	60	K	1	0.0013886	71.08	SNPMGADFSYREELK(1)K	2	-0.93941	1	1	0.000481197	70.783	SNPMGADFSYREELK(1)K	2	1.2129	2
Vv_180806_00166	37	K	1	2.40178e-05	83.856	SCK(1)ANGHPNDFR	3	0.65372	2	1	0.00149348	56.493	SCK(1)ANGHPNDFR	3	0.033362	1
Vv_180806_02427	203	K	1	0.00022002	128.6	DTFVTK(1)SGR	2	-0.15231	1	1	0.00217063	70.399	DTFVTK(1)SGR	2	-0.1265	1
Vv_180806_01159	238	K	1	0.000221222	76.843	QAK(1)AGCVLAYK	2	0.23737	1	1	0.000260049	79.201	QAK(1)AGCVLAYK	2	-0.31671	1
Vv_180806_03483	431	K	1	0.00472188	64.841	EGK(1)FVSPWR	2	0.13092	1	1	0.0296863	43.308	EGK(1)FVSPWR	2	-1.4819	1
Vv_180806_02971	171	K	1	0.000219141	100.02	TIAVLDK(1)YR	2	0.067207	1	1	0.0307793	51.276	TIAVLDK(1)YR	2	0.43053	1
Vv_180806_00227	148	K	1	3.6095e-06	96.82	FSFEGFLPPK(1)SK	2	0.046984	3	1	0.00206468	56.956	FSFEGFLPPK(1)SK	2	0.010341	2
Vv_180806_04866	33	K	1	3.10794e-05	82.925	LSGK(1)HNQILESSK	2	-0.36747	1	1	1.03749e-08	145.7	LSGK(1)HNQILESSK	2	-0.7771	1
Vv_180806_01771	17	K	1	1.88918e-17	132.72	VHSDSDIETK(1)SYSELHRPASEFASR	3	0.86027	2	1	1.91554e-09	91.238	VHSDSDIETK(1)SYSELHRPASEFASR	4	0.34456	2
Vv_180806_01325	333	K	1	2.53747e-20	162.43	EQALFSDIHPVVK(1)QIGDIER	2	1.6721	2	1	2.3988e-08	104.18	EQALFSDIHPVVK(1)QIGDIER	3	-0.44324	1
Vv_180806_04181	180	K	1	2.41919e-06	117.7	VCTK(1)HLVEQGFR	2	-0.58528	2	1	5.03863e-05	88.101	VCTK(1)HLVEQGFR	2	-0.33463	2
Vv_180806_02814	257	K	1	0.0102722	69.338	DLK(1)QYVVK	2	1.041	1	1	0.00165465	89.355	DLK(1)QYVVK	2	1.3205	1
Vv_180806_01206	161	K	1	8.23968e-05	104.43	VTVNGIK(1)DIR	2	-0.46861	1	1	0.0055244	61.344	VTVNGIK(1)DIR	2	0.23695	2
Vv_180806_03032	41	K	1	1.05849e-19	152.13	ILEVLQQPDCQHISAEDLYK(1)K	3	-0.59419	5	1	1.85259e-13	136.96	ILEVLQQPDCQHISAEDLYK(1)K	3	-0.68557	2
Vv_180806_01301	278	K	1	2.7386e-20	162.09	DILGAPVGDTLTLAK(1)NGAEK	2	-0.20549	3	1	2.31283e-11	131.13	DILGAPVGDTLTLAK(1)NGAEK	2	-0.2939	2
Vv_180806_00643	145	K	1	1.73007e-05	99.343	CK(1)FAVNLPPVK	2	-0.38523	4	1	0.000101319	96.229	CK(1)FAVNLPPVK	2	-0.68019	3
Vv_180806_04564	191	K	1	1.25764e-05	94.767	QLDVLDK(1)QLAK	2	0.90384	1	1	7.87044e-05	108.35	QLDVLDK(1)QLAK	2	0.99607	1
Vv_180806_04045	91	K	1	9.68924e-05	76.073	GYFLSK(1)IMYGQDR	2	-0.050088	1	1	3.64815e-06	113.76	GYFLSK(1)IMYGQDR	2	0.43544	1
Vv_180806_00302	206	K	1	4.79408e-05	141.48	K(1)SIDILCR	2	-0.17841	1	1	3.44787e-06	155.07	K(1)SIDILCR	2	-0.60628	1
Vv_180806_00832	136	K	1	0.000339806	92.611	TK(1)VELVSGK	2	0.91217	1	1	0.000834576	82.489	TK(1)VELVSGK	2	0.66327	1
Vv_180806_00029	157	K	1	0.00142433	111.01	VMK(1)SSLR	2	2.9709	3	1	0.00052441	127.84	VMK(1)SSLR	2	2.1104	2
Vv_180806_00930	39	K	0.787283	5.00233e-10	132.84	SWSFGEVK(0.787)K(0.213)PETINYR	3	0.1194	2	0.841119	8.25935e-08	118.21	SWSFGEVK(0.841)K(0.159)PETINYR	2	-0.13724	2
Vv_180806_01746	246	K	1	3.07421e-13	168.41	TATMVTK(1)AEADGLTTK	2	-0.25021	6	1	3.87082e-12	144.29	TATMVTK(1)AEADGLTTK	3	-1.5076	2
Vv_180806_00718	120	K	1	2.36143e-07	105.9	LNADWLVPLPTGIDSK(1)K	3	0.16353	2	1	0.000104738	81.51	LNADWLVPLPTGIDSK(1)K	2	0.46745	4
Vv_180806_00436	26	K	1	2.98678e-09	118.52	VVNADLHK(1)GK	3	1.3521	7	1	9.24012e-06	89.011	VVNADLHK(1)GK	3	2.655	4
Vv_180806_04045	803	K	1	0.000495483	62.055	ILINK(1)LILDATDPLSK	2	0.30185	2	1	7.16296e-10	131.56	ILINK(1)LILDATDPLSK	2	-0.61131	2
Vv_180806_00029	127	K	1	0.00756143	85.359	IK(1)IGVAK	2	-3.2627	1	1	0.0108817	72.138	IK(1)IGVAK	2	-3.298	1
Vv_180806_02922	125	K	1	1.76596e-15	147.17	LIFEHNMNGAELPEWQAK(1)R	3	-0.26039	1	1	4.26844e-13	140.3	LIFEHNMNGAELPEWQAK(1)R	3	1.3918	2
Vv_180806_01367	380	K	1	1.50469e-26	155.73	RLESGAVAAASGK(1)GDGAALGLLPWPK	3	-2.675	3	1	7.11479e-10	98.3	LESGAVAAASGK(1)GDGAALGLLPWPK	2	0.78106	2
Vv_180806_04441	34	K	1	0.000182511	122.74	VTLGPK(1)GR	2	-0.059447	20	1	0.000545166	122.18	VTLGPK(1)GRNVVLDK	3	-0.25472	20
Vv_180806_00659	269	K	0.995379	0.0222762	45.661	GDYFNDK(0.005)PYK(0.995)R	3	0.23674	1	0.998319	0.00971237	53.08	GDYFNDK(0.002)PYK(0.998)R	3	-0.45903	1
Vv_180806_03761	234	K	1	2.78247e-16	208.95	IHLLTEDTK(1)ANCK	3	-1.1636	2	1	4.67484e-17	186.76	IHLLTEDTK(1)ANCK	3	-1.0893	2
Vv_180806_01385	537	K	1	2.42056e-06	114.24	FK(1)GEMQPGITLR	3	-1.0091	5	1	0.000137913	82.069	FK(1)GEMQPGITLR	3	-0.24943	2
Vv_180806_00073	256	K	1	0.00486177	59.198	VGFDILK(1)SLR	2	0.16696	1	1	0.00144777	68.536	VGFDILK(1)SLR	2	-0.31013	1
Vv_180806_00685	193	K	1	8.53022e-30	186.92	FVNTMVQQPTIDQLLPLPK(1)SDSK	2	0.6918	4	1	3.56287e-10	101.89	FVNTMVQQPTIDQLLPLPK(1)SDSK	3	0.29902	2
Vv_180806_03927	76	K	1	2.57872e-06	88.565	VIAESGAITEYLIAK(1)HAPLR	3	0.20475	1	1	5.39604e-07	91.317	VIAESGAITEYLIAK(1)HAPLR	3	-0.31689	1
Vv_180806_01544	83	K	1	1.87999e-15	158.44	VK(1)SGGGDILPTELDHITK	2	1.0061	5	1	1.73946e-20	164.94	VK(1)SGGGDILPTELDHITK	2	-0.99651	7
Vv_180806_02839	132	K	1	3.11251e-07	87.319	LK(1)NDADSAGSQNYQGFIGSSQK	3	0.42046	1	1	9.95378e-31	192.09	LK(1)NDADSAGSQNYQGFIGSSQK	2	-1.4355	2
Vv_180806_00334	473	K	1	5.27989e-19	136.16	K(1)YHGTGISTDIVEASGQALLHVINSIHR	4	0.84383	2	1	1.28769e-19	133.61	K(1)YHGTGISTDIVEASGQALLHVINSIHR	5	-0.10442	3
Vv_180806_01518	290	K	1	9.66415e-05	77.185	LAK(1)FAQSELLAK	2	-0.3463	2	1	3.72458e-05	93.623	LAK(1)FAQSELLAK	2	0.19579	3
Vv_180806_00479	219	K	1	6.60157e-08	122.33	KDLIPYFYPSDEDLK(1)R	2	-0.20298	4	1	6.03543e-08	122.01	KDLIPYFYPSDEDLK(1)R	2	0.099701	3
Vv_180806_03950	265	K	1	5.42911e-15	110.06	MPADETPETTEGYQGFYHLK(1)SAEMGVAR	3	-0.83413	1	1	6.05655e-14	114.01	MPADETPETTEGYQGFYHLK(1)SAEMGVAR	3	-0.41861	3
Vv_180806_01770	719	K	1	2.82912e-05	140.01	DTLLDAVK(1)HPEK	3	0.062109	15	1	1.07438e-05	110.8	DTLLDAVK(1)HPEK	2	-0.44623	10
Vv_180806_00935	285	K	1	1.4437e-05	64.589	VGDK(1)VALQGNMDPSMLYASHDR	3	0.4629	1	1	2.10852e-06	79.69	VGDK(1)VALQGNMDPSMLYASHDR	3	-0.029791	2
Vv_180806_01638	164	K	1	0.00292342	87.258	FQSK(1)LMDR	2	1.7112	1	1	0.00241563	83.948	FQSK(1)LMDR	2	0.24018	1
Vv_180806_01842	64	K	1	2.73495e-06	90.707	VTVEMTPYDLSK(1)GR	2	-0.65536	3	1	0.000142515	75.764	VTVEMTPYDLSK(1)GR	2	-0.64969	4
Vv_180806_00929	697	K	1	7.13554e-05	80.318	AEK(1)PLVGTGIER	2	-1.7044	1	1	3.40261e-05	86.772	AEK(1)PLVGTGIER	2	-3.653	1
Vv_180806_03828	323	K	1	2.27297e-09	157.68	MGGLK(1)TGYAPTGSGR	2	-0.4249	2	1	2.01921e-10	141.85	MGGLK(1)TGYAPTGSGR	2	-0.68522	2
Vv_180806_01351	365	K	1	0.000199836	72.315	LPGMSQLPSDIK(1)DK	2	-0.7155	1	1	4.5967e-09	132.08	LPGMSQLPSDIK(1)DK	2	0.11759	1
Vv_180806_00885	19	K	1	1.97806e-05	114.72	VSDLECSLK(1)FYR	3	-0.22576	2	1	5.90615e-06	117.2	VSDLECSLK(1)FYR	3	-1.2355	2
Vv_180806_00735	1018	K	0.999999	0.000543571	62.861	HKPLPVFVEDK(1)DLEK	3	-0.24116	2	0.999998	0.00125664	73.168	HKPLPVFVEDK(1)DLEK	2	0.63756	2
Vv_180806_01367	393	K	1	4.87038e-07	100.07	GDGAALGLLPWPK(1)VDFSK	2	0.53343	2	1	4.38098e-05	78.78	GDGAALGLLPWPK(1)VDFSK	2	0.35595	3
Vv_180806_00183	379	K	1	1.46443e-16	135.98	VLDQQLQEGETGLFLCTAHPAK(1)FK	3	0.24284	1	1	3.04667e-13	125.31	VLDQQLQEGETGLFLCTAHPAK(1)FK	3	-0.027484	1
Vv_180806_00641	10	K	1	1.80212e-06	82.651	VGIIMGSK(1)SDWPTMK	3	-0.8218	3	1	5.02987e-12	119.62	VGIIMGSK(1)SDWPTMK	2	2.2652	1
Vv_180806_03022	207	K	1	9.69131e-11	140.22	ESGAELK(1)TSCSVSAIR	3	0.42644	2	1	4.18551e-18	176.04	ESGAELK(1)TSCSVSAIR	3	-0.26114	2
Vv_180806_03589	283	K	1	0.00113114	59.372	EGGFPGADIILK(1)QIETK	2	-0.96787	1	1	6.35096e-09	118.76	EGGFPGADIILK(1)QIETK	2	0.0051725	1
Vv_180806_01763	401	K	1	7.21864e-10	180.45	AK(1)SYQEYR	2	0.022607	1	1	7.99802e-09	166.52	AK(1)SYQEYR	2	-0.13901	2
Vv_180806_00253	623	K	1	0.00324039	70.552	QFK(1)QICSLR	2	-2.0888	2	1	0.000392913	96.342	QFK(1)QICSLR	2	0.032931	1
Vv_180806_01511	341	K	1	2.42341e-06	141.13	TAVELNSELHK(1)NN	2	-0.023653	2	1	7.22367e-08	134.56	TAVELNSELHK(1)NN	2	-1.2052	2
Vv_180806_01662	132	K	1	0.000520619	121.09	VIQIASK(1)R	2	-0.41983	2	1	0.000238017	133.86	VIQIASK(1)R	2	1.6011	2
Vv_180806_00337	27	K	1	3.00348e-27	160.88	QHTGLVVPLDAANVDTDAIIPK(1)QFLQK	3	1.2458	1	1	5.52727e-19	141.19	QHTGLVVPLDAANVDTDAIIPK(1)QFLQK	3	-0.42931	1
Vv_180806_02835	7	K	1	1.16398e-20	161.04	GHAESK(1)FQPANIAVLTVSDTR	3	-1.3999	3	1	1.82758e-28	181.61	GHAESK(1)FQPANIAVLTVSDTR	3	0.10502	8
Vv_180806_04425	40	K	1	3.60928e-06	110.31	AALDGK(1)HALVAK	3	0.77503	7	1	7.75887e-06	114.72	AALDGK(1)HALVAK	3	0.28374	7
Vv_180806_03044	403	K	1	0.00166518	93.649	EK(1)VASLLR	2	0.12117	1	1	0.000466861	124.08	EK(1)VASLLR	2	0.25674	1
Vv_180806_00342	172	K	1	7.70595e-14	126.26	VALVTTHIPLAYVSK(1)AVTAER	3	0.16994	2	1	4.57324e-10	116.73	VALVTTHIPLAYVSK(1)AVTAER	3	0.22295	1
Vv_180806_01215	841	K	1	3.15949e-06	112.42	LEANK(1)QVLMSLAK	2	0.80216	1	1	4.33454e-05	92.939	LEANK(1)QVLMSLAK	2	0.6413	1
Vv_180806_02100	915	K	1	0.00105918	54.103	GSAEPPWYLLAHCTEK(1)TK	3	-0.3755	1	1	5.13243e-05	71.592	GSAEPPWYLLAHCTEK(1)TK	3	-0.98972	1
Vv_180806_01100	167	K	1	3.06948e-05	83.045	VVANQIVK(1)MLEES	2	-0.25159	1	1	0.00100845	63.473	VVANQIVK(1)MLEES	2	0.00321	1
Vv_180806_00271	429	K	1	0.000541017	110.41	AVDK(1)FEYR	2	0.05386	2	1	0.00147943	93.162	AVDK(1)FEYR	2	0.27025	1
Vv_180806_00550	449	K	1	6.01651e-20	158.44	RMEEAGAEAYLVNTGWNGSGK(1)R	3	-0.26698	7	1	9.90003e-36	208.17	RMEEAGAEAYLVNTGWNGSGK(1)R	3	-0.52569	9
Vv_180806_03012	175	K	1	2.8736e-06	119.39	LGLQGDQIK(1)QFVK	2	0.0091028	3	1	1.29029e-10	158.01	LGLQGDQIK(1)QFVK	3	0.4105	4
Vv_180806_01351	367	K	0.98736	7.28134e-13	124.43	LPGMSQLPSDIK(0.013)DK(0.987)VDDK	3	0.02278	2	0.999507	5.32692e-24	185.96	LPGMSQLPSDIKDK(1)VDDK	2	0.84127	2
Vv_180806_01252	28	K	1	6.70353e-20	198.95	EADGLDFQLYPGELGK(1)R	3	-0.26126	2	1	1.25665e-11	133.86	EADGLDFQLYPGELGK(1)R	2	-0.35958	1
Vv_180806_01060	143	K	1	0.000112789	107.79	MVFVNK(1)MDR	2	-0.58541	11	1	0.000368169	96.342	MVFVNK(1)MDR	3	0.025933	12
Vv_180806_02601	149	K	1	0.00106223	101.54	DAQNK(1)FIR	2	-0.52006	1	1	0.00135304	95.909	DAQNK(1)FIR	2	-0.51634	1
Vv_180806_00746	369	K	1	7.3894e-10	118.72	YVNDAK(1)VAQAASAMLSK	3	-0.57933	2	1	3.0488e-09	123.08	YVNDAK(1)VAQAASAMLSK	3	-0.14938	2
Vv_180806_01875	180	K	1	4.34131e-15	129.43	PAQASK(1)VVSQIAKPDMTSEQLIR	3	1.2352	1	0.999998	1.08243e-07	86.557	PAQASK(1)VVSQIAKPDMTSEQLIR	3	0.11964	1
Vv_180806_02940	561	K	1	0.00131887	79.427	NILLK(1)PELK	2	0.01842	2	1	0.000491959	86.898	NILLK(1)PELK	2	0.70952	2
Vv_180806_02367	578	K	1	1.25473e-05	90.614	LGFADQLFK(1)NVR	2	0.022017	1	1	3.79067e-05	93.345	LGFADQLFK(1)NVR	2	1.2109	1
Vv_180806_00707	375	K	1	0.000517252	73.435	TVCSK(1)IIDAAR	2	1.0055	1	1	8.57841e-05	87.667	TVCSK(1)IIDAAR	2	0.67471	1
Vv_180806_03026	524	K	1	9.23299e-07	110.92	IYCESFK(1)GAEHLK	2	-0.12341	5	1	4.43494e-07	129.54	IYCESFK(1)GAEHLK	2	-0.12945	5
Vv_180806_02062	147	K	1	0.0207459	69.432	VGIK(1)INR	2	-0.61511	1	1	0.0245917	69.432	VGIK(1)INR	2	-1.0352	1
Vv_180806_01613	67	K	1	2.66461e-08	107.98	TKEDLYK(1)SLSLGDDK	2	1.928	2	1	1.00479e-11	156.67	TKEDLYK(1)SLSLGDDK	2	0.085311	2
Vv_180806_01252	53	K	1	0.000528	87.895	QTMLINEK(1)K	2	0.60165	1	1	0.000728711	99.973	QTMLINEK(1)K	2	-0.52455	3
Vv_180806_04550	165	K	1	0.00203828	66.056	LTPK(1)HYAYLK	2	0.15736	2	1	0.00141759	68.657	LTPK(1)HYAYLK	2	0.53665	2
Vv_180806_00781	144	K	1	0.000116165	74.853	VAGELGVK(1)APISLR	2	-0.3295	1	1	0.000147487	79.614	VAGELGVK(1)APISLR	2	-0.54577	1
Vv_180806_04017	297	K	1	1.20888e-08	116	FDK(1)IHHLTLELQPAK	2	-1.152	3	1	1.34741e-06	108.06	FDK(1)IHHLTLELQPAK	4	-0.36773	2
Vv_180806_01762	213	K	1	0.00074935	86.898	LK(1)QEIAELR	2	0.52097	2	1	0.000392913	96.342	LK(1)QEIAELR	2	0.25068	1
Vv_180806_00544	141	K	1	1.32244e-09	111.77	SMVAAGEK(1)SGHLDAVLER	3	0.59542	1	1	1.98977e-07	109.72	SMVAAGEK(1)SGHLDAVLER	2	0.12378	2
Vv_180806_00128	390	K	0.998399	1.10376e-08	109.54	VLGCYPSENVK(0.002)PTQVK(0.998)LS	2	-0.42948	2	0.993994	7.00233e-05	87.419	VLGCYPSENVK(0.006)PTQVK(0.994)LS	2	-0.021285	1
Vv_180806_00330	116	K	1	9.91223e-07	107.65	LFK(1)LAICSPCDMR	3	-0.93482	3	1	0.000180764	73.927	LFK(1)LAICSPCDMR	3	-0.90073	2
Vv_180806_03015	222	K	1	0.00234849	56.205	GLNPTK(1)AIGHIK	2	-0.71262	2	1	0.00293587	54.343	GLNPTK(1)AIGHIK	3	-0.057709	1
Vv_180806_03069	350	K	1	2.57887e-27	175.28	ETTQLTK(1)TQILSQASSSILAQAK	3	-0.53174	2	1	1.35184e-12	122.18	ETTQLTK(1)TQILSQASSSILAQAK	3	-0.54437	2
Vv_180806_04217	287	K	1	7.39888e-07	96.447	EAYK(1)PSMVPSEQTEGLMK	2	-0.053813	2	1	4.23109e-07	105.99	EAYK(1)PSMVPSEQTEGLMK	3	-0.26036	3
Vv_180806_00227	155	K	1	0.0137474	63.816	DK(1)FLEIAK	2	0.019738	1	1	0.0104069	64.711	DK(1)FLEIAK	2	-0.18853	1
Vv_180806_01316	263	K	1	2.53467e-06	120.57	EAGIYNMK(1)GEGK	2	-0.8123	3	1	2.07794e-06	106.26	EAGIYNMK(1)GEGK	2	-0.65594	5
Vv_180806_02417	132	K	1	4.85819e-05	99.973	VTYEIHMK(1)R	3	-0.7598	3	1	0.000164966	89.827	VTYEIHMK(1)R	3	-0.76404	5
Vv_180806_02148	125	K	1	1.19027e-09	112.24	VVHFFHEAHSDADNK(1)K	3	1.0598	2	1	1.03104e-05	97.767	VVHFFHEAHSDADNK(1)K	3	1.1859	3
Vv_180806_00558	416	K	1	3.51702e-16	188.44	VAESLK(1)QALEYLDNDR	2	0.53275	2	1	1.77094e-32	213.51	VAESLK(1)QALEYLDNDR	2	0.80797	1
Vv_180806_01848	489	K	1	0.000809465	63.185	FTEAALVK(1)ELEK	2	0.50178	2	1	0.000367285	71.208	FTEAALVK(1)ELEK	3	-0.5179	2
Vv_180806_04341	15	K	1	2.14609e-20	156.05	DAILK(1)HIQQHQSGSVNDFAVK	3	-0.81392	1	1	8.96288e-14	132.65	DAILK(1)HIQQHQSGSVNDFAVK	3	-1.1617	1
Vv_180806_00929	8	K	1	0.000174417	99.815	VYSYTEK(1)K	2	0.017458	2	1	0.00164021	114.99	VYSYTEK(1)K	2	0.052938	3
Vv_180806_02581	355	K	1	5.14708e-05	142.1	LVQK(1)HSVTAK	3	-0.74239	9	1	0.00012715	101.38	LVQK(1)HSVTAK	3	2.3365	2
Vv_180806_02425	845	K	1	2.34132e-07	103.79	NTVIVPVGAK(1)GGFVCK	2	0.24271	1	1	7.64149e-09	124.16	NTVIVPVGAK(1)GGFVCK	3	-0.054099	2
Vv_180806_00242	393	K	1	6.12443e-15	131.63	IAGVK(1)VINVADNSPAAQYQLQK	3	-0.25923	2	1	6.63161e-08	90.718	IAGVK(1)VINVADNSPAAQYQLQK	3	0.31096	1
Vv_180806_02711	74	K	1	2.1399e-08	118.21	IK(1)QQIGSLGSDLDAK	2	-1.3421	1	1	1.04377e-08	128.06	IK(1)QQIGSLGSDLDAK	3	-3.6838	2
Vv_180806_02950	44	K	1	4.156e-18	148.52	HPK(1)GIAASLLEK	3	0.4978	4	1	1.78751e-08	102.45	HPK(1)GIAASLLEK	3	0.45269	2
Vv_180806_01373	118	K	1	0.000753094	118.32	AEK(1)YLTK	2	-0.42334	1	1	0.0012845	118.32	AEK(1)YLTK	2	-1.6282	1
Vv_180806_01509	96	K	1	9.42261e-09	149.71	ETGK(1)PVYNAIVWQCR	2	1.0419	2	1	3.78915e-06	106.58	ETGK(1)PVYNAIVWQCR	2	0.25588	4
Vv_180806_03085	76	K	1	4.94096e-06	91.076	VAAIK(1)EAIANGSYR	2	-0.0072807	1	1	0.000153833	84.753	VAAIK(1)EAIANGSYR	2	0.12755	1
Vv_180806_01586	473	K	1	0.0278171	40.477	LVPPDPGMTLEK(1)AFK	2	-0.59059	1	1	0.00436899	51.317	LVPPDPGMTLEK(1)AFK	2	0.13312	1
Vv_180806_02802	100	K	1	2.26914e-07	98.582	DDK(1)SYPYIFLSAHR	2	0.21128	2	1	0.000121065	77.431	DDK(1)SYPYIFLSAHR	3	0.31888	2
Vv_180806_01537	170	K	1	0.0641096	64.567	TSLAWK(1)K	2	0.73755	1	1	0.0650427	55.676	TSLAWK(1)K	2	-0.46893	1
Vv_180806_02568	10	K	1	5.2591e-05	76.563	HGK(1)TAAEAGLFGR	3	-0.098575	1	1	3.42657e-06	98.676	HGK(1)TAAEAGLFGR	2	0.351	2
Vv_180806_00155	209	K	1	0.00987534	82.279	K(1)PGQAFHK	2	-0.077268	1	1	0.00672564	80.219	K(1)PGQAFHK	2	0.12106	1
Vv_180806_01032	217	K	1	1.2883e-07	123.4	NVITLLEDPK(1)SIIK	3	-0.34049	7	1	9.60747e-09	128.06	NVITLLEDPK(1)SIIK(1)K	2	0.23021	7
Vv_180806_01345	871	K	1	2.62991e-11	130.29	QAVGQQDALK(1)YETPGQK	2	0.98267	1	1	4.75201e-15	155.1	QAVGQQDALK(1)YETPGQK	2	1.3327	1
Vv_180806_02419	293	K	1	5.31448e-05	77.776	GAIFK(1)SADNGATWK	2	0.31975	1	1	4.08965e-05	97.273	GAIFK(1)SADNGATWK	2	-1.1924	1
Vv_180806_01942	180	K	1	0.000287562	73.435	SQSLNPFK(1)GVGR	2	-0.042451	1	1	0.0003651	72.29	SQSLNPFK(1)GVGR	2	0.08892	1
Vv_180806_00017	182	K	1	3.12138e-14	133.84	RIINEPTAAALAYGLDK(1)QGGDR	3	0.38882	4	1	4.97608e-14	141.69	IINEPTAAALAYGLDK(1)QGGDR	2	0.17223	5
Vv_180806_00499	53	K	1	0.0262819	64.757	HFPSK(1)AR	2	-0.91099	1	1	0.0239414	61.357	HFPSK(1)AR	2	-1.3673	1
Vv_180806_01462	258	K	1	8.12699e-08	169.89	VIDESLNSSAK(1)R	2	0.44015	1	1	5.5624e-13	173.76	VIDESLNSSAK(1)R	2	0.059838	1
Vv_180806_01537	146	K	1	5.6571e-05	96.604	AK(1)EIHTSTLK	2	0.68054	1	1	7.77548e-06	136.86	AK(1)EIHTSTLK	2	0.92749	1
Vv_180806_00720	369	K	1	0.00315636	98.997	GK(1)IDGFK	2	0.5211	2	1	0.00117148	117.1	GK(1)IDGFK	2	-0.78076	3
Vv_180806_00603	293	K	1	0.00069549	73.435	VGLLTGDVPQK(1)K	2	-0.24421	1	1	9.20766e-05	90.434	VGLLTGDVPQK(1)K	2	-0.86749	1
Vv_180806_02577	161	K	1	2.45564e-05	85.006	EFCGIQLPEGLEK(1)DK	3	-0.68886	2	1	8.11591e-11	145.86	EFCGIQLPEGLEK(1)DK	3	-0.036335	2
Vv_180806_04217	187	K	1	9.29958e-11	140.8	INFK(1)GIAAHAGNDPEK	3	-0.79923	4	1	0.000535497	59.728	INFK(1)GIAAHAGNDPEK	3	-0.15985	1
Vv_180806_01378	49	K	1	3.61042e-06	93.623	QISDHALK(1)VLYR	3	0.070199	2	1	6.6436e-05	84.479	QISDHALK(1)VLYR	3	0.13377	3
Vv_180806_01757	282	K	1	6.54919e-08	165.51	LAHQGK(1)NVIMTEK	2	0.4418	2	1	5.0973e-26	212.83	LAHQGK(1)NVIMTEK	2	0.057287	1
Vv_180806_01367	363	K	1	4.72223e-07	110.38	ILKEDVQAYVK(1)DALK	2	0.10198	5	1	2.80532e-09	138.05	ILKEDVQAYVK(1)DALK	2	-0.1501	5
Vv_180806_02072	105	K	1	7.49163e-06	124.42	YLLVYPIK(1)VNQQR	2	-0.31747	4	1	1.54247e-05	102.4	YLLVYPIK(1)VNQQR	2	-0.089382	3
Vv_180806_01450	584	K	1	7.81548e-05	110.98	YLK(1)HLAVDVLK	2	-0.17091	2	1	1.05199e-05	125.97	YLK(1)HLAVDVLK	2	-0.26215	2
Vv_180806_01783	7	K	1	0.0223464	68.081	TITYK(1)QR	2	-1.2135	1	1	0.0279156	58.194	TITYK(1)QR	2	0.25892	1
Vv_180806_03875	45	K	1	0.00576312	54.343	EGIPQLEK(1)VYK	2	-0.3379	1	1	0.0126067	48.568	EGIPQLEK(1)VYK	2	0.38077	1
Vv_180806_03039	46	K	1	6.84991e-07	95.067	QTK(1)SEPLFPSYIFVR	3	0.21501	2	1	3.75975e-12	148.62	QTK(1)SEPLFPSYIFVR	2	0.10642	1
Vv_180806_01018	194	K	1	0.00121516	80.787	VK(1)QFAIAPK	2	0.9613	2	1	0.00162961	72.607	VK(1)QFAIAPK	2	1.0636	1
Vv_180806_03191	117	K	1	9.40465e-10	162.88	MIGNLVMEQLK(1)HLDK	3	-1.0701	6	1	1.64173e-12	154.48	MIGNLVMEQLK(1)HLDK	3	-0.66362	8
Vv_180806_00480	307	K	1	0.000517252	73.435	LQLDK(1)LSLTHK	2	0.19248	2	1	0.000668271	68.515	LQLDK(1)LSLTHK	3	-0.41534	1
Vv_180806_00757	255	K	1	4.75301e-05	77.776	LK(1)SVSFVPEAFDK	2	0.38456	1	1	0.0129547	43.316	LK(1)SVSFVPEAFDK	2	2.7903	1
Vv_180806_00882	143	K	1	1.00802e-06	93.649	VGSNYK(1)DMYLSLK	2	-0.58227	2	1	0.00122534	56.569	VGSNYK(1)DMYLSLK	2	-1.9639	1
Vv_180806_01316	361	K	1	1.00046e-07	121.99	MAK(1)DAGYTAVISHR	2	-0.019467	1	1	2.36731e-12	160.78	MAK(1)DAGYTAVISHR	2	0.45513	2
Vv_180806_02072	449	K	1	9.80371e-05	133.81	LMSTK(1)NR	2	-1.3602	8	1	2.84665e-15	169.37	LMSTK(1)NR	2	0.52635	8
Vv_180806_01467	335	K	1	2.99934e-13	186.85	K(1)GDTVLNSATGK(1)TER	2	-0.086739	2	1	7.62722e-22	194.58	K(1)GDTVLNSATGK(1)TER	2	0.3639	3
Vv_180806_03135	207	K	1	0.000154635	112.11	LSK(1)HTYAVK	2	-0.036407	4	1	1.09758e-05	144.55	LSK(1)HTYAVK	3	-1.4435	4
Vv_180806_03193	347	K	1	6.02145e-07	98.676	GIASYSNQDMAK(1)IAGK	3	-0.3733	2	1	3.83657e-05	87.519	GIASYSNQDMAK(1)IAGK	2	-0.56845	1
Vv_180806_00460	161	K	1	1.20981e-05	91.469	HTLVVLDAEK(1)K	2	-1.52	2	1	0.000600044	73.632	HTLVVLDAEK(1)K	3	-0.014764	1
Vv_180806_02788	381	K	1	9.18654e-15	197.36	LYVK(1)YENDPSIKK	2	0.11878	6	1	1.57518e-13	175.48	LYVK(1)YENDPSIKK	2	0.60616	7
Vv_180806_01770	439	K	1	9.5567e-24	207.53	ANLAK(1)TMLYAINGGVDEK	2	0.63549	10	1	1.05363e-35	218.66	ANLAK(1)TMLYAINGGVDEK	3	0.032152	15
Vv_180806_03971	13	K	1	4.64464e-07	103.04	INNVK(1)ELLPPVAVLEK	2	-0.08963	2	1	0.000444098	66.022	INNVK(1)ELLPPVAVLEK	2	0.7052	3
Vv_180806_03019	222	K	1	8.69899e-26	191.41	AMDK(1)IFTLHADHEQNASTSTVR	3	-0.052837	11	1	4.23032e-24	170.5	AMDK(1)IFTLHADHEQNASTSTVR	3	0.39146	13
Vv_180806_02933	91	K	1	2.75721e-05	90.614	YYNPEIAK(1)EYK	2	2.4616	2	1	2.19122e-05	122.7	YYNPEIAK(1)EYK	2	-0.85537	3
Vv_180806_02113	22	K	1	1.97461e-05	101.71	VMDYGK(1)FLFEK	2	-0.53561	2	1	0.0108271	48.115	VMDYGK(1)FLFEK	2	-0.60144	3
Vv_180806_01264	186	K	1	4.29831e-05	129.85	DTHSFK(1)NALR	2	0.33687	4	1	8.45728e-10	167.67	DTHSFK(1)NALR	3	-1.4329	3
Vv_180806_00436	77	K	1	5.72715e-05	117.2	TKDGIPAK(1)VER	2	-0.10999	3	1	0.000100052	124.12	TKDGIPAK(1)VER	2	-0.16759	2
Vv_180806_04745	610	K	1	0.000322605	93.667	DNK(1)YFPSFK	2	-0.1298	1	1	0.000392913	96.342	DNK(1)YFPSFK	2	-0.20666	1
Vv_180806_03283	126	K	1	9.12082e-09	142.54	LYK(1)MTESQFGEESKK	2	1.7371	10	1	8.16072e-15	163.99	LYK(1)MTESQFGEESKK	2	0.086156	10
Vv_180806_00222	473	K	1	9.32433e-12	121.77	GHEDYQVLK(1)HQTVHYSDR	3	-0.18246	2	1	1.25336e-35	209.66	GHEDYQVLK(1)HQTVHYSDR	5	-0.43993	3
Vv_180806_03415	249	K	1	1.58878e-14	137.45	LALTEQVAQLK(1)VDHANAK	2	0.5575	2	1	1.03844e-07	113.47	LALTEQVAQLK(1)VDHANAK	3	0.16681	1
Vv_180806_00312	302	K	1	2.60166e-07	102.52	SASTLAELACGMK(1)FK	3	-0.087444	2	1	3.32567e-05	93.478	SASTLAELACGMK(1)FK	3	-0.028609	2
Vv_180806_00431	54	K	1	1.77486e-06	151.44	VK(1)TVLTEK	2	0.24089	2	1	8.88716e-05	137.14	VK(1)TVLTEK	2	-0.063041	2
Vv_180806_03132	394	K	1	0.00897202	60.167	VLVEGPSK(1)K	2	0.43732	1	1	0.0670159	43.308	VLVEGPSK(1)K	2	0.41285	1
Vv_180806_01894	489	K	1	0.00924861	47.712	EQANYLSIK(1)VK	2	-2.0632	1	1	0.00186355	63.091	EQANYLSIK(1)VK	2	-0.70733	1
Vv_180806_00701	9	K	1	0.0107637	91.9	LDNIHK(1)R	2	-0.25373	1	1	0.00338702	113.7	LDNIHK(1)R	2	0.18145	1
Vv_180806_03026	53	K	1	2.089e-185	412.93	GCADK(1)STFNEHHILAIAQAVAEVR	2	-0.46552	3	1	6.72934e-51	223.68	GCADK(1)STFNEHHILAIAQAVAEVR	4	0.0099804	5
Vv_180806_03016	483	K	1	2.84314e-12	157.42	LKDAHLSDK(1)STEFNTQR	2	-0.16574	3	1	2.15694e-11	139.81	LKDAHLSDK(1)STEFNTQR	2	-0.27743	2
Vv_180806_01642	296	K	1	0.0077726	84.916	IFK(1)NMSK	2	-0.45613	1	1	0.0219916	74.255	IFK(1)NMSK	2	1.2984	1
Vv_180806_00976	51	K	1	1.01014e-10	130.21	SFGAPTITK(1)DGVSVAR	2	-0.15958	6	1	3.0661e-06	101.53	SFGAPTITK(1)DGVSVAR	3	0.077879	6
Vv_180806_01122	247	K	1	3.36994e-05	86.911	AMITPGTAK(1)YQR	2	0.10482	1	1	2.3261e-05	99.5	AMITPGTAK(1)YQR	2	0.065928	1
Vv_180806_04037	59	K	1	5.83456e-13	127.61	LCVVCGK(1)GNNGGDGYVVAR	2	-0.84053	1	1	6.48144e-25	183.36	LCVVCGK(1)GNNGGDGYVVAR	2	-0.61931	1
Vv_180806_04187	265	K	1	0.00132622	64.121	GYIDSK(1)ELLTR	2	0.62295	1	1	0.00010771	99.752	GYIDSK(1)ELLTR	2	0.63103	1
Vv_180806_01509	219	K	1	7.08955e-11	137.61	LLEEMGIPASMMPEVK(1)R	3	-0.95201	2	1	7.51763e-06	100.04	LLEEMGIPASMMPEVK(1)R	2	-0.71239	3
Vv_180806_01060	368	K	1	0.000154362	109.11	IVQMHANK(1)R	2	0.19592	6	1	0.000201424	128.38	IVQMHANK(1)R	2	0.00099831	7
Vv_180806_01659	121	K	1	7.39391e-08	159.04	LDK(1)IFER	2	-0.26341	7	1	0.000330569	130.27	LDK(1)IFER	2	0.12721	7
Vv_180806_02753	192	K	1	0.000266256	84.479	EVVK(1)HIPLER	2	0.52252	2	1	0.00270774	63.473	EVVK(1)HIPLER	2	0.31353	2
Vv_180806_01000	339	K	1	2.41995e-06	108.56	IIESMAENK(1)ANR	3	0.22647	2	1	7.07747e-26	218.54	IIESMAENK(1)ANR	2	-1.5625	1
Vv_180806_01155	322	K	1	6.56334e-07	95.57	HDIPVFVGSSK(1)EPEK	3	0.62563	2	1	0.000439556	64.04	HDIPVFVGSSK(1)EPEK	3	1.1195	1
Vv_180806_01724	194	K	1	0.000225329	129.88	FTK(1)DLEGHVR	3	0.53008	5	1	6.48877e-05	118.28	FTK(1)DLEGHVR	2	1.4721	2
Vv_180806_03431	104	K	1	0.00168619	93.374	GIGSK(1)LLK	2	0.5844	1	1	0.00276018	82.452	GIGSK(1)LLK	2	0.093986	1
Vv_180806_01373	122	K	1	0.00335699	61.344	YLTK(1)LDLWEK	2	0.19147	1	1	0.00025522	84.507	YLTK(1)LDLWEK	2	0.72442	2
Vv_180806_00368	157	K	1	0.000251858	98.009	IK(1)GGHGAVR	2	-0.38739	2	1	1.47248e-05	143.37	IK(1)GGHGAVR	2	-1.0374	2
Vv_180806_04262	64	K	1	0.00448436	57.175	ETLLGCTALK(1)R	2	-2.3089	1	1	0.0021431	66.267	ETLLGCTALK(1)R	2	-0.62454	1
Vv_180806_02112	132	K	1	0.000838015	117.4	TK(1)YQVIK	2	-0.096308	2	1	0.00141161	116.73	TK(1)YQVIK	2	-0.51348	2
Vv_180806_00782	94	K	1	7.16067e-06	121.24	GLTNK(1)YSISVSTK	2	0.5627	1	1	3.89784e-05	94.09	GLTNK(1)YSISVSTK	2	0.56882	1
Vv_180806_00432	62	K	1	0.00222751	104.45	QGK(1)IWIR	2	-0.32503	2	1	0.00339326	94.262	QGK(1)IWIR	2	0.22932	2
Vv_180806_01405	844	K	1	1.68707e-05	90.827	AHLMASK(1)AEAR	2	0.32755	4	1	6.31993e-05	89.827	AHLMASK(1)AEAR	2	-0.017378	3
Vv_180806_02060	1234	K	1	9.66271e-07	107.93	RMEK(1)LPIDPNKDR	3	-0.58767	1	0.999996	0.00112154	59.864	RMEK(1)LPIDPNKDR	3	-0.84796	1
Vv_180806_00210	828	K	1	5.32764e-05	88.338	SDVVMILSK(1)VR	2	0.67127	1	1	9.08036e-05	90.434	SDVVMILSK(1)VR	2	0.16445	1
Vv_180806_00179	23	K	1	0.00277194	101.25	HK(1)VELLK	2	0.074914	3	1	0.00154794	114.99	HK(1)VELLK	2	-1.0714	3
Vv_180806_03833	104	K	1	2.33465e-05	140.14	LISTDTTSSK(1)HR	2	0.46433	2	1	5.28176e-06	118.87	LISTDTTSSK(1)HR	2	-0.052763	3
Vv_180806_01322	114	K	1	0.0122016	78.149	SLQWDAK(1)R	2	1.6029	1	1	0.00244492	99.442	SLQWDAK(1)R	2	1.0835	1
Vv_180806_01967	382	K	1	5.41427e-11	137.73	ISVAGMTK(1)SNMGPLCK	3	-0.72584	13	1	4.96925e-27	166.9	ISVAGMTK(1)SNMGPLCK	2	-3.0369	12
Vv_180806_04760	90	K	1	1.02627e-14	194.77	FICGTQDIHK(1)ELEQK	2	-0.25644	3	1	2.49679e-15	163.2	FICGTQDIHK(1)ELEQK	2	-0.33662	2
Vv_180806_03816	117	K	1	0.00248977	54.023	VLLHGYNDK(1)PAGR	3	0.098985	2	1	1.7597e-05	97.779	VLLHGYNDK(1)PAGR	2	0.042401	2
Vv_180806_01306	97	K	1	3.32966e-06	94.717	TQPEYVCLVPEK(1)R	3	-0.029502	4	1	2.65356e-05	95.854	TQPEYVCLVPEK(1)R	3	0.35928	4
Vv_180806_00793	16	K	1	0.00086542	64.64	K(1)HTLGYELLFR	3	-0.24069	1	1	8.45161e-05	85.924	K(1)HTLGYELLFR	3	-0.26012	1
Vv_180806_02786	749	K	1	2.69995e-07	103.87	GMK(1)LADGDQVVSLIVPK	2	-0.77182	1	1	1.06483e-05	94.922	GMK(1)LADGDQVVSLIVPK	2	-0.13597	1
Vv_180806_03771	350	K	1	2.19113e-09	109.79	SALELLK(1)NAIELCNAR	2	-0.21656	1	1	1.46124e-17	171.46	SALELLK(1)NAIELCNAR	2	-0.052699	2
Vv_180806_01695	290	K	1	3.93344e-15	202.72	DAGGK(1)NHVMVGR	3	-0.89525	5	1	8.47219e-17	189.24	DAGGK(1)NHVMVGR	3	1.4457	5
Vv_180806_03323	119	K	1	0.00348068	97.093	NFSK(1)LEK	2	0.13189	1	1	0.0111992	71.501	NFSK(1)LEK	2	0.46284	1
Vv_180806_00328	135	K	1	4.02675e-05	117.18	HSFLVK(1)R	2	-0.029401	1	1	6.92161e-05	115.69	HSFLVK(1)R	2	-0.56985	2
Vv_180806_01459	54	K	1	1.01893e-11	193.28	NMYGFTGTYK(1)GR	2	1.0285	12	1	7.25886e-14	176.78	NMYGFTGTYK(1)GR	2	0.4797	9
Vv_180806_01617	114	K	1	1.0391e-05	97.597	FMGK(1)VYDGLHR	2	-0.44448	2	1	6.60997e-05	105.4	FMGK(1)VYDGLHR	2	-0.9256	2
Vv_180806_03208	231	K	1	3.69156e-05	88.596	HNAK(1)NLLGHLK	3	-0.95417	5	1	0.00138056	63.046	HNAK(1)NLLGHLK	3	0.24707	3
Vv_180806_03899	4	K	1	3.30108e-20	205.66	TEK(1)FVQTVSSVNYNK	3	1.0945	8	1	2.15183e-29	210.07	TEK(1)FVQTVSSVNYNK	2	-0.21111	11
Vv_180806_01217	185	K	1	2.58228e-05	82.529	AITHGLAIASGVK(1)ACK	2	-0.54684	2	1	1.27377e-05	95.57	AITHGLAIASGVK(1)ACK	2	-0.81798	2
Vv_180806_01208	20	K	1	0.0105069	47.302	IVSNEIFK(1)WFK	2	-0.21086	1	1	0.00269338	58.172	IVSNEIFK(1)WFK	2	-0.433	1
Vv_180806_00550	347	K	1	2.6868e-07	103.88	VSYPIHHIENIVK(1)PVSK	2	0.54267	3	1	2.03741e-09	127.97	VSYPIHHIENIVK(1)PVSK	2	-0.015477	3
Vv_180806_01806	129	K	1	0.00236691	95.502	MMK(1)NAISR	2	2.7306	1	1	0.000121081	133.23	MMK(1)NAISR	2	0.02986	1
Vv_180806_01138	99	K	1	1.41716e-09	110.78	MPGGIITPK(1)QWLAIDK	3	0.060547	5	1	2.02079e-06	102.39	MPGGIITPK(1)QWLAIDK	3	-0.12297	5
Vv_180806_00227	161	K	1	0.000501427	90.15	FLEIAK(1)VER	2	-0.35373	1	1	0.00144987	74.841	FLEIAK(1)VER	2	-0.29818	1
Vv_180806_00601	130	K	1	9.51707e-16	183.31	NK(1)ILFENLTPLHANER	2	1.6431	8	1	2.06364e-21	182.15	NK(1)ILFENLTPLHANER	2	0.3282	5
Vv_180806_01934	130	K	1	5.27467e-07	75.064	GIEDCATLAPLHNPAHIIGIK(1)AAQK	4	-0.34536	1	1	3.53568e-12	109.56	GIEDCATLAPLHNPAHIIGIK(1)AAQK	3	3.4422	2
Vv_180806_00107	79	K	1	0.000246633	121.6	HLLSK(1)MQSK	2	-0.34175	1	1	1.45322e-12	184.71	HLLSK(1)MQSK	2	-0.37897	1
Vv_180806_00234	116	K	1	0.00123432	65.179	NWYSLAEK(1)IVK	2	0.20553	1	1	8.66693e-05	88.155	NWYSLAEK(1)IVK	2	-0.16605	2
Vv_180806_01837	22	K	1	1.13251e-07	126.71	FK(1)QSGQAQSVGSPK	3	0.67305	2	1	6.96017e-08	121.24	FK(1)QSGQAQSVGSPK	2	-0.84029	1
Vv_180806_02809	151	K	1	1.48722e-05	135.8	VFGEVNEHK(1)VR	2	0.92734	2	1	3.35407e-05	117.25	VFGEVNEHK(1)VR	2	0.38876	1
Vv_180806_00213	331	K	0.999999	0.00024283	77.24	KPDITLVSGGK(1)AK	2	0.12934	2	0.999995	0.00937167	58.079	KPDITLVSGGK(1)AK	2	-0.24271	1
Vv_180806_01733	144	K	1	3.9534e-11	110.38	YVEEGK(1)YTFCTPGHMGGTAFQK	3	-0.4641	1	1	5.33744e-08	92.932	YVEEGK(1)YTFCTPGHMGGTAFQK	3	-0.45728	1
Vv_180806_00031	327	K	1	3.54362e-10	119.65	STGEHMNSQSVNAALK(1)R	3	0.29908	1	1	4.5753e-15	153.79	STGEHMNSQSVNAALK(1)R	3	0.33294	1
Vv_180806_01255	205	K	1	9.38096e-07	94.007	MSCVDLAK(1)TFSYLANK	2	-0.022555	1	1	8.91037e-09	122.81	MSCVDLAK(1)TFSYLANK	3	-0.046848	2
Vv_180806_01848	449	K	1	5.00833e-25	203.56	VQRPLGK(1)NEDTILPAVQVGDK	3	0.15404	8	1	1.55928e-45	236.16	VQRPLGK(1)NEDTILPAVQVGDK	2	-0.45914	6
Vv_180806_02695	434	K	1	1.79211e-08	145.86	NFIDGLELPEHEK(1)AR	3	0.023903	2	1	2.15981e-29	210.02	NFIDGLELPEHEK(1)AR	2	-0.94105	2
Vv_180806_00765	583	K	1	1.46247e-05	88.075	QK(1)VAVLPAVEWAR	2	0.34182	2	1	0.00068539	67.019	QK(1)VAVLPAVEWAR	2	0.14455	1
Vv_180806_03218	317	K	1	9.18155e-08	100.39	IESDLMK(1)HIPISELGSAQLR	3	-1.1835	1	1	6.50858e-07	89.011	IESDLMK(1)HIPISELGSAQLR	3	-0.40503	1
Vv_180806_00194	1141	K	1	3.22453e-51	273.84	CHK(1)NTCPVGIATQNK	2	-0.058346	3	1	6.49394e-11	146.2	CHK(1)NTCPVGIATQNK	2	-0.18199	2
Vv_180806_01304	143	K	1	8.40369e-15	145.91	ANFPVVLCVNK(1)VDNVQDR	2	-0.26829	2	1	2.7995e-13	145.91	ANFPVVLCVNK(1)VDNVQDR	2	-1.142	2
Vv_180806_04122	32	K	1	0.00256909	101.54	IITQEAK(1)R	2	0.33598	1	1	0.000664493	127.56	IITQEAK(1)R	2	0.17829	1
Vv_180806_00170	209	K	1	3.50067e-05	127.87	FAPAK(1)NDLQQCK	2	-0.24851	1	1	1.70174e-07	137.01	FAPAK(1)NDLQQCK	3	-0.41416	3
Vv_180806_03614	10	K	1	0.00133436	71.085	SK(1)HYFPTNTR	2	-0.50604	1	1	0.00055426	75.819	SK(1)HYFPTNTR	2	0.38142	1
Vv_180806_00236	10	K	1	2.16203e-05	90.614	MQALLDWVEK(1)R	2	0.014232	3	1	4.66126e-11	168.3	MQALLDWVEK(1)R	3	-0.45689	2
Vv_180806_04898	78	K	1	5.66009e-06	117.93	ALK(1)CFGGMCSHGR	2	-0.39353	2	1	6.18087e-05	88.075	ALK(1)CFGGMCSHGR	2	-0.20371	2
Vv_180806_01373	128	K	1	0.0076339	98.997	LDLWEK(1)R	2	0.086523	1	1	0.0080615	89.296	LDLWEK(1)R	2	0.29636	1
Vv_180806_04222	146	K	1	0.000315169	141.48	LVGIEILK(1)R	2	-0.18517	1	1	0.000503993	115.71	LVGIEILK(1)R	2	-0.43457	1
Vv_180806_00251	106	K	1	1.96344e-08	108.58	SSWITLDNAEK(1)TAR	2	-0.67252	1	1	7.72489e-08	119.96	SSWITLDNAEK(1)TAR	2	-0.68652	1
Vv_180806_00434	48	K	1	0.0359038	74.415	AAVLVK(1)K	2	-0.78503	3	1	0.0202062	74.415	AAVLVK(1)K	2	0.086892	3
Vv_180806_04110	183	K	1	2.70128e-05	85.493	NYEPATQK(1)LYQWAGPR	2	0.7596	1	1	2.12625e-14	155.57	NYEPATQK(1)LYQWAGPR	2	-0.45715	1
Vv_180806_02796	614	K	1	1.41067e-06	91.812	VINWLCDK(1)YELGAK	3	1.1715	2	1	0.000113603	82.651	VINWLCDK(1)YELGAK	3	0.42146	2
Vv_180806_01555	70	K	1	0.000361156	124.34	LGK(1)NALK	2	0.46901	3	1	0.000206921	143.89	LGK(1)NALK	2	0.77285	5
Vv_180806_04243	180	K	1	5.59001e-05	97.565	LGQK(1)PPQNAK	2	-0.25786	1	1	0.00052001	76.815	LGQK(1)PPQNAK	2	0.79646	1
Vv_180806_01973	357	K	1	3.93136e-05	99.688	APVIVK(1)NYPK	3	-0.54948	3	1	0.000439685	80.755	APVIVK(1)NYPK	2	0.14434	2
Vv_180806_02092	197	K	1	0.000388959	63.29	LHQDIADEHHPK(1)IAK	4	-0.23249	1	1	1.59448e-08	122.75	LHQDIADEHHPK(1)IAK	3	0.1734	2
Vv_180806_01888	269	K	1	0.0075588	46.069	GIFFK(1)MQQLVPEK	2	0.67867	1	1	0.000227078	74.987	GIFFK(1)MQQLVPEK	2	-0.025303	2
Vv_180806_01763	116	K	1	9.70153e-10	113.49	QILYLLGPVGGGK(1)SSLAEK	3	0.25695	2	1	6.66673e-10	125.23	QILYLLGPVGGGK(1)SSLAEK	2	0.25575	2
Vv_180806_03172	136	K	1	0.00624458	75.738	GK(1)GLLLAK	2	0.30757	1	1	0.001332	96.367	GK(1)GLLLAK	2	0.29461	2
Vv_180806_01539	138	K	1	4.87889e-13	183.36	TRPFSK(1)VPAIESTTK	2	-0.23349	2	1	6.16792e-19	185.26	TRPFSK(1)VPAIESTTK	2	-0.011894	2
Vv_180806_03195	16	K	1	3.67092e-05	89.805	NLSETLFVK(1)HK	2	-2.2775	1	1	9.60858e-05	93.345	NLSETLFVK(1)HK	2	0.37786	2
Vv_180806_01458	220	K	1	1.25473e-05	90.614	PFIGPGK(1)GQFER	2	-0.20554	1	1	2.16765e-06	127.17	PFIGPGK(1)GQFER	3	0.43707	2
Vv_180806_00237	70	K	1	0.00162855	58.754	VEWQGK(1)PVWVVR	3	-0.14822	1	1	5.28176e-06	118.87	VEWQGK(1)PVWVVR	2	0.49998	1
Vv_180806_00926	106	K	1	0.00662776	49.708	K(1)GEMNFDVVVASPDAMR	2	1.0911	1	1	4.77686e-15	158.98	K(1)GEMNFDVVVASPDAMR	3	-0.37119	4
Vv_180806_01665	131	K	1	5.34659e-17	128.98	SSEIDSTPSVGTDESAK(1)FIQGVSNRDGK	3	-0.35483	5	1	5.28593e-15	121.56	SSEIDSTPSVGTDESAK(1)FIQGVSNRDGK	3	0.0082146	2
Vv_180806_00072	149	K	1	0.000240274	123.86	ELGIDK(1)HVR	2	0.127	2	1	0.000188807	120.99	ELGIDK(1)HVR	2	-0.059006	2
Vv_180806_01207	274	K	1	1.35989e-07	102.08	AALAGEGVLDSTEFK(1)QLHR	3	-0.30787	1	1	9.84425e-13	133.86	AALAGEGVLDSTEFK(1)QLHR	2	-0.27778	2
Vv_180806_00207	298	K	1	2.64364e-05	80.507	FGHHGANHPVK(1)DLDR	3	0.88933	1	1	0.000202461	70.26	FGHHGANHPVK(1)DLDR	3	2.8432	1
Vv_180806_01265	350	K	1	0.0350126	56.014	LMLK(1)TQR	2	2.7157	1	1	0.0288345	52.482	LMLK(1)TQR	2	0.4992	1
Vv_180806_01382	490	K	1	0.00103572	86.898	LNGTFSLK(1)R	2	0.6147	1	1	0.000255838	117.7	LNGTFSLK(1)R	2	1.1139	2
Vv_180806_01329	638	K	1	0.00141568	63.091	QK(1)GAMALFGEK	2	-0.27855	1	1	0.00174686	60.301	QK(1)GAMALFGEK	2	-1.2794	1
Vv_180806_04895	22	K	1	0.0003341	66.068	DTQGNFHHIDSQK(1)SGK	3	1.1488	1	1	0.00391613	53.565	DTQGNFHHIDSQK(1)SGK	3	0.33551	1
Vv_180806_01265	122	K	1	1.30596e-06	109.72	LPHVLQDLAIAK(1)R	2	-0.26748	2	1	1.17644e-06	128.54	LPHVLQDLAIAK(1)R	2	0.18857	2
Vv_180806_04381	185	K	1	2.64414e-05	89.231	VLACGGTWMVDK(1)K	2	-0.23466	2	1	4.22257e-05	98.942	VLACGGTWMVDK(1)K	2	-0.71636	1
Vv_180806_01509	233	K	1	0.000243066	71.685	SSEIYGQTNIGGK(1)GGTR	3	-0.43653	2	1	2.07803e-09	127.88	SSEIYGQTNIGGK(1)GGTR	2	-0.22552	1
Vv_180806_00327	90	K	1	0.0108737	68.383	ELMMVK(1)VK	2	-0.19064	1	1	0.0360049	55.37	ELMMVK(1)VK	2	-0.78781	1
Vv_180806_00435	7	K	1	1.39016e-05	91.233	K(1)GPFIDLHLLK	2	0.10822	2	1	0.000218035	98.902	K(1)GPFIDLHLLK	2	0.42827	2
Vv_180806_02928	57	K	1	4.62713e-08	105.79	NAFRPQTVK(1)EMIQALADAR	3	-0.43956	1	1	2.86813e-14	147.06	NAFRPQTVK(1)EMIQALADAR	3	0.33667	1
Vv_180806_00433	204	K	1	1.06537e-08	98.3	VWIFK(1)GEILGGMPAATEAAEPK	2	0.49434	2	1	2.01884e-06	80.002	VWIFK(1)GEILGGMPAATEAAEPK	3	-0.93468	1
Vv_180806_02517	249	K	1	3.65317e-05	150.04	AMNK(1)AAEMVYR	2	-0.37967	1	1	1.71141e-08	150.04	AMNK(1)AAEMVYR	2	-0.28404	1
Vv_180806_02787	53	K	1	0.0330294	63.961	ADGLFGK(1)K	2	0.083663	1	1	0.00662182	80.438	ADGLFGK(1)K	2	0.50621	1
Vv_180806_02611	117	K	1	0.000315452	127.76	GLPDDK(1)GLWR	2	0.064305	1	1	0.000327184	82.417	GLPDDK(1)GLWR	2	-0.26457	1
Vv_180806_00266	221	K	1	1.60918e-11	154.69	FALPTLIAVGQQDK(1)PR	3	0.3263	2	1	9.93538e-12	139.21	FALPTLIAVGQQDK(1)PR	3	0.63698	3
Vv_180806_04143	479	K	1	1.12673e-08	167.71	VFK(1)NNEFELYCQR	2	0.050108	2	1	3.1906e-06	114.72	VFK(1)NNEFELYCQR	2	0.010253	1
Vv_180806_04045	664	K	1	0.000153254	76.073	WPVVDGK(1)ETLWR	2	0.42269	1	1	0.00107151	65.295	WPVVDGK(1)ETLWR	2	-0.78291	1
Vv_180806_04442	9	K	1	5.34043e-08	115.68	PLNDK(1)LIVER	2	-1.8242	9	1	1.01349e-09	142.45	PLNDK(1)LIVER	2	0.10731	6
Vv_180806_01849	327	K	1	0.000127343	109.29	IEK(1)SVLGFR	2	0.14584	1	1	1.09015e-06	152.34	IEK(1)SVLGFR	2	-0.22159	1
Vv_180806_03757	40	K	1	2.97951e-05	127.76	NNK(1)GETPIMR	2	0.36177	4	1	7.56635e-13	135.08	NNK(1)GETPIMR	2	-0.32074	3
Vv_180806_00943	429	K	1	2.27211e-05	104.59	YVK(1)SNAIVYSK	2	1.1574	1	1	3.58688e-05	116.71	YVK(1)SNAIVYSK	2	1.2463	1
Vv_180806_01673	105	K	1	0.000155782	88.596	IIGMNYK(1)DDR	2	-0.67805	1	1	0.000118561	110.39	IIGMNYK(1)DDR	2	-1.2198	1
Vv_180806_04035	12	K	1	0.00316377	77.192	LGFK(1)DVLFR	2	-0.21156	1	1	0.000488183	87.258	LGFK(1)DVLFR	2	-0.01443	1
Vv_180806_00693	11	K	1	3.15084e-09	111.63	IVAIANQK(1)GGVGK	2	0.52172	1	1	6.38969e-08	111.63	IVAIANQK(1)GGVGK	2	1.3479	1
Vv_180806_04001	469	K	1	0.00114547	72.434	MMQK(1)YHLDPR	2	-1.3196	1	1	0.00191376	66.663	MMQK(1)YHLDPR	2	-0.94467	1
Vv_180806_03182	43	K	1	0.00203952	85.666	YGLVLGGK(1)R	2	0.098089	1	1	0.000889874	92.491	YGLVLGGK(1)R	2	0.39189	1
Vv_180806_02775	599	K	1	1.53413e-06	100.23	IAK(1)IVSCESVPK(1)ADK	2	-0.3938	1	1	0.00200767	57.434	IAK(1)IVSCESVPK	2	1.0752	1
Vv_180806_02891	70	K	1	1.9897e-17	138.28	FNGTVEVEGGNLIVNGK(1)TVR	2	0.0029413	3	1	1.5713e-10	127.58	FNGTVEVEGGNLIVNGK(1)TVR	2	0.43669	7
Vv_180806_00267	285	K	1	1.74014e-15	199.13	LAHK(1)VGGDVYYPR	2	-0.69664	3	1	2.58634e-05	94.688	LAHK(1)VGGDVYYPR	2	-0.0042201	2
Vv_180806_00791	37	K	1	0.00486099	78.939	QEGFLK(1)TR	2	0.1245	1	1	0.00166879	89.047	QEGFLK(1)TR	2	0.51058	1
Vv_180806_01283	103	K	1	8.22346e-06	66.664	NEK(1)PDLVGYR	2	0.63169	2	1	0.00538322	55.721	NEK(1)PDLVGYR	2	0.36476	1
Vv_180806_02566	171	K	1	4.65656e-06	162.68	HYSFAISPK(1)TR	3	0.80675	2	1	1.82342e-05	124.42	HYSFAISPK(1)TR	2	0.51966	2
Vv_180806_01461	161	K	1	7.61563e-06	124.51	LK(1)GADESILDTVR	2	1.1401	1	1	1.6121e-05	100.11	LK(1)GADESILDTVR	2	0.6523	1
Vv_180806_00147	500	K	1	6.12545e-09	88.872	ETAELHPNTSELIEK(1)VAQVVEQK	3	3.938	1	1	1.15319e-06	80.702	ETAELHPNTSELIEK(1)VAQVVEQK	3	-1.6842	1
Vv_180806_00217	67	K	1	0.000381172	65.231	MEAELVPK(1)HGIDIDFIK	3	-1.1118	2	1	1.42265e-05	88.19	MEAELVPK(1)HGIDIDFIK	3	0.42944	2
Vv_180806_01159	106	K	1	1.08987e-06	99.941	EMK(1)GLGHAILTGR	3	-1.1322	3	1	5.19681e-07	128.95	EMK(1)GLGHAILTGR	2	-1.7115	4
Vv_180806_01838	535	K	1	2.81938e-05	74.141	IK(1)AGQDTISVTGNVLR	2	-1.6642	1	1	7.16296e-10	131.56	IK(1)AGQDTISVTGNVLR	2	-0.5884	1
Vv_180806_00339	163	K	1	0.0139975	63.419	NVLHK(1)IAR	2	-0.93817	1	1	0.0100725	65.156	NVLHK(1)IAR	2	-0.94238	1
Vv_180806_01284	395	K	1	0.0158696	52.126	SEEALVK(1)LK	2	-0.25395	1	1	0.000713152	83.998	SEEALVK(1)LK	2	0.1516	1
Vv_180806_01532	23	K	1	7.95178e-05	86.014	QDWAGCMAK(1)VK	2	-0.35245	1	1	0.000100702	86.014	QDWAGCMAK(1)VK	2	-0.29235	1
Vv_180806_01120	441	K	1	1.59424e-08	114.63	AGENVDK(1)YAYLASLK	2	-2.9032	1	1	0.000428768	67.646	AGENVDK(1)YAYLASLK	2	-0.34162	1
Vv_180806_02860	228	K	1	7.96827e-26	189.77	PAIGVGAGNVPVVIDETADIK(1)R	4	-0.10902	6	1	8.11971e-41	213.15	PAIGVGAGNVPVVIDETADIK(1)R	4	0.35659	9
Vv_180806_04429	128	K	1	4.75433e-06	94.09	PK(1)ESQLAAMASR	2	0.48743	1	1	8.49283e-06	113.76	PK(1)ESQLAAMASR	2	0.11148	1
Vv_180806_01368	106	K	1	1.66574e-13	176.89	VINQLTGGLGGMAK(1)MR	2	3.75	5	1	5.8294e-17	162.88	VINQLTGGLGGMAK(1)MR	3	0.41689	3
Vv_180806_03508	343	K	1	0.00148582	110.34	EILK(1)NLK	2	0.75611	1	1	0.00337831	94.401	EILK(1)NLK	2	0.65987	1
Vv_180806_00488	144	K	1	1.63183e-05	88.565	LYPTK(1)LTQYDDALVHEK	2	3.4677	2	1	5.35932e-05	77.027	LYPTK(1)LTQYDDALVHEK	3	0.37223	1
Vv_180806_00968	30	K	1	9.27238e-06	135.1	TMEVHYSK(1)HHK	4	-0.94679	12	1	7.09495e-05	100.93	TMEVHYSK(1)HHK	3	-0.12157	6
Vv_180806_00498	42	K	1	7.7866e-06	127.02	GAEVQVVMTK(1)AAK	2	-0.2318	2	1	2.05608e-05	98.942	GAEVQVVMTK(1)AAK	3	0.23301	3
Vv_180806_03150	47	K	1	0.000221778	99.855	LYSVSK(1)DGR	2	0.5359	1	1	1.58077e-05	143.03	LYSVSK(1)DGR	2	0.3333	1
Vv_180806_01934	308	K	1	1.13975e-08	128.73	LAK(1)YVAGYTATLEGR	2	-0.12248	5	1	8.95983e-09	128.71	LAK(1)YVAGYTATLEGR	3	-0.25697	6
Vv_180806_04175	5	K	1	2.48431e-06	152	MDNFK(1)HLPEPFR	3	-0.11163	11	1	1.05059e-06	130.15	MDNFK(1)HLPEPFR	2	-0.11957	3
Vv_180806_00797	203	K	0.997237	0.000344666	74.962	NK(0.003)PK(0.997)FNEIFSK	2	0.17079	2	0.805892	0.0183581	42.629	NK(0.194)PK(0.806)FNEIFSK	3	-0.12161	1
Vv_180806_02449	351	K	1	0.0097925	82.426	EAQSILK(1)K	2	2.1044	1	1	0.0445604	53.775	EAQSILK(1)K	2	2.7118	1
Vv_180806_02829	206	K	1	0.000339592	65.467	EFIEAAHVCGVSK(1)WK	3	-0.16875	1	1	1.9554e-12	155.37	EFIEAAHVCGVSK(1)WK	3	-0.38036	2
Vv_180806_00479	302	K	1	0.00347011	96.665	K(1)DIVDFLK	2	0.073585	2	1	5.4908e-11	124.08	K(1)DIVDFLK(1)HNDGAYPSVYLNR	3	1.2451	3
Vv_180806_02251	106	K	1	0.000574747	63.691	IK(1)VDEATDGVFASFK	2	-0.11891	1	1	0.000111088	81.656	IK(1)VDEATDGVFASFK	2	-0.91843	1
Vv_180806_03668	58	K	1	5.99549e-06	91.245	SGHK(1)ANFTDAGR	3	2.0547	1	1	0.00248634	62.162	SGHK(1)ANFTDAGR	2	1.3516	1
Vv_180806_03193	308	K	1	4.06989e-05	81.656	GSSLLAK(1)GVTK	2	0.89047	5	1	2.71788e-09	138.05	GSSLLAK(1)GVTK	3	1.5871	4
Vv_180806_04319	142	K	1	2.42074e-06	102.28	YK(1)NIDNDGVFHR	2	-0.94055	2	1	0.000568294	67.519	YK(1)NIDNDGVFHR	3	-0.50792	1
Vv_180806_03655	453	K	1	4.98583e-07	98.281	ALHCSALMNILTDGK(1)FR	3	-1.3969	3	1	4.51027e-12	137.45	ALHCSALMNILTDGK(1)FR	3	-0.32351	4
Vv_180806_00769	143	K	1	0.000178518	107.57	LNK(1)YNGILR	2	0.49652	1	1	5.52005e-05	137.84	LNK(1)YNGILR	2	0.36688	2
Vv_180806_00337	40	K	1	0.000245624	71.888	LGFGK(1)HLFHDWR	2	-2.3744	3	1	0.00913189	45.28	LGFGK(1)HLFHDWR	4	-0.50896	1
Vv_180806_01396	416	K	1	0.000166681	70.335	SPTVVPTPSDDDK(1)IHGIK	3	0.95943	1	1	0.00624916	40.968	SPTVVPTPSDDDK(1)IHGIK	3	1.2641	1
Vv_180806_00818	381	K	1	7.52353e-06	148.27	SSFK(1)HLAR	2	1.4204	1	1	6.40618e-05	140.14	SSFK(1)HLAR	2	-0.22816	1
Vv_180806_03276	134	K	1	1.1067e-05	89.189	WAVMACPEK(1)VQIR	2	1.2845	1	1	0.000145596	80.96	WAVMACPEK(1)VQIR	2	0.63164	1
Vv_180806_03064	137	K	1	5.40385e-42	184	AEEIVASNPEK(1)YLLLQQFNNPANPEIHEK	5	-0.15415	5	1	1.65635e-42	204.89	AEEIVASNPEK(1)YLLLQQFNNPANPEIHEK	3	-0.33973	9
Vv_180806_03002	307	K	1	6.69231e-08	126.71	NKDGEPMGVIVQK(1)R	2	0.03545	7	1	1.5095e-08	136.33	NKDGEPMGVIVQK(1)R	2	0.09665	8
Vv_180806_02768	152	K	1	5.84868e-06	77.631	TELK(1)SALSTLELPQGMGLIVR	3	-1.3549	1	1	9.05647e-11	119.37	TELK(1)SALSTLELPQGMGLIVR	3	0.096096	2
Vv_180806_01729	620	K	1	7.02092e-05	110.38	QQDALLNK(1)FIV	2	-0.22807	1	1	8.86946e-06	128.81	QQDALLNK(1)FIV	2	0.63038	1
Vv_180806_02538	397	K	1	4.57531e-08	116.63	FHK(1)DPAYFSETFAR	3	0.27123	2	1	2.78499e-06	103.83	FHK(1)DPAYFSETFAR	2	0.26525	3
Vv_180806_00922	325	K	1	0.000181639	114.89	HTPFFK(1)GYR	3	0.19139	5	1	0.00024054	101.25	HTPFFK(1)GYR	2	-0.42963	6
Vv_180806_02755	93	K	1	1.18027e-11	118.51	PALHEGK(1)WVVGDR	3	0.53899	2	1	5.58361e-10	107.21	PALHEGK(1)WVVGDR	2	0.93465	3
Vv_180806_01060	501	K	1	0.000327826	147.24	GKSEVEGK(1)FVR	2	1.0569	3	1	4.19786e-05	129.82	GKSEVEGK(1)FVR	2	0.90104	2
Vv_180806_00500	298	K	1	0.000202193	77.062	FK(1)SMADPSQPR	2	-1.1723	5	1	7.00289e-05	102.4	FK(1)SMADPSQPR	2	-0.41795	6
Vv_180806_00393	158	K	1	0.0296827	52.937	QGK(1)VLFVK	2	0.33059	1	1	0.037453	45.68	QGK(1)VLFVK	2	0.17569	1
Vv_180806_02490	175	K	1	4.15147e-13	126.25	NSGMSYK(1)PVVFDTAAQTSK	2	-1.2193	1	1	1.23987e-05	84.113	NSGMSYK(1)PVVFDTAAQTSK	2	-0.74335	1
Vv_180806_00307	373	K	1	0.000114124	74.428	NTNYAVFMGAQTAHK(1)PK	3	1.8573	1	1	0.000129036	57.936	NTNYAVFMGAQTAHK(1)PK	3	0.26247	2
Vv_180806_00162	192	K	1	0.0014695	90.05	LAK(1)K(1)HDLPR	2	-0.43572	4	1	0.00119711	129.88	LAK(1)K(1)HDLPR	3	-0.0049108	3
Vv_180806_01022	301	K	1	0.00014977	73.834	SFGTK(1)SDILVLDPK	2	-0.60164	1	1	0.000222406	72.898	SFGTK(1)SDILVLDPK	2	-0.29068	1
Vv_180806_00929	719	K	1	1.52768e-08	159.52	NVAVDSGVTSVAK(1)R	3	-1.1115	5	1	7.36981e-09	131.35	NVAVDSGVTSVAK(1)R	3	0.052289	4
Vv_180806_04434	590	K	1	0.00039561	79.659	QK(1)FTLTSISR	2	0.27833	3	1	0.00295826	62.466	QK(1)FTLTSISR	2	0.026229	1
Vv_180806_00779	334	K	1	0.00105922	114.99	THEK(1)LSR	2	0.2103	2	1	0.00175001	112.41	THEK(1)LSR	2	0.16789	1
Vv_180806_03320	352	K	1	0.000179957	134.66	LSEMAK(1)R	2	-0.61466	1	1	1.91865e-09	175.75	LSEMAK(1)R	2	-0.67815	1
Vv_180806_03743	68	K	1	1.44549e-09	180.11	LVQFK(1)HNSEVAVK	3	0.17467	6	1	8.60472e-11	160.87	LVQFK(1)HNSEVAVK	2	-0.061985	10
Vv_180806_03453	237	K	1	0.0201449	82.452	GK(1)NK(1)GK(1)K	2	0.011218	1	1	0.0242574	79.474	GK(1)NK(1)GK(1)K	2	1.013	2
Vv_180806_01079	72	K	1	0.000465809	101.65	FGALSSGK(1)K	2	0.67043	4	1	0.000531722	113.62	FGALSSGK(1)K	2	-0.3651	5
Vv_180806_03113	111	K	1	0.00123902	48.053	VPITAK(1)VVADFLSNVGVDR	3	-0.38234	1	1	6.77248e-10	122.1	VPITAK(1)VVADFLSNVGVDR	3	0.085831	1
Vv_180806_01758	15	K	1	1.33824e-06	95.417	LLEIVACPVCK(1)GK	2	0.13092	1	1	0.00416772	53.448	LLEIVACPVCK(1)GK	2	-0.092003	1
Vv_180806_01366	303	K	1	6.05808e-13	127.61	VIWGNNWDSLLAK(1)DTTGK	3	0.25945	2	1	1.23691e-20	168.68	VIWGNNWDSLLAK(1)DTTGK	3	-0.072435	2
Vv_180806_04072	205	K	1	0.000185102	91.549	SVLLSQELK(1)R	2	0.028441	1	1	2.46522e-09	167.67	SVLLSQELK(1)R	2	-0.56328	1
Vv_180806_01849	385	K	1	7.82212e-05	82.651	K(1)IFHVSDDGIVVIPK	2	0.4052	2	1	2.51983e-06	102.5	K(1)IFHVSDDGIVVIPK	3	1.6533	2
Vv_180806_01366	410	K	1	5.67623e-15	174.24	NIAHQVK(1)K(1)MDMTHVLHLR	3	-0.26341	24	1	9.97788e-25	180.88	NIAHQVK(1)K(1)MDMTHVLHLR	4	1.181	21
Vv_180806_02585	166	K	1	5.49706e-06	133.05	HIADK(1)TNWQALLK	2	0.12396	2	1	3.64815e-06	113.76	HIADK(1)TNWQALLK	3	0.47094	2
Vv_180806_02715	162	K	1	5.43734e-05	99.752	QTNQLVIK(1)TR	2	0.43894	1	1	0.000165952	103.91	QTNQLVIK(1)TR	2	0.6657	1
Vv_180806_01504	256	K	1	0.000653825	119.41	FAK(1)TAEK	2	-0.13942	3	1	0.000387076	129.56	FAK(1)TAEK	2	0.38767	1
Vv_180806_03009	17	K	1	1.39495e-05	115.78	ALSVTFDNK(1)K	2	0.076791	1	1	0.00169831	71.03	ALSVTFDNK(1)K	2	-0.69018	1
Vv_180806_02593	113	K	1	5.61739e-19	150.69	LDHCLTK(1)PLPDHVLFQTVQK	3	-0.25209	4	1	4.39119e-34	205.96	LDHCLTK(1)PLPDHVLFQTVQK	2	-0.54491	3
Vv_180806_01933	664	K	1	1.76018e-22	178.1	ATVFVFPDLNTGNTTYK(1)AVQR	4	-0.26835	8	1	1.15789e-39	214.26	ATVFVFPDLNTGNTTYK(1)AVQR	3	-0.014432	8
Vv_180806_02616	124	K	1	0.0201643	67.903	ITSPK(1)HK	2	-0.06089	1	1	0.0198765	78.178	ITSPK(1)HK	2	0.25318	1
Vv_180806_01709	76	K	1	3.62075e-30	236.4	TFTEEDVCHICNNPK(1)R	3	-0.29497	3	1	6.62032e-83	306.05	TFTEEDVCHICNNPK(1)R	2	-0.0389	3
Vv_180806_00239	123	K	1	4.76121e-31	237.34	LK(1)VYAGAEHNHVAQQPK	2	0.16454	14	1	2.28277e-22	189.59	LK(1)VYAGAEHNHVAQQPK	3	0.086219	15
Vv_180806_01770	122	K	1	1.56392e-05	124.67	MVEGSCK(1)VYGR	3	0.38607	7	1	3.88478e-07	143.5	MVEGSCK(1)VYGR	2	-0.2134	7
Vv_180806_02656	264	K	1	5.69137e-05	96.113	LIYK(1)GEWSDK	2	-0.18666	1	1	0.000180243	99.283	LIYK(1)GEWSDK	2	-0.45669	1
Vv_180806_02420	358	K	1	3.32571e-05	87.138	IALIGPNGCGK(1)STVLK	2	0.25151	2	1	1.65738e-05	71.08	IALIGPNGCGK(1)STVLK	2	0.77702	4
Vv_180806_00427	69	K	1	2.17933e-73	288.82	PLITK(1)AR	2	0.066376	17	1	1.58018e-57	241.71	PLITK(1)AR	2	0.28946	21
Vv_180806_02387	54	K	1	5.06839e-07	173.04	KPIQK(1)GQELFK	2	0.11054	2	0.999866	7.97751e-05	92.295	KPIQK(1)GQELFK	2	-0.11305	3
Vv_180806_01758	22	K	1	6.89497e-06	139.74	LTFDK(1)ENQELICK	2	-0.24886	1	1	5.32075e-21	197.19	LTFDK(1)ENQELICK	2	-0.037651	1
Vv_180806_00034	270	K	1	7.07766e-08	123.68	LNMFLHNLDGEIK(1)R	3	-0.51522	1	1	0.00229342	58.885	LNMFLHNLDGEIK(1)R	2	4.1854	1
Vv_180806_02753	244	K	1	1.20868e-10	136.63	NISLASVGEK(1)TTQNFK	3	0.20505	3	1	0.000150979	73.498	NISLASVGEK(1)TTQNFK	2	0.36094	1
Vv_180806_02349	22	K	1	0.000294217	133.81	TLPFSYEK(1)HR	3	0.27946	2	1	0.000126178	88.596	TLPFSYEK(1)HR	2	0.39928	2
Vv_180806_00705	2	K	1	0.00483119	86.794	MK(1)FTIAR	2	-0.82541	2	1	0.00179669	111.82	MK(1)FTIAR	2	0.063689	1
Vv_180806_00158	229	K	0.943829	0.0767613	63.415	K(0.056)K(0.944)FDSEINK	2	0.47668	1	0.947767	0.00332793	86.243	K(0.052)K(0.948)FDSEINK	2	0.95603	2
Vv_180806_01917	82	K	1	0.00017765	73.927	CAGFDK(1)VDLQAAK	2	-1.6642	1	1	0.000688182	66.989	CAGFDK(1)VDLQAAK	2	-1.4753	1
Vv_180806_04165	547	K	1	0.00141568	63.091	AK(1)TYGAEVGTR	2	1.4773	1	1	0.000253253	79.492	AK(1)TYGAEVGTR	2	1.7722	1
Vv_180806_03161	146	K	1	6.75848e-11	168.5	HESYPANLSGGQK(1)QR	2	1.4382	2	1	7.72921e-21	192.46	HESYPANLSGGQK(1)QR	2	-0.20263	2
Vv_180806_00494	54	K	1	1.41338e-05	122.55	QHVVYK(1)EAK(1)IK	3	0.21452	2	1	9.55844e-05	122.18	QHVVYK(1)EAK(1)IK	3	0.84942	2
Vv_180806_02755	5	K	1	3.63211e-05	81.448	QAK(1)FIVIEGLEGAGK	2	0.45034	1	1	2.6811e-08	120.92	QAK(1)FIVIEGLEGAGK	2	0.052832	1
Vv_180806_01576	181	K	1	0.000132117	105.36	MAPK(1)VSPNK	2	0.427	1	1	0.0193366	49.472	MAPK(1)VSPNK	2	0.55437	1
Vv_180806_02781	209	K	1	0.00432153	89.301	DK(1)VHLGTKPK	2	0.16311	1	1	0.000265074	124.12	DK(1)VHLGTKPK	2	-0.58099	1
Vv_180806_02712	252	K	1	2.43732e-05	83.758	FDNK(1)GDIWYDLISAVHK	3	-0.92192	1	1	0.000296478	57.173	FDNK(1)GDIWYDLISAVHK	3	0.25854	1
Vv_180806_03172	124	K	1	0.000812366	125.25	K(1)FTVPMR	2	-0.28364	1	1	8.77827e-05	143.85	K(1)FTVPMR	2	-0.37301	1
Vv_180806_01975	108	K	1	9.34581e-06	88.282	VEIK(1)ETCTAGCIYK	2	1.0645	2	0.999996	0.00456747	60.307	VEIK(1)ETCTAGCIYKGE	2	-0.90019	1
Vv_180806_00764	171	K	1	2.31732e-09	109.07	GLVLIDPPYELAK(1)EYR	2	0.29479	1	1	1.32466e-06	107.5	GLVLIDPPYELAK(1)EYR	2	0.55608	1
Vv_180806_02581	525	K	1	0.0100942	81.89	IAYAVAK(1)K	2	-0.25554	3	1	0.00554372	82.716	IAYAVAK(1)K	2	0.22656	2
Vv_180806_01544	131	K	1	1.17639e-10	183.06	K(1)WECTVISNDNK	2	-0.50169	2	1	3.15911e-07	138.02	K(1)WECTVISNDNK	2	-0.47677	2
Vv_180806_02786	61	K	1	3.98822e-12	155.06	VLYAMNVLGNDWNK(1)PYK	3	-0.078922	3	1	9.21488e-12	135.47	VLYAMNVLGNDWNK(1)PYK	2	0.19483	4
Vv_180806_00271	307	K	1	0.026953	49.448	SAVEIAK(1)MPK(1)K	2	0.4773	1	1	0.0105646	63.624	SAVEIAK(1)MPK(1)K	2	0.35084	2
Vv_180806_02581	502	K	1	4.13789e-16	121.02	ALATCSPLAINGK(1)GALLPPLEEIHTVSK	4	0.75064	3	1	3.99757e-11	97.395	ALATCSPLAINGK(1)GALLPPLEEIHTVSK	4	1.0551	3
Vv_180806_01965	421	K	1	0.00226821	104.21	MTK(1)AQWR	2	-0.26526	2	1	0.000103845	138.24	MTK(1)AQWR	2	-0.25553	1
Vv_180806_00069	282	K	1	0.0121851	66.299	FSVVK(1)TLK	2	0.031179	1	1	0.000980776	106.42	FSVVK(1)TLK	2	0.038758	1
Vv_180806_00545	71	K	1	2.07114e-11	149.99	QTFVPQAIAAEAFEK(1)K	2	0.64837	2	1	1.21419e-06	106.38	QTFVPQAIAAEAFEK(1)K	2	-0.066927	2
Vv_180806_00136	50	K	1	7.61788e-07	154.72	NTVANIIHK(1)QDHR	2	-0.0016777	2	1	3.01341e-32	232.37	NTVANIIHK(1)QDHR	3	-0.30278	3
Vv_180806_03889	47	K	1	0.00128115	64.64	AYDNK(1)AVALQR	2	-1.562	2	1	0.000280159	78.342	AYDNK(1)AVALQR	2	-0.057051	2
Vv_180806_01847	76	K	1	4.87507e-17	200.97	YLAHHLSK(1)EFTLDK	2	0.24018	3	1	1.07417e-14	164.2	YLAHHLSK(1)EFTLDK	2	-0.2116	3
Vv_180806_02112	295	K	1	6.00472e-16	165.06	LTEYGYQEVK(1)GPLMMDR	2	-1.1094	8	1	1.25555e-22	189.81	LTEYGYQEVK(1)GPLMMDR	3	-0.56402	9
Vv_180806_03966	26	K	1	3.73574e-09	113.47	K(1)YQPEDATTNPSLILK	2	0.3664	6	1	4.34711e-07	115.66	K(1)YQPEDATTNPSLILK	2	-1.3561	7
Vv_180806_00094	91	K	1	9.33095e-25	140.55	SSAENSYTATTPLYEVMHTSIMTVEPK(1)AGLK	3	-0.63948	1	1	7.11331e-15	105.9	SSAENSYTATTPLYEVMHTSIMTVEPK(1)AGLK	3	-0.15207	1
Vv_180806_04230	112	K	1	0.000114695	110.39	NDSAAK(1)YWLR	2	-0.64964	1	1	0.00145905	68.49	NDSAAK(1)YWLR	2	-0.40297	1
Vv_180806_01341	194	K	1	7.89099e-22	146.25	IK(1)SSCDIPLALHCHATTGLSTATAIK	3	0.016387	2	1	9.96982e-13	113.93	IK(1)SSCDIPLALHCHATTGLSTATAIK	3	0.22711	2
Vv_180806_01574	72	K	1	8.97206e-08	103.83	TLAITVFDK(1)ELTQK	3	0.013402	2	1	1.29377e-06	111.12	TLAITVFDK(1)ELTQK	3	0.28844	2
Vv_180806_00349	84	K	1	2.65367e-05	119.29	GK(1)DITLR	2	-0.59897	2	1	1.08411e-07	139.28	GK(1)DITLR	2	1.243	2
Vv_180806_01083	45	K	1	1.28448e-17	137.73	EYSGDNDLVVVSAAGK(1)TTNR	2	-0.10518	1	1	9.69528e-19	162.09	EYSGDNDLVVVSAAGK(1)TTNR	3	-0.13757	2
Vv_180806_00430	71	K	1	0.00117872	100.02	TK(1)SWTLVK	2	-0.21261	5	1	0.00022255	89.047	TK(1)SWTLVK	2	-0.29542	6
Vv_180806_04441	117	K	1	7.46624e-07	137.4	AVAAGMNPMDLK(1)R	2	1.2056	33	1	8.05656e-09	142.83	AVAAGMNPMDLK(1)R	2	-0.70378	29
Vv_180806_03019	105	K	1	0.000197837	130.22	FK(1)TTVTR	2	-0.37831	3	1	0.00119809	119.41	FK(1)TTVTR	2	0.30059	2
Vv_180806_03791	515	K	1	0.000166173	78.342	TFDELLAK(1)HGK	2	-1.5468	2	1	0.00160934	60.598	TFDELLAK(1)HGK	3	-0.28131	1
Vv_180806_03092	94	K	1	0.0694663	41.399	LLAEDK(1)AYK	2	-0.36746	1	1	0.0108284	54.539	LLAEDK(1)AYK	2	-1.0566	1
Vv_180806_03828	338	K	1	1.75389e-05	119.22	RQNYK(1)FAPTSR	3	0.6926	9	1	2.53309e-05	118.9	RQNYK(1)FAPTSR	2	0.66041	9
Vv_180806_00620	302	K	1	2.53337e-06	104.59	AAK(1)NAVEISGMK	2	0.015763	6	1	1.35469e-06	129.34	AAK(1)NAVEISGMK(1)ACHLR	3	1.2918	6
Vv_180806_01179	50	K	1	8.06275e-07	92.939	AGSAK(1)SVAAVGHAAK	2	-0.26802	3	1	1.48206e-06	110.14	AGSAK(1)SVAAVGHAAK	2	0.29305	4
Vv_180806_01263	38	K	1	1.55373e-09	109.07	TK(1)PVEAILEAYHAGQR	2	1.0221	2	1	0.000453175	62.055	TK(1)PVEAILEAYHAGQR	3	0.22588	1
Vv_180806_04317	14	K	1	7.1668e-08	117.2	IFNNLNDK(1)FPVTAR	2	-0.090627	1	1	0.00934084	45.614	IFNNLNDK(1)FPVTAR	2	-0.75051	1
Vv_180806_03919	355	K	1	1.07029e-10	138.73	GVAYCPHCDGPLFK(1)GK	3	0.019263	5	1	1.32182e-08	118.21	GVAYCPHCDGPLFK(1)GK	2	-0.5557	2
Vv_180806_02614	185	K	1	8.38463e-09	150.19	ASAAGFMVHK(1)VTDYK	2	0.95642	2	1	0.0066839	43.592	ASAAGFMVHK(1)VTDYK	3	-0.039178	1
[truncated: 4,629 more rows]
