# Supplementary material for: Genome- and Proteome-Wide Analysis of Lysine Acetylation in Vibrio vulnificus Vv180806 Reveals Its Regulatory Roles in Virulence and Antibiotic Resistance
Source: Front Microbiol. 2020 Nov 5;11:591287. doi: 10.3389/fmicb.2020.591287 (PMC7674927; doi:10.3389/fmicb.2020.591287)
Supplement: Supplementary file 7 [file Table_7.XLSX]

## Sheet: Table_S6
Table S7. The functional enrichment of biological processes in acetylated proteins.
GO ID	Description	out (1343)	All (2571)	pvalue	p.adjust	Genes
GO:0008152	metabolic process	1146	1904	3.8e-43	5.89e-40	Vv_180806_00004;Vv_180806_00005;Vv_180806_00007;Vv_180806_00016;Vv_180806_00023;Vv_180806_00024;Vv_180806_00029;Vv_180806_00031;Vv_180806_00034;Vv_180806_00035;Vv_180806_00036;Vv_180806_00054;Vv_180806_00058;Vv_180806_00063;Vv_180806_00064;Vv_180806_00065;Vv_180806_00072;Vv_180806_00073;Vv_180806_00075;Vv_180806_00076;Vv_180806_00077;Vv_180806_00078;Vv_180806_00079;Vv_180806_00080;Vv_180806_00081…
GO:0044237	cellular metabolic process	953	1517	1.93e-38	1.49e-35	Vv_180806_00004;Vv_180806_00005;Vv_180806_00007;Vv_180806_00016;Vv_180806_00024;Vv_180806_00029;Vv_180806_00031;Vv_180806_00034;Vv_180806_00035;Vv_180806_00036;Vv_180806_00054;Vv_180806_00058;Vv_180806_00063;Vv_180806_00064;Vv_180806_00065;Vv_180806_00072;Vv_180806_00073;Vv_180806_00075;Vv_180806_00076;Vv_180806_00079;Vv_180806_00086;Vv_180806_00087;Vv_180806_00091;Vv_180806_00095;Vv_180806_00096…
GO:0071704	organic substance metabolic process	977	1585	4.51e-34	2.33e-31	Vv_180806_00004;Vv_180806_00005;Vv_180806_00007;Vv_180806_00016;Vv_180806_00024;Vv_180806_00029;Vv_180806_00031;Vv_180806_00034;Vv_180806_00035;Vv_180806_00036;Vv_180806_00054;Vv_180806_00058;Vv_180806_00063;Vv_180806_00064;Vv_180806_00065;Vv_180806_00072;Vv_180806_00073;Vv_180806_00075;Vv_180806_00076;Vv_180806_00077;Vv_180806_00081;Vv_180806_00082;Vv_180806_00086;Vv_180806_00087;Vv_180806_00091…
GO:1901564	organonitrogen compound metabolic process	392	523	1.16e-32	4.49e-30	Vv_180806_00004;Vv_180806_00005;Vv_180806_00024;Vv_180806_00029;Vv_180806_00063;Vv_180806_00064;Vv_180806_00072;Vv_180806_00076;Vv_180806_00091;Vv_180806_00128;Vv_180806_00132;Vv_180806_00135;Vv_180806_00136;Vv_180806_00137;Vv_180806_00147;Vv_180806_00148;Vv_180806_00150;Vv_180806_00155;Vv_180806_00166;Vv_180806_00167;Vv_180806_00182;Vv_180806_00183;Vv_180806_00184;Vv_180806_00185;Vv_180806_00194…
GO:0044238	primary metabolic process	892	1432	1.23e-30	3.8e-28	Vv_180806_00004;Vv_180806_00007;Vv_180806_00016;Vv_180806_00024;Vv_180806_00029;Vv_180806_00031;Vv_180806_00034;Vv_180806_00035;Vv_180806_00036;Vv_180806_00054;Vv_180806_00058;Vv_180806_00063;Vv_180806_00064;Vv_180806_00065;Vv_180806_00072;Vv_180806_00073;Vv_180806_00075;Vv_180806_00076;Vv_180806_00077;Vv_180806_00081;Vv_180806_00082;Vv_180806_00086;Vv_180806_00087;Vv_180806_00091;Vv_180806_00096…
GO:0044281	small molecule metabolic process	363	490	4.69e-28	1.21e-25	Vv_180806_00004;Vv_180806_00024;Vv_180806_00063;Vv_180806_00064;Vv_180806_00072;Vv_180806_00073;Vv_180806_00076;Vv_180806_00087;Vv_180806_00091;Vv_180806_00095;Vv_180806_00096;Vv_180806_00107;Vv_180806_00128;Vv_180806_00135;Vv_180806_00136;Vv_180806_00144;Vv_180806_00147;Vv_180806_00148;Vv_180806_00155;Vv_180806_00166;Vv_180806_00182;Vv_180806_00183;Vv_180806_00184;Vv_180806_00185;Vv_180806_00194…
GO:0006807	nitrogen compound metabolic process	713	1108	4.36e-27	9.64e-25	Vv_180806_00004;Vv_180806_00005;Vv_180806_00007;Vv_180806_00016;Vv_180806_00024;Vv_180806_00029;Vv_180806_00031;Vv_180806_00034;Vv_180806_00035;Vv_180806_00036;Vv_180806_00054;Vv_180806_00058;Vv_180806_00063;Vv_180806_00064;Vv_180806_00065;Vv_180806_00072;Vv_180806_00075;Vv_180806_00076;Vv_180806_00086;Vv_180806_00091;Vv_180806_00112;Vv_180806_00124;Vv_180806_00128;Vv_180806_00130;Vv_180806_00132…
GO:0009058	biosynthetic process	586	877	5.65e-27	1.09e-24	Vv_180806_00004;Vv_180806_00007;Vv_180806_00016;Vv_180806_00024;Vv_180806_00029;Vv_180806_00058;Vv_180806_00063;Vv_180806_00064;Vv_180806_00072;Vv_180806_00073;Vv_180806_00076;Vv_180806_00078;Vv_180806_00080;Vv_180806_00083;Vv_180806_00084;Vv_180806_00091;Vv_180806_00107;Vv_180806_00128;Vv_180806_00130;Vv_180806_00132;Vv_180806_00135;Vv_180806_00136;Vv_180806_00137;Vv_180806_00144;Vv_180806_00147…
GO:1901566	organonitrogen compound biosynthetic process	311	412	4.86e-26	8.36e-24	Vv_180806_00004;Vv_180806_00024;Vv_180806_00029;Vv_180806_00063;Vv_180806_00064;Vv_180806_00072;Vv_180806_00076;Vv_180806_00091;Vv_180806_00128;Vv_180806_00132;Vv_180806_00135;Vv_180806_00136;Vv_180806_00137;Vv_180806_00147;Vv_180806_00148;Vv_180806_00150;Vv_180806_00155;Vv_180806_00166;Vv_180806_00167;Vv_180806_00184;Vv_180806_00185;Vv_180806_00194;Vv_180806_00196;Vv_180806_00197;Vv_180806_00206…
GO:1901576	organic substance biosynthetic process	565	849	6.86e-25	1.06e-22	Vv_180806_00004;Vv_180806_00007;Vv_180806_00016;Vv_180806_00024;Vv_180806_00029;Vv_180806_00058;Vv_180806_00063;Vv_180806_00064;Vv_180806_00072;Vv_180806_00073;Vv_180806_00076;Vv_180806_00091;Vv_180806_00107;Vv_180806_00128;Vv_180806_00130;Vv_180806_00132;Vv_180806_00135;Vv_180806_00136;Vv_180806_00137;Vv_180806_00144;Vv_180806_00147;Vv_180806_00148;Vv_180806_00150;Vv_180806_00151;Vv_180806_00152…
GO:0044249	cellular biosynthetic process	558	837	8.71e-25	1.23e-22	Vv_180806_00004;Vv_180806_00007;Vv_180806_00016;Vv_180806_00024;Vv_180806_00029;Vv_180806_00058;Vv_180806_00063;Vv_180806_00064;Vv_180806_00072;Vv_180806_00073;Vv_180806_00076;Vv_180806_00091;Vv_180806_00107;Vv_180806_00128;Vv_180806_00130;Vv_180806_00132;Vv_180806_00135;Vv_180806_00136;Vv_180806_00137;Vv_180806_00144;Vv_180806_00147;Vv_180806_00148;Vv_180806_00150;Vv_180806_00151;Vv_180806_00152…
GO:0019752	carboxylic acid metabolic process	228	292	3.85e-22	4.93e-20	Vv_180806_00004;Vv_180806_00063;Vv_180806_00072;Vv_180806_00073;Vv_180806_00095;Vv_180806_00096;Vv_180806_00128;Vv_180806_00135;Vv_180806_00136;Vv_180806_00144;Vv_180806_00147;Vv_180806_00166;Vv_180806_00182;Vv_180806_00183;Vv_180806_00184;Vv_180806_00185;Vv_180806_00194;Vv_180806_00196;Vv_180806_00197;Vv_180806_00206;Vv_180806_00207;Vv_180806_00208;Vv_180806_00253;Vv_180806_00322;Vv_180806_00324…
GO:0006082	organic acid metabolic process	235	303	4.14e-22	4.93e-20	Vv_180806_00004;Vv_180806_00063;Vv_180806_00072;Vv_180806_00073;Vv_180806_00095;Vv_180806_00096;Vv_180806_00107;Vv_180806_00128;Vv_180806_00135;Vv_180806_00136;Vv_180806_00144;Vv_180806_00147;Vv_180806_00166;Vv_180806_00182;Vv_180806_00183;Vv_180806_00184;Vv_180806_00185;Vv_180806_00194;Vv_180806_00196;Vv_180806_00197;Vv_180806_00206;Vv_180806_00207;Vv_180806_00208;Vv_180806_00253;Vv_180806_00322…
GO:0043436	oxoacid metabolic process	232	300	1.65e-21	1.83e-19	Vv_180806_00004;Vv_180806_00063;Vv_180806_00072;Vv_180806_00073;Vv_180806_00095;Vv_180806_00096;Vv_180806_00107;Vv_180806_00128;Vv_180806_00135;Vv_180806_00136;Vv_180806_00144;Vv_180806_00147;Vv_180806_00166;Vv_180806_00182;Vv_180806_00183;Vv_180806_00184;Vv_180806_00185;Vv_180806_00194;Vv_180806_00196;Vv_180806_00197;Vv_180806_00206;Vv_180806_00207;Vv_180806_00208;Vv_180806_00253;Vv_180806_00322…
GO:0044710	single-organism metabolic process	595	932	3.17e-19	3.28e-17	Vv_180806_00004;Vv_180806_00024;Vv_180806_00063;Vv_180806_00064;Vv_180806_00072;Vv_180806_00073;Vv_180806_00076;Vv_180806_00079;Vv_180806_00087;Vv_180806_00091;Vv_180806_00095;Vv_180806_00096;Vv_180806_00098;Vv_180806_00107;Vv_180806_00128;Vv_180806_00135;Vv_180806_00136;Vv_180806_00137;Vv_180806_00142;Vv_180806_00144;Vv_180806_00147;Vv_180806_00148;Vv_180806_00155;Vv_180806_00159;Vv_180806_00160…
GO:0034641	cellular nitrogen compound metabolic process	593	942	6.98e-17	6.75e-15	Vv_180806_00004;Vv_180806_00007;Vv_180806_00016;Vv_180806_00024;Vv_180806_00029;Vv_180806_00031;Vv_180806_00034;Vv_180806_00035;Vv_180806_00036;Vv_180806_00054;Vv_180806_00058;Vv_180806_00063;Vv_180806_00064;Vv_180806_00065;Vv_180806_00072;Vv_180806_00075;Vv_180806_00076;Vv_180806_00086;Vv_180806_00091;Vv_180806_00112;Vv_180806_00124;Vv_180806_00130;Vv_180806_00132;Vv_180806_00147;Vv_180806_00148…
GO:0006520	cellular amino acid metabolic process	147	183	2.74e-16	2.5e-14	Vv_180806_00004;Vv_180806_00063;Vv_180806_00072;Vv_180806_00128;Vv_180806_00135;Vv_180806_00136;Vv_180806_00147;Vv_180806_00166;Vv_180806_00182;Vv_180806_00183;Vv_180806_00184;Vv_180806_00185;Vv_180806_00194;Vv_180806_00196;Vv_180806_00197;Vv_180806_00206;Vv_180806_00207;Vv_180806_00208;Vv_180806_00253;Vv_180806_00322;Vv_180806_00327;Vv_180806_00328;Vv_180806_00334;Vv_180806_00335;Vv_180806_00336…
GO:0044711	single-organism biosynthetic process	260	364	7.23e-16	6.22e-14	Vv_180806_00004;Vv_180806_00024;Vv_180806_00063;Vv_180806_00064;Vv_180806_00073;Vv_180806_00076;Vv_180806_00091;Vv_180806_00107;Vv_180806_00128;Vv_180806_00135;Vv_180806_00136;Vv_180806_00137;Vv_180806_00144;Vv_180806_00148;Vv_180806_00155;Vv_180806_00184;Vv_180806_00185;Vv_180806_00194;Vv_180806_00196;Vv_180806_00197;Vv_180806_00206;Vv_180806_00207;Vv_180806_00208;Vv_180806_00212;Vv_180806_00216…
GO:0019637	organophosphate metabolic process	144	180	1.13e-15	9.23e-14	Vv_180806_00004;Vv_180806_00024;Vv_180806_00063;Vv_180806_00064;Vv_180806_00073;Vv_180806_00076;Vv_180806_00087;Vv_180806_00144;Vv_180806_00148;Vv_180806_00155;Vv_180806_00206;Vv_180806_00207;Vv_180806_00212;Vv_180806_00230;Vv_180806_00236;Vv_180806_00324;Vv_180806_00342;Vv_180806_00358;Vv_180806_00406;Vv_180806_00470;Vv_180806_00486;Vv_180806_00498;Vv_180806_00500;Vv_180806_00501;Vv_180806_00520…
GO:0006753	nucleoside phosphate metabolic process	96	111	6.57e-15	5.09e-13	Vv_180806_00004;Vv_180806_00024;Vv_180806_00063;Vv_180806_00064;Vv_180806_00076;Vv_180806_00148;Vv_180806_00155;Vv_180806_00206;Vv_180806_00207;Vv_180806_00236;Vv_180806_00324;Vv_180806_00406;Vv_180806_00498;Vv_180806_00501;Vv_180806_00520;Vv_180806_00522;Vv_180806_00604;Vv_180806_00641;Vv_180806_00642;Vv_180806_00683;Vv_180806_00684;Vv_180806_00685;Vv_180806_00686;Vv_180806_00688;Vv_180806_00779…
GO:0009117	nucleotide metabolic process	95	110	1.12e-14	8.28e-13	Vv_180806_00004;Vv_180806_00024;Vv_180806_00063;Vv_180806_00064;Vv_180806_00076;Vv_180806_00148;Vv_180806_00155;Vv_180806_00206;Vv_180806_00207;Vv_180806_00236;Vv_180806_00324;Vv_180806_00406;Vv_180806_00498;Vv_180806_00501;Vv_180806_00520;Vv_180806_00522;Vv_180806_00604;Vv_180806_00641;Vv_180806_00642;Vv_180806_00683;Vv_180806_00684;Vv_180806_00685;Vv_180806_00686;Vv_180806_00688;Vv_180806_00779…
GO:0006412	translation	112	135	1.78e-14	1.25e-12	Vv_180806_00029;Vv_180806_00072;Vv_180806_00132;Vv_180806_00147;Vv_180806_00150;Vv_180806_00166;Vv_180806_00167;Vv_180806_00238;Vv_180806_00239;Vv_180806_00268;Vv_180806_00350;Vv_180806_00351;Vv_180806_00413;Vv_180806_00415;Vv_180806_00416;Vv_180806_00417;Vv_180806_00418;Vv_180806_00420;Vv_180806_00421;Vv_180806_00422;Vv_180806_00423;Vv_180806_00424;Vv_180806_00425;Vv_180806_00426;Vv_180806_00427…
GO:0090407	organophosphate biosynthetic process	105	125	2.32e-14	1.56e-12	Vv_180806_00004;Vv_180806_00024;Vv_180806_00063;Vv_180806_00064;Vv_180806_00073;Vv_180806_00076;Vv_180806_00144;Vv_180806_00148;Vv_180806_00155;Vv_180806_00206;Vv_180806_00207;Vv_180806_00212;Vv_180806_00230;Vv_180806_00342;Vv_180806_00358;Vv_180806_00470;Vv_180806_00486;Vv_180806_00498;Vv_180806_00500;Vv_180806_00501;Vv_180806_00604;Vv_180806_00641;Vv_180806_00642;Vv_180806_00682;Vv_180806_00683…
GO:0034660	ncRNA metabolic process	95	111	3.89e-14	2.51e-12	Vv_180806_00054;Vv_180806_00072;Vv_180806_00075;Vv_180806_00086;Vv_180806_00124;Vv_180806_00147;Vv_180806_00166;Vv_180806_00225;Vv_180806_00227;Vv_180806_00238;Vv_180806_00261;Vv_180806_00267;Vv_180806_00343;Vv_180806_00416;Vv_180806_00502;Vv_180806_00648;Vv_180806_00649;Vv_180806_00694;Vv_180806_00695;Vv_180806_00697;Vv_180806_00699;Vv_180806_00711;Vv_180806_00712;Vv_180806_00715;Vv_180806_00764…
GO:0043043	peptide biosynthetic process	115	141	8.73e-14	5.28e-12	Vv_180806_00029;Vv_180806_00072;Vv_180806_00132;Vv_180806_00147;Vv_180806_00150;Vv_180806_00166;Vv_180806_00167;Vv_180806_00238;Vv_180806_00239;Vv_180806_00268;Vv_180806_00350;Vv_180806_00351;Vv_180806_00413;Vv_180806_00415;Vv_180806_00416;Vv_180806_00417;Vv_180806_00418;Vv_180806_00420;Vv_180806_00421;Vv_180806_00422;Vv_180806_00423;Vv_180806_00424;Vv_180806_00425;Vv_180806_00426;Vv_180806_00427…
GO:0006518	peptide metabolic process	117	144	8.86e-14	5.28e-12	Vv_180806_00029;Vv_180806_00072;Vv_180806_00132;Vv_180806_00147;Vv_180806_00150;Vv_180806_00166;Vv_180806_00167;Vv_180806_00238;Vv_180806_00239;Vv_180806_00268;Vv_180806_00350;Vv_180806_00351;Vv_180806_00413;Vv_180806_00415;Vv_180806_00416;Vv_180806_00417;Vv_180806_00418;Vv_180806_00420;Vv_180806_00421;Vv_180806_00422;Vv_180806_00423;Vv_180806_00424;Vv_180806_00425;Vv_180806_00426;Vv_180806_00427…
GO:0019693	ribose phosphate metabolic process	72	81	9.54e-13	5.48e-11	Vv_180806_00004;Vv_180806_00063;Vv_180806_00064;Vv_180806_00076;Vv_180806_00148;Vv_180806_00206;Vv_180806_00207;Vv_180806_00236;Vv_180806_00324;Vv_180806_00498;Vv_180806_00501;Vv_180806_00520;Vv_180806_00522;Vv_180806_00604;Vv_180806_00641;Vv_180806_00642;Vv_180806_00683;Vv_180806_00684;Vv_180806_00685;Vv_180806_00686;Vv_180806_00688;Vv_180806_00779;Vv_180806_00856;Vv_180806_00917;Vv_180806_00942…
GO:1901293	nucleoside phosphate biosynthetic process	62	68	2.72e-12	1.51e-10	Vv_180806_00004;Vv_180806_00024;Vv_180806_00063;Vv_180806_00064;Vv_180806_00076;Vv_180806_00148;Vv_180806_00155;Vv_180806_00206;Vv_180806_00207;Vv_180806_00498;Vv_180806_00501;Vv_180806_00604;Vv_180806_00641;Vv_180806_00642;Vv_180806_00683;Vv_180806_00684;Vv_180806_00685;Vv_180806_00686;Vv_180806_00688;Vv_180806_00779;Vv_180806_00917;Vv_180806_00942;Vv_180806_00943;Vv_180806_00949;Vv_180806_01024…
GO:0010467	gene expression	333	505	2.9e-12	1.55e-10	Vv_180806_00007;Vv_180806_00029;Vv_180806_00054;Vv_180806_00058;Vv_180806_00072;Vv_180806_00075;Vv_180806_00081;Vv_180806_00082;Vv_180806_00086;Vv_180806_00124;Vv_180806_00130;Vv_180806_00132;Vv_180806_00147;Vv_180806_00150;Vv_180806_00151;Vv_180806_00152;Vv_180806_00165;Vv_180806_00166;Vv_180806_00167;Vv_180806_00189;Vv_180806_00203;Vv_180806_00225;Vv_180806_00227;Vv_180806_00238;Vv_180806_00239…
GO:0055086	nucleobase-containing small molecule metabolic process	106	132	6.16e-12	3.18e-10	Vv_180806_00004;Vv_180806_00024;Vv_180806_00063;Vv_180806_00064;Vv_180806_00076;Vv_180806_00091;Vv_180806_00148;Vv_180806_00155;Vv_180806_00206;Vv_180806_00207;Vv_180806_00236;Vv_180806_00324;Vv_180806_00406;Vv_180806_00498;Vv_180806_00501;Vv_180806_00520;Vv_180806_00522;Vv_180806_00604;Vv_180806_00641;Vv_180806_00642;Vv_180806_00683;Vv_180806_00684;Vv_180806_00685;Vv_180806_00686;Vv_180806_00688…
GO:0009165	nucleotide biosynthetic process	60	66	8.65e-12	4.32e-10	Vv_180806_00004;Vv_180806_00024;Vv_180806_00063;Vv_180806_00064;Vv_180806_00076;Vv_180806_00148;Vv_180806_00155;Vv_180806_00206;Vv_180806_00207;Vv_180806_00498;Vv_180806_00501;Vv_180806_00604;Vv_180806_00641;Vv_180806_00642;Vv_180806_00683;Vv_180806_00684;Vv_180806_00685;Vv_180806_00686;Vv_180806_00688;Vv_180806_00779;Vv_180806_00917;Vv_180806_00942;Vv_180806_00943;Vv_180806_00949;Vv_180806_01024…
GO:0043603	cellular amide metabolic process	133	174	9.45e-12	4.57e-10	Vv_180806_00029;Vv_180806_00072;Vv_180806_00132;Vv_180806_00147;Vv_180806_00150;Vv_180806_00166;Vv_180806_00167;Vv_180806_00238;Vv_180806_00239;Vv_180806_00268;Vv_180806_00350;Vv_180806_00351;Vv_180806_00413;Vv_180806_00415;Vv_180806_00416;Vv_180806_00417;Vv_180806_00418;Vv_180806_00420;Vv_180806_00421;Vv_180806_00422;Vv_180806_00423;Vv_180806_00424;Vv_180806_00425;Vv_180806_00426;Vv_180806_00427…
GO:1901135	carbohydrate derivative metabolic process	147	198	3.55e-11	1.67e-09	Vv_180806_00004;Vv_180806_00005;Vv_180806_00063;Vv_180806_00064;Vv_180806_00073;Vv_180806_00076;Vv_180806_00091;Vv_180806_00137;Vv_180806_00144;Vv_180806_00148;Vv_180806_00155;Vv_180806_00206;Vv_180806_00207;Vv_180806_00212;Vv_180806_00216;Vv_180806_00217;Vv_180806_00219;Vv_180806_00221;Vv_180806_00222;Vv_180806_00228;Vv_180806_00230;Vv_180806_00236;Vv_180806_00252;Vv_180806_00301;Vv_180806_00322…
GO:0009259	ribonucleotide metabolic process	65	74	4.5e-11	2.05e-09	Vv_180806_00004;Vv_180806_00063;Vv_180806_00064;Vv_180806_00076;Vv_180806_00148;Vv_180806_00206;Vv_180806_00207;Vv_180806_00236;Vv_180806_00324;Vv_180806_00498;Vv_180806_00501;Vv_180806_00520;Vv_180806_00522;Vv_180806_00604;Vv_180806_00641;Vv_180806_00642;Vv_180806_00683;Vv_180806_00684;Vv_180806_00685;Vv_180806_00686;Vv_180806_00688;Vv_180806_00779;Vv_180806_00856;Vv_180806_00917;Vv_180806_00942…
GO:0022613	ribonucleoprotein complex biogenesis	51	55	5.43e-11	2.4e-09	Vv_180806_00069;Vv_180806_00075;Vv_180806_00124;Vv_180806_00175;Vv_180806_00225;Vv_180806_00227;Vv_180806_00238;Vv_180806_00343;Vv_180806_00349;Vv_180806_00416;Vv_180806_00435;Vv_180806_00494;Vv_180806_00502;Vv_180806_00565;Vv_180806_00649;Vv_180806_00694;Vv_180806_00764;Vv_180806_00768;Vv_180806_00805;Vv_180806_00927;Vv_180806_01000;Vv_180806_01019;Vv_180806_01030;Vv_180806_01059;Vv_180806_01189…
GO:0009123	nucleoside monophosphate metabolic process	56	62	8.54e-11	3.67e-09	Vv_180806_00004;Vv_180806_00063;Vv_180806_00064;Vv_180806_00148;Vv_180806_00155;Vv_180806_00206;Vv_180806_00207;Vv_180806_00236;Vv_180806_00324;Vv_180806_00501;Vv_180806_00520;Vv_180806_00641;Vv_180806_00642;Vv_180806_00683;Vv_180806_00684;Vv_180806_00685;Vv_180806_00686;Vv_180806_00688;Vv_180806_00942;Vv_180806_00943;Vv_180806_00973;Vv_180806_00996;Vv_180806_01024;Vv_180806_01065;Vv_180806_01130…
GO:0042254	ribosome biogenesis	50	54	9.82e-11	4.1e-09	Vv_180806_00069;Vv_180806_00075;Vv_180806_00124;Vv_180806_00175;Vv_180806_00225;Vv_180806_00227;Vv_180806_00238;Vv_180806_00343;Vv_180806_00349;Vv_180806_00416;Vv_180806_00435;Vv_180806_00494;Vv_180806_00502;Vv_180806_00565;Vv_180806_00649;Vv_180806_00694;Vv_180806_00764;Vv_180806_00768;Vv_180806_00805;Vv_180806_00927;Vv_180806_01000;Vv_180806_01030;Vv_180806_01059;Vv_180806_01189;Vv_180806_01266…
GO:0043604	amide biosynthetic process	122	160	1.01e-10	4.1e-09	Vv_180806_00029;Vv_180806_00072;Vv_180806_00132;Vv_180806_00147;Vv_180806_00150;Vv_180806_00166;Vv_180806_00167;Vv_180806_00238;Vv_180806_00239;Vv_180806_00268;Vv_180806_00350;Vv_180806_00351;Vv_180806_00413;Vv_180806_00415;Vv_180806_00416;Vv_180806_00417;Vv_180806_00418;Vv_180806_00420;Vv_180806_00421;Vv_180806_00422;Vv_180806_00423;Vv_180806_00424;Vv_180806_00425;Vv_180806_00426;Vv_180806_00427…
GO:1901360	organic cyclic compound metabolic process	529	867	1.19e-10	4.72e-09	Vv_180806_00004;Vv_180806_00007;Vv_180806_00016;Vv_180806_00024;Vv_180806_00031;Vv_180806_00034;Vv_180806_00035;Vv_180806_00036;Vv_180806_00054;Vv_180806_00058;Vv_180806_00063;Vv_180806_00064;Vv_180806_00065;Vv_180806_00072;Vv_180806_00075;Vv_180806_00076;Vv_180806_00086;Vv_180806_00091;Vv_180806_00112;Vv_180806_00124;Vv_180806_00128;Vv_180806_00130;Vv_180806_00135;Vv_180806_00136;Vv_180806_00147…
GO:1901605	alpha-amino acid metabolic process	105	134	1.3e-10	5.05e-09	Vv_180806_00004;Vv_180806_00063;Vv_180806_00128;Vv_180806_00135;Vv_180806_00182;Vv_180806_00184;Vv_180806_00185;Vv_180806_00194;Vv_180806_00196;Vv_180806_00197;Vv_180806_00206;Vv_180806_00207;Vv_180806_00208;Vv_180806_00253;Vv_180806_00322;Vv_180806_00328;Vv_180806_00334;Vv_180806_00335;Vv_180806_00336;Vv_180806_00337;Vv_180806_00354;Vv_180806_00477;Vv_180806_00478;Vv_180806_00553;Vv_180806_00558…
GO:0044260	cellular macromolecule metabolic process	514	841	1.87e-10	7.08e-09	Vv_180806_00005;Vv_180806_00007;Vv_180806_00016;Vv_180806_00029;Vv_180806_00031;Vv_180806_00034;Vv_180806_00035;Vv_180806_00036;Vv_180806_00054;Vv_180806_00058;Vv_180806_00065;Vv_180806_00072;Vv_180806_00075;Vv_180806_00086;Vv_180806_00112;Vv_180806_00124;Vv_180806_00130;Vv_180806_00132;Vv_180806_00137;Vv_180806_00142;Vv_180806_00147;Vv_180806_00150;Vv_180806_00151;Vv_180806_00152;Vv_180806_00159…
GO:0046483	heterocycle metabolic process	518	850	3.06e-10	1.13e-08	Vv_180806_00004;Vv_180806_00007;Vv_180806_00016;Vv_180806_00024;Vv_180806_00031;Vv_180806_00034;Vv_180806_00035;Vv_180806_00036;Vv_180806_00054;Vv_180806_00058;Vv_180806_00063;Vv_180806_00064;Vv_180806_00065;Vv_180806_00072;Vv_180806_00075;Vv_180806_00076;Vv_180806_00086;Vv_180806_00091;Vv_180806_00112;Vv_180806_00124;Vv_180806_00130;Vv_180806_00147;Vv_180806_00148;Vv_180806_00151;Vv_180806_00152…
GO:1901137	carbohydrate derivative biosynthetic process	95	120	3.79e-10	1.37e-08	Vv_180806_00004;Vv_180806_00063;Vv_180806_00064;Vv_180806_00076;Vv_180806_00091;Vv_180806_00137;Vv_180806_00148;Vv_180806_00155;Vv_180806_00206;Vv_180806_00207;Vv_180806_00212;Vv_180806_00216;Vv_180806_00217;Vv_180806_00219;Vv_180806_00221;Vv_180806_00222;Vv_180806_00228;Vv_180806_00230;Vv_180806_00252;Vv_180806_00301;Vv_180806_00322;Vv_180806_00359;Vv_180806_00368;Vv_180806_00384;Vv_180806_00460…
GO:0006725	cellular aromatic compound metabolic process	512	841	5.49e-10	1.93e-08	Vv_180806_00004;Vv_180806_00007;Vv_180806_00016;Vv_180806_00024;Vv_180806_00031;Vv_180806_00034;Vv_180806_00035;Vv_180806_00036;Vv_180806_00054;Vv_180806_00058;Vv_180806_00063;Vv_180806_00064;Vv_180806_00065;Vv_180806_00072;Vv_180806_00075;Vv_180806_00076;Vv_180806_00086;Vv_180806_00091;Vv_180806_00112;Vv_180806_00124;Vv_180806_00128;Vv_180806_00130;Vv_180806_00135;Vv_180806_00136;Vv_180806_00147…
GO:0044271	cellular nitrogen compound biosynthetic process	381	604	5.84e-10	2.01e-08	Vv_180806_00004;Vv_180806_00007;Vv_180806_00024;Vv_180806_00029;Vv_180806_00058;Vv_180806_00063;Vv_180806_00064;Vv_180806_00072;Vv_180806_00076;Vv_180806_00091;Vv_180806_00130;Vv_180806_00132;Vv_180806_00147;Vv_180806_00148;Vv_180806_00150;Vv_180806_00151;Vv_180806_00152;Vv_180806_00155;Vv_180806_00165;Vv_180806_00166;Vv_180806_00167;Vv_180806_00189;Vv_180806_00203;Vv_180806_00206;Vv_180806_00207…
GO:0009161	ribonucleoside monophosphate metabolic process	51	57	1.43e-09	4.81e-08	Vv_180806_00004;Vv_180806_00063;Vv_180806_00064;Vv_180806_00148;Vv_180806_00206;Vv_180806_00207;Vv_180806_00236;Vv_180806_00324;Vv_180806_00501;Vv_180806_00520;Vv_180806_00641;Vv_180806_00642;Vv_180806_00683;Vv_180806_00684;Vv_180806_00685;Vv_180806_00686;Vv_180806_00688;Vv_180806_00942;Vv_180806_00943;Vv_180806_00973;Vv_180806_00996;Vv_180806_01024;Vv_180806_01065;Vv_180806_01130;Vv_180806_01193…
GO:0006396	RNA processing	76	93	1.59e-09	5.25e-08	Vv_180806_00054;Vv_180806_00075;Vv_180806_00086;Vv_180806_00124;Vv_180806_00225;Vv_180806_00227;Vv_180806_00238;Vv_180806_00261;Vv_180806_00267;Vv_180806_00343;Vv_180806_00416;Vv_180806_00502;Vv_180806_00648;Vv_180806_00649;Vv_180806_00694;Vv_180806_00695;Vv_180806_00697;Vv_180806_00699;Vv_180806_00715;Vv_180806_00764;Vv_180806_00768;Vv_180806_00805;Vv_180806_00947;Vv_180806_00967;Vv_180806_01015…
GO:0046390	ribose phosphate biosynthetic process	48	53	1.68e-09	5.43e-08	Vv_180806_00004;Vv_180806_00063;Vv_180806_00064;Vv_180806_00076;Vv_180806_00148;Vv_180806_00206;Vv_180806_00207;Vv_180806_00498;Vv_180806_00501;Vv_180806_00604;Vv_180806_00641;Vv_180806_00642;Vv_180806_00683;Vv_180806_00684;Vv_180806_00685;Vv_180806_00686;Vv_180806_00688;Vv_180806_00779;Vv_180806_00917;Vv_180806_00942;Vv_180806_00943;Vv_180806_00949;Vv_180806_01024;Vv_180806_01193;Vv_180806_01315…
GO:0044267	cellular protein metabolic process	180	259	2.07e-09	6.55e-08	Vv_180806_00029;Vv_180806_00072;Vv_180806_00132;Vv_180806_00142;Vv_180806_00147;Vv_180806_00150;Vv_180806_00166;Vv_180806_00167;Vv_180806_00191;Vv_180806_00238;Vv_180806_00239;Vv_180806_00268;Vv_180806_00341;Vv_180806_00350;Vv_180806_00351;Vv_180806_00411;Vv_180806_00413;Vv_180806_00415;Vv_180806_00416;Vv_180806_00417;Vv_180806_00418;Vv_180806_00420;Vv_180806_00421;Vv_180806_00422;Vv_180806_00423…
GO:0034470	ncRNA processing	71	86	2.37e-09	7.33e-08	Vv_180806_00054;Vv_180806_00075;Vv_180806_00086;Vv_180806_00124;Vv_180806_00225;Vv_180806_00227;Vv_180806_00238;Vv_180806_00261;Vv_180806_00267;Vv_180806_00343;Vv_180806_00416;Vv_180806_00502;Vv_180806_00648;Vv_180806_00649;Vv_180806_00694;Vv_180806_00695;Vv_180806_00697;Vv_180806_00699;Vv_180806_00715;Vv_180806_00764;Vv_180806_00768;Vv_180806_00805;Vv_180806_00947;Vv_180806_00967;Vv_180806_01015…
GO:0034645	cellular macromolecule biosynthetic process	321	502	2.6e-09	7.89e-08	Vv_180806_00007;Vv_180806_00016;Vv_180806_00029;Vv_180806_00058;Vv_180806_00072;Vv_180806_00130;Vv_180806_00132;Vv_180806_00137;Vv_180806_00147;Vv_180806_00150;Vv_180806_00151;Vv_180806_00152;Vv_180806_00165;Vv_180806_00166;Vv_180806_00167;Vv_180806_00189;Vv_180806_00203;Vv_180806_00216;Vv_180806_00217;Vv_180806_00219;Vv_180806_00221;Vv_180806_00222;Vv_180806_00228;Vv_180806_00230;Vv_180806_00238…
GO:0009260	ribonucleotide biosynthetic process	47	52	2.97e-09	8.85e-08	Vv_180806_00004;Vv_180806_00063;Vv_180806_00064;Vv_180806_00076;Vv_180806_00148;Vv_180806_00206;Vv_180806_00207;Vv_180806_00498;Vv_180806_00501;Vv_180806_00604;Vv_180806_00641;Vv_180806_00642;Vv_180806_00683;Vv_180806_00684;Vv_180806_00685;Vv_180806_00686;Vv_180806_00688;Vv_180806_00779;Vv_180806_00917;Vv_180806_00942;Vv_180806_00943;Vv_180806_00949;Vv_180806_01024;Vv_180806_01193;Vv_180806_01315…
GO:0006139	nucleobase-containing compound metabolic process	456	745	3.43e-09	1e-07	Vv_180806_00004;Vv_180806_00007;Vv_180806_00016;Vv_180806_00024;Vv_180806_00031;Vv_180806_00034;Vv_180806_00035;Vv_180806_00036;Vv_180806_00054;Vv_180806_00058;Vv_180806_00063;Vv_180806_00064;Vv_180806_00065;Vv_180806_00072;Vv_180806_00075;Vv_180806_00076;Vv_180806_00086;Vv_180806_00091;Vv_180806_00112;Vv_180806_00124;Vv_180806_00130;Vv_180806_00147;Vv_180806_00148;Vv_180806_00151;Vv_180806_00152…
GO:0006399	tRNA metabolic process	65	78	5.49e-09	1.56e-07	Vv_180806_00054;Vv_180806_00072;Vv_180806_00075;Vv_180806_00086;Vv_180806_00147;Vv_180806_00166;Vv_180806_00261;Vv_180806_00267;Vv_180806_00502;Vv_180806_00648;Vv_180806_00695;Vv_180806_00697;Vv_180806_00699;Vv_180806_00711;Vv_180806_00712;Vv_180806_00715;Vv_180806_00947;Vv_180806_00967;Vv_180806_01015;Vv_180806_01018;Vv_180806_01032;Vv_180806_01055;Vv_180806_01133;Vv_180806_01189;Vv_180806_01215…
GO:0009059	macromolecule biosynthetic process	322	506	5.56e-09	1.56e-07	Vv_180806_00007;Vv_180806_00016;Vv_180806_00029;Vv_180806_00058;Vv_180806_00072;Vv_180806_00130;Vv_180806_00132;Vv_180806_00137;Vv_180806_00147;Vv_180806_00150;Vv_180806_00151;Vv_180806_00152;Vv_180806_00165;Vv_180806_00166;Vv_180806_00167;Vv_180806_00189;Vv_180806_00203;Vv_180806_00216;Vv_180806_00217;Vv_180806_00219;Vv_180806_00221;Vv_180806_00222;Vv_180806_00228;Vv_180806_00230;Vv_180806_00238…
GO:0006796	phosphate-containing compound metabolic process	242	367	7.18e-09	1.99e-07	Vv_180806_00004;Vv_180806_00024;Vv_180806_00063;Vv_180806_00064;Vv_180806_00073;Vv_180806_00076;Vv_180806_00087;Vv_180806_00100;Vv_180806_00103;Vv_180806_00107;Vv_180806_00142;Vv_180806_00144;Vv_180806_00148;Vv_180806_00155;Vv_180806_00158;Vv_180806_00184;Vv_180806_00185;Vv_180806_00191;Vv_180806_00206;Vv_180806_00207;Vv_180806_00212;Vv_180806_00230;Vv_180806_00236;Vv_180806_00252;Vv_180806_00261…
GO:0006163	purine nucleotide metabolic process	55	64	9.18e-09	2.49e-07	Vv_180806_00004;Vv_180806_00063;Vv_180806_00064;Vv_180806_00076;Vv_180806_00236;Vv_180806_00324;Vv_180806_00498;Vv_180806_00520;Vv_180806_00522;Vv_180806_00604;Vv_180806_00641;Vv_180806_00642;Vv_180806_00683;Vv_180806_00684;Vv_180806_00685;Vv_180806_00686;Vv_180806_00688;Vv_180806_00779;Vv_180806_00856;Vv_180806_00917;Vv_180806_00942;Vv_180806_00943;Vv_180806_00949;Vv_180806_00973;Vv_180806_00996…
GO:0006793	phosphorus metabolic process	247	378	1.77e-08	4.73e-07	Vv_180806_00004;Vv_180806_00024;Vv_180806_00063;Vv_180806_00064;Vv_180806_00073;Vv_180806_00076;Vv_180806_00087;Vv_180806_00100;Vv_180806_00103;Vv_180806_00107;Vv_180806_00108;Vv_180806_00142;Vv_180806_00144;Vv_180806_00148;Vv_180806_00155;Vv_180806_00158;Vv_180806_00184;Vv_180806_00185;Vv_180806_00191;Vv_180806_00206;Vv_180806_00207;Vv_180806_00212;Vv_180806_00230;Vv_180806_00236;Vv_180806_00252…
GO:0072521	purine-containing compound metabolic process	58	69	2.01e-08	5.29e-07	Vv_180806_00004;Vv_180806_00063;Vv_180806_00064;Vv_180806_00076;Vv_180806_00236;Vv_180806_00324;Vv_180806_00498;Vv_180806_00520;Vv_180806_00522;Vv_180806_00604;Vv_180806_00641;Vv_180806_00642;Vv_180806_00683;Vv_180806_00684;Vv_180806_00685;Vv_180806_00686;Vv_180806_00688;Vv_180806_00779;Vv_180806_00856;Vv_180806_00917;Vv_180806_00942;Vv_180806_00943;Vv_180806_00949;Vv_180806_00973;Vv_180806_00996…
GO:0016053	organic acid biosynthetic process	105	141	2.25e-08	5.72e-07	Vv_180806_00128;Vv_180806_00135;Vv_180806_00136;Vv_180806_00184;Vv_180806_00185;Vv_180806_00194;Vv_180806_00196;Vv_180806_00197;Vv_180806_00206;Vv_180806_00207;Vv_180806_00208;Vv_180806_00327;Vv_180806_00328;Vv_180806_00334;Vv_180806_00335;Vv_180806_00336;Vv_180806_00337;Vv_180806_00354;Vv_180806_00470;Vv_180806_00477;Vv_180806_00478;Vv_180806_00500;Vv_180806_00558;Vv_180806_00638;Vv_180806_00673…
GO:0046394	carboxylic acid biosynthetic process	105	141	2.25e-08	5.72e-07	Vv_180806_00128;Vv_180806_00135;Vv_180806_00136;Vv_180806_00184;Vv_180806_00185;Vv_180806_00194;Vv_180806_00196;Vv_180806_00197;Vv_180806_00206;Vv_180806_00207;Vv_180806_00208;Vv_180806_00327;Vv_180806_00328;Vv_180806_00334;Vv_180806_00335;Vv_180806_00336;Vv_180806_00337;Vv_180806_00354;Vv_180806_00470;Vv_180806_00477;Vv_180806_00478;Vv_180806_00500;Vv_180806_00558;Vv_180806_00638;Vv_180806_00673…
GO:0008652	cellular amino acid biosynthetic process	81	104	3.29e-08	8.21e-07	Vv_180806_00128;Vv_180806_00135;Vv_180806_00136;Vv_180806_00184;Vv_180806_00185;Vv_180806_00194;Vv_180806_00196;Vv_180806_00197;Vv_180806_00206;Vv_180806_00207;Vv_180806_00208;Vv_180806_00327;Vv_180806_00328;Vv_180806_00334;Vv_180806_00335;Vv_180806_00336;Vv_180806_00337;Vv_180806_00354;Vv_180806_00477;Vv_180806_00478;Vv_180806_00558;Vv_180806_00638;Vv_180806_00673;Vv_180806_00675;Vv_180806_00676…
GO:0009150	purine ribonucleotide metabolic process	52	61	4.3e-08	1.06e-06	Vv_180806_00004;Vv_180806_00063;Vv_180806_00064;Vv_180806_00076;Vv_180806_00236;Vv_180806_00324;Vv_180806_00498;Vv_180806_00520;Vv_180806_00522;Vv_180806_00604;Vv_180806_00641;Vv_180806_00642;Vv_180806_00683;Vv_180806_00684;Vv_180806_00685;Vv_180806_00686;Vv_180806_00688;Vv_180806_00779;Vv_180806_00856;Vv_180806_00917;Vv_180806_00942;Vv_180806_00943;Vv_180806_00949;Vv_180806_00973;Vv_180806_00996…
GO:0009124	nucleoside monophosphate biosynthetic process	39	43	5.83e-08	1.41e-06	Vv_180806_00004;Vv_180806_00063;Vv_180806_00064;Vv_180806_00148;Vv_180806_00155;Vv_180806_00206;Vv_180806_00207;Vv_180806_00501;Vv_180806_00641;Vv_180806_00642;Vv_180806_00683;Vv_180806_00684;Vv_180806_00685;Vv_180806_00686;Vv_180806_00688;Vv_180806_00942;Vv_180806_00943;Vv_180806_01024;Vv_180806_01193;Vv_180806_01370;Vv_180806_01606;Vv_180806_01607;Vv_180806_01608;Vv_180806_01702;Vv_180806_01706…
GO:0044255	cellular lipid metabolic process	68	85	6.46e-08	1.54e-06	Vv_180806_00073;Vv_180806_00087;Vv_180806_00144;Vv_180806_00212;Vv_180806_00217;Vv_180806_00230;Vv_180806_00252;Vv_180806_00329;Vv_180806_00352;Vv_180806_00358;Vv_180806_00368;Vv_180806_00460;Vv_180806_00469;Vv_180806_00470;Vv_180806_00471;Vv_180806_00472;Vv_180806_00485;Vv_180806_00486;Vv_180806_00500;Vv_180806_00535;Vv_180806_00682;Vv_180806_00719;Vv_180806_00720;Vv_180806_00815;Vv_180806_00913…
GO:0044283	small molecule biosynthetic process	137	195	7.9e-08	1.85e-06	Vv_180806_00128;Vv_180806_00135;Vv_180806_00136;Vv_180806_00148;Vv_180806_00184;Vv_180806_00185;Vv_180806_00194;Vv_180806_00196;Vv_180806_00197;Vv_180806_00206;Vv_180806_00207;Vv_180806_00208;Vv_180806_00327;Vv_180806_00328;Vv_180806_00334;Vv_180806_00335;Vv_180806_00336;Vv_180806_00337;Vv_180806_00342;Vv_180806_00354;Vv_180806_00385;Vv_180806_00470;Vv_180806_00477;Vv_180806_00478;Vv_180806_00500…
GO:0072524	pyridine-containing compound metabolic process	32	34	1.11e-07	2.55e-06	Vv_180806_00024;Vv_180806_00324;Vv_180806_00342;Vv_180806_00818;Vv_180806_00973;Vv_180806_00996;Vv_180806_01065;Vv_180806_01104;Vv_180806_01130;Vv_180806_01277;Vv_180806_01278;Vv_180806_01279;Vv_180806_01285;Vv_180806_01296;Vv_180806_01306;Vv_180806_01316;Vv_180806_01363;Vv_180806_01367;Vv_180806_01694;Vv_180806_01888;Vv_180806_02469;Vv_180806_02470;Vv_180806_02471;Vv_180806_02591;Vv_180806_02744…
GO:0006364	rRNA processing	35	38	1.14e-07	2.55e-06	Vv_180806_00075;Vv_180806_00124;Vv_180806_00225;Vv_180806_00227;Vv_180806_00238;Vv_180806_00343;Vv_180806_00416;Vv_180806_00502;Vv_180806_00649;Vv_180806_00694;Vv_180806_00764;Vv_180806_00768;Vv_180806_00805;Vv_180806_01030;Vv_180806_01189;Vv_180806_01266;Vv_180806_01269;Vv_180806_01303;Vv_180806_01312;Vv_180806_01353;Vv_180806_01406;Vv_180806_01419;Vv_180806_01537;Vv_180806_01837;Vv_180806_02422…
GO:0016072	rRNA metabolic process	35	38	1.14e-07	2.55e-06	Vv_180806_00075;Vv_180806_00124;Vv_180806_00225;Vv_180806_00227;Vv_180806_00238;Vv_180806_00343;Vv_180806_00416;Vv_180806_00502;Vv_180806_00649;Vv_180806_00694;Vv_180806_00764;Vv_180806_00768;Vv_180806_00805;Vv_180806_01030;Vv_180806_01189;Vv_180806_01266;Vv_180806_01269;Vv_180806_01303;Vv_180806_01312;Vv_180806_01353;Vv_180806_01406;Vv_180806_01419;Vv_180806_01537;Vv_180806_01837;Vv_180806_02422…
GO:0009156	ribonucleoside monophosphate biosynthetic process	37	41	1.81e-07	4e-06	Vv_180806_00004;Vv_180806_00063;Vv_180806_00064;Vv_180806_00148;Vv_180806_00206;Vv_180806_00207;Vv_180806_00501;Vv_180806_00641;Vv_180806_00642;Vv_180806_00683;Vv_180806_00684;Vv_180806_00685;Vv_180806_00686;Vv_180806_00688;Vv_180806_00942;Vv_180806_00943;Vv_180806_01024;Vv_180806_01193;Vv_180806_01370;Vv_180806_01606;Vv_180806_01607;Vv_180806_01608;Vv_180806_01702;Vv_180806_01706;Vv_180806_01737…
GO:1901607	alpha-amino acid biosynthetic process	72	93	3.09e-07	6.74e-06	Vv_180806_00128;Vv_180806_00135;Vv_180806_00184;Vv_180806_00185;Vv_180806_00194;Vv_180806_00196;Vv_180806_00197;Vv_180806_00206;Vv_180806_00207;Vv_180806_00208;Vv_180806_00328;Vv_180806_00334;Vv_180806_00335;Vv_180806_00336;Vv_180806_00337;Vv_180806_00354;Vv_180806_00477;Vv_180806_00478;Vv_180806_00558;Vv_180806_00673;Vv_180806_00675;Vv_180806_00676;Vv_180806_00677;Vv_180806_00733;Vv_180806_00781…
GO:0043170	macromolecule metabolic process	581	995	4.07e-07	8.75e-06	Vv_180806_00005;Vv_180806_00007;Vv_180806_00016;Vv_180806_00029;Vv_180806_00031;Vv_180806_00034;Vv_180806_00035;Vv_180806_00036;Vv_180806_00054;Vv_180806_00058;Vv_180806_00065;Vv_180806_00072;Vv_180806_00075;Vv_180806_00077;Vv_180806_00081;Vv_180806_00082;Vv_180806_00086;Vv_180806_00112;Vv_180806_00113;Vv_180806_00122;Vv_180806_00124;Vv_180806_00130;Vv_180806_00132;Vv_180806_00137;Vv_180806_00142…
GO:0072522	purine-containing compound biosynthetic process	37	42	7.57e-07	1.61e-05	Vv_180806_00004;Vv_180806_00063;Vv_180806_00064;Vv_180806_00076;Vv_180806_00498;Vv_180806_00604;Vv_180806_00641;Vv_180806_00642;Vv_180806_00683;Vv_180806_00684;Vv_180806_00685;Vv_180806_00686;Vv_180806_00688;Vv_180806_00779;Vv_180806_00917;Vv_180806_00942;Vv_180806_00943;Vv_180806_00949;Vv_180806_01024;Vv_180806_01274;Vv_180806_01358;Vv_180806_01370;Vv_180806_01587;Vv_180806_01606;Vv_180806_01607…
GO:0009126	purine nucleoside monophosphate metabolic process	39	45	9.56e-07	1.97e-05	Vv_180806_00004;Vv_180806_00063;Vv_180806_00064;Vv_180806_00236;Vv_180806_00324;Vv_180806_00520;Vv_180806_00641;Vv_180806_00642;Vv_180806_00683;Vv_180806_00684;Vv_180806_00685;Vv_180806_00686;Vv_180806_00688;Vv_180806_00942;Vv_180806_00943;Vv_180806_00973;Vv_180806_00996;Vv_180806_01024;Vv_180806_01065;Vv_180806_01130;Vv_180806_01278;Vv_180806_01279;Vv_180806_01316;Vv_180806_01367;Vv_180806_01370…
GO:0009167	purine ribonucleoside monophosphate metabolic process	39	45	9.56e-07	1.97e-05	Vv_180806_00004;Vv_180806_00063;Vv_180806_00064;Vv_180806_00236;Vv_180806_00324;Vv_180806_00520;Vv_180806_00641;Vv_180806_00642;Vv_180806_00683;Vv_180806_00684;Vv_180806_00685;Vv_180806_00686;Vv_180806_00688;Vv_180806_00942;Vv_180806_00943;Vv_180806_00973;Vv_180806_00996;Vv_180806_01024;Vv_180806_01065;Vv_180806_01130;Vv_180806_01278;Vv_180806_01279;Vv_180806_01316;Vv_180806_01367;Vv_180806_01370…
GO:0006164	purine nucleotide biosynthetic process	36	41	1.3e-06	2.62e-05	Vv_180806_00004;Vv_180806_00063;Vv_180806_00064;Vv_180806_00076;Vv_180806_00498;Vv_180806_00604;Vv_180806_00641;Vv_180806_00642;Vv_180806_00683;Vv_180806_00684;Vv_180806_00685;Vv_180806_00686;Vv_180806_00688;Vv_180806_00779;Vv_180806_00917;Vv_180806_00942;Vv_180806_00943;Vv_180806_00949;Vv_180806_01024;Vv_180806_01358;Vv_180806_01370;Vv_180806_01587;Vv_180806_01606;Vv_180806_01607;Vv_180806_01698…
GO:0009116	nucleoside metabolic process	63	81	1.32e-06	2.62e-05	Vv_180806_00063;Vv_180806_00064;Vv_180806_00076;Vv_180806_00091;Vv_180806_00206;Vv_180806_00207;Vv_180806_00236;Vv_180806_00324;Vv_180806_00498;Vv_180806_00501;Vv_180806_00520;Vv_180806_00522;Vv_180806_00604;Vv_180806_00683;Vv_180806_00684;Vv_180806_00685;Vv_180806_00686;Vv_180806_00688;Vv_180806_00856;Vv_180806_00917;Vv_180806_00949;Vv_180806_00973;Vv_180806_00996;Vv_180806_01024;Vv_180806_01065…
GO:1901657	glycosyl compound metabolic process	63	81	1.32e-06	2.62e-05	Vv_180806_00063;Vv_180806_00064;Vv_180806_00076;Vv_180806_00091;Vv_180806_00206;Vv_180806_00207;Vv_180806_00236;Vv_180806_00324;Vv_180806_00498;Vv_180806_00501;Vv_180806_00520;Vv_180806_00522;Vv_180806_00604;Vv_180806_00683;Vv_180806_00684;Vv_180806_00685;Vv_180806_00686;Vv_180806_00688;Vv_180806_00856;Vv_180806_00917;Vv_180806_00949;Vv_180806_00973;Vv_180806_00996;Vv_180806_01024;Vv_180806_01065…
GO:0009451	RNA modification	57	72	1.52e-06	2.99e-05	Vv_180806_00075;Vv_180806_00086;Vv_180806_00124;Vv_180806_00225;Vv_180806_00227;Vv_180806_00267;Vv_180806_00343;Vv_180806_00648;Vv_180806_00649;Vv_180806_00694;Vv_180806_00695;Vv_180806_00697;Vv_180806_00715;Vv_180806_00764;Vv_180806_00768;Vv_180806_00805;Vv_180806_00947;Vv_180806_00967;Vv_180806_01015;Vv_180806_01030;Vv_180806_01133;Vv_180806_01189;Vv_180806_01293;Vv_180806_01312;Vv_180806_01320…
GO:0016070	RNA metabolic process	265	423	1.57e-06	3.04e-05	Vv_180806_00007;Vv_180806_00054;Vv_180806_00058;Vv_180806_00072;Vv_180806_00075;Vv_180806_00086;Vv_180806_00124;Vv_180806_00130;Vv_180806_00147;Vv_180806_00151;Vv_180806_00152;Vv_180806_00159;Vv_180806_00165;Vv_180806_00166;Vv_180806_00187;Vv_180806_00189;Vv_180806_00203;Vv_180806_00225;Vv_180806_00227;Vv_180806_00238;Vv_180806_00261;Vv_180806_00267;Vv_180806_00270;Vv_180806_00271;Vv_180806_00323…
GO:0006732	coenzyme metabolic process	75	100	1.64e-06	3.14e-05	Vv_180806_00024;Vv_180806_00148;Vv_180806_00324;Vv_180806_00342;Vv_180806_00498;Vv_180806_00578;Vv_180806_00599;Vv_180806_00813;Vv_180806_00818;Vv_180806_00917;Vv_180806_00949;Vv_180806_00952;Vv_180806_00973;Vv_180806_00996;Vv_180806_01065;Vv_180806_01084;Vv_180806_01104;Vv_180806_01130;Vv_180806_01274;Vv_180806_01277;Vv_180806_01278;Vv_180806_01279;Vv_180806_01285;Vv_180806_01290;Vv_180806_01296…
GO:0071840	cellular component organization or biogenesis	142	210	1.78e-06	3.36e-05	Vv_180806_00005;Vv_180806_00069;Vv_180806_00075;Vv_180806_00078;Vv_180806_00080;Vv_180806_00081;Vv_180806_00083;Vv_180806_00084;Vv_180806_00124;Vv_180806_00137;Vv_180806_00142;Vv_180806_00167;Vv_180806_00175;Vv_180806_00213;Vv_180806_00216;Vv_180806_00217;Vv_180806_00219;Vv_180806_00221;Vv_180806_00222;Vv_180806_00225;Vv_180806_00227;Vv_180806_00228;Vv_180806_00238;Vv_180806_00244;Vv_180806_00245…
GO:0006418	tRNA aminoacylation for protein translation	24	25	1.94e-06	3.62e-05	Vv_180806_00072;Vv_180806_00147;Vv_180806_00166;Vv_180806_00711;Vv_180806_00712;Vv_180806_01032;Vv_180806_01215;Vv_180806_01329;Vv_180806_01413;Vv_180806_01556;Vv_180806_01872;Vv_180806_01973;Vv_180806_02085;Vv_180806_02086;Vv_180806_02112;Vv_180806_02420;Vv_180806_02676;Vv_180806_02711;Vv_180806_02775;Vv_180806_03002;Vv_180806_03033;Vv_180806_03092;Vv_180806_03138;Vv_180806_04197
GO:0009119	ribonucleoside metabolic process	56	71	2.36e-06	4.35e-05	Vv_180806_00063;Vv_180806_00064;Vv_180806_00076;Vv_180806_00091;Vv_180806_00206;Vv_180806_00207;Vv_180806_00236;Vv_180806_00324;Vv_180806_00498;Vv_180806_00501;Vv_180806_00520;Vv_180806_00522;Vv_180806_00604;Vv_180806_00683;Vv_180806_00684;Vv_180806_00685;Vv_180806_00686;Vv_180806_00688;Vv_180806_00856;Vv_180806_00917;Vv_180806_00949;Vv_180806_00973;Vv_180806_00996;Vv_180806_01024;Vv_180806_01065…
GO:0009152	purine ribonucleotide biosynthetic process	34	39	3.76e-06	6.85e-05	Vv_180806_00004;Vv_180806_00063;Vv_180806_00064;Vv_180806_00076;Vv_180806_00498;Vv_180806_00604;Vv_180806_00641;Vv_180806_00642;Vv_180806_00683;Vv_180806_00684;Vv_180806_00685;Vv_180806_00686;Vv_180806_00688;Vv_180806_00779;Vv_180806_00917;Vv_180806_00942;Vv_180806_00943;Vv_180806_00949;Vv_180806_01024;Vv_180806_01358;Vv_180806_01370;Vv_180806_01587;Vv_180806_01606;Vv_180806_01607;Vv_180806_01698…
GO:0019362	pyridine nucleotide metabolic process	25	27	7.08e-06	0.000126098	Vv_180806_00024;Vv_180806_00324;Vv_180806_00818;Vv_180806_00973;Vv_180806_00996;Vv_180806_01065;Vv_180806_01104;Vv_180806_01130;Vv_180806_01278;Vv_180806_01279;Vv_180806_01285;Vv_180806_01296;Vv_180806_01316;Vv_180806_01363;Vv_180806_01367;Vv_180806_01888;Vv_180806_02469;Vv_180806_02470;Vv_180806_02471;Vv_180806_02744;Vv_180806_03275;Vv_180806_03276;Vv_180806_03889;Vv_180806_03966;Vv_180806_04037
GO:0046496	nicotinamide nucleotide metabolic process	25	27	7.08e-06	0.000126098	Vv_180806_00024;Vv_180806_00324;Vv_180806_00818;Vv_180806_00973;Vv_180806_00996;Vv_180806_01065;Vv_180806_01104;Vv_180806_01130;Vv_180806_01278;Vv_180806_01279;Vv_180806_01285;Vv_180806_01296;Vv_180806_01316;Vv_180806_01363;Vv_180806_01367;Vv_180806_01888;Vv_180806_02469;Vv_180806_02470;Vv_180806_02471;Vv_180806_02744;Vv_180806_03275;Vv_180806_03276;Vv_180806_03889;Vv_180806_03966;Vv_180806_04037
GO:0055114	oxidation-reduction process	219	347	7.51e-06	0.000132196	Vv_180806_00064;Vv_180806_00073;Vv_180806_00079;Vv_180806_00096;Vv_180806_00098;Vv_180806_00135;Vv_180806_00144;Vv_180806_00162;Vv_180806_00185;Vv_180806_00194;Vv_180806_00196;Vv_180806_00197;Vv_180806_00208;Vv_180806_00235;Vv_180806_00236;Vv_180806_00237;Vv_180806_00241;Vv_180806_00335;Vv_180806_00342;Vv_180806_00353;Vv_180806_00404;Vv_180806_00458;Vv_180806_00563;Vv_180806_00567;Vv_180806_00578…
GO:0006220	pyrimidine nucleotide metabolic process	18	18	7.94e-06	0.000138167	Vv_180806_00076;Vv_180806_00155;Vv_180806_00206;Vv_180806_00207;Vv_180806_00501;Vv_180806_01192;Vv_180806_01193;Vv_180806_01315;Vv_180806_01573;Vv_180806_01608;Vv_180806_01737;Vv_180806_02424;Vv_180806_02731;Vv_180806_02736;Vv_180806_02755;Vv_180806_02773;Vv_180806_03273;Vv_180806_03949
GO:0043648	dicarboxylic acid metabolic process	41	50	9.63e-06	0.0001657	Vv_180806_00128;Vv_180806_00135;Vv_180806_00136;Vv_180806_00185;Vv_180806_00194;Vv_180806_00196;Vv_180806_00197;Vv_180806_00208;Vv_180806_00353;Vv_180806_00470;Vv_180806_00500;Vv_180806_00638;Vv_180806_00781;Vv_180806_00782;Vv_180806_00965;Vv_180806_00983;Vv_180806_01037;Vv_180806_01038;Vv_180806_01083;Vv_180806_01086;Vv_180806_01100;Vv_180806_01101;Vv_180806_01155;Vv_180806_01421;Vv_180806_01511…
GO:0043038	amino acid activation	24	26	1.27e-05	0.000213753	Vv_180806_00072;Vv_180806_00147;Vv_180806_00166;Vv_180806_00711;Vv_180806_00712;Vv_180806_01032;Vv_180806_01215;Vv_180806_01329;Vv_180806_01413;Vv_180806_01556;Vv_180806_01872;Vv_180806_01973;Vv_180806_02085;Vv_180806_02086;Vv_180806_02112;Vv_180806_02420;Vv_180806_02676;Vv_180806_02711;Vv_180806_02775;Vv_180806_03002;Vv_180806_03033;Vv_180806_03092;Vv_180806_03138;Vv_180806_04197
GO:0043039	tRNA aminoacylation	24	26	1.27e-05	0.000213753	Vv_180806_00072;Vv_180806_00147;Vv_180806_00166;Vv_180806_00711;Vv_180806_00712;Vv_180806_01032;Vv_180806_01215;Vv_180806_01329;Vv_180806_01413;Vv_180806_01556;Vv_180806_01872;Vv_180806_01973;Vv_180806_02085;Vv_180806_02086;Vv_180806_02112;Vv_180806_02420;Vv_180806_02676;Vv_180806_02711;Vv_180806_02775;Vv_180806_03002;Vv_180806_03033;Vv_180806_03092;Vv_180806_03138;Vv_180806_04197
GO:0042278	purine nucleoside metabolic process	42	52	1.56e-05	0.000259171	Vv_180806_00063;Vv_180806_00064;Vv_180806_00076;Vv_180806_00236;Vv_180806_00324;Vv_180806_00498;Vv_180806_00520;Vv_180806_00522;Vv_180806_00604;Vv_180806_00683;Vv_180806_00684;Vv_180806_00685;Vv_180806_00686;Vv_180806_00688;Vv_180806_00856;Vv_180806_00917;Vv_180806_00949;Vv_180806_00973;Vv_180806_00996;Vv_180806_01024;Vv_180806_01065;Vv_180806_01130;Vv_180806_01274;Vv_180806_01278;Vv_180806_01279…
GO:0016051	carbohydrate biosynthetic process	33	39	2.07e-05	0.000341587	Vv_180806_00212;Vv_180806_00230;Vv_180806_00252;Vv_180806_00368;Vv_180806_00385;Vv_180806_00458;Vv_180806_00460;Vv_180806_00469;Vv_180806_00470;Vv_180806_00471;Vv_180806_00472;Vv_180806_00474;Vv_180806_00485;Vv_180806_00500;Vv_180806_00550;Vv_180806_00682;Vv_180806_01065;Vv_180806_01070;Vv_180806_01130;Vv_180806_01581;Vv_180806_01582;Vv_180806_01583;Vv_180806_01584;Vv_180806_01604;Vv_180806_01757…
GO:0009987	cellular process	1154	2134	2.29e-05	0.000373268	Vv_180806_00004;Vv_180806_00005;Vv_180806_00007;Vv_180806_00010;Vv_180806_00016;Vv_180806_00017;Vv_180806_00023;Vv_180806_00024;Vv_180806_00029;Vv_180806_00031;Vv_180806_00034;Vv_180806_00035;Vv_180806_00036;Vv_180806_00054;Vv_180806_00058;Vv_180806_00063;Vv_180806_00064;Vv_180806_00065;Vv_180806_00072;Vv_180806_00073;Vv_180806_00075;Vv_180806_00076;Vv_180806_00078;Vv_180806_00079;Vv_180806_00080…
GO:0006221	pyrimidine nucleotide biosynthetic process	16	16	2.94e-05	0.000471298	Vv_180806_00076;Vv_180806_00155;Vv_180806_00206;Vv_180806_00207;Vv_180806_00501;Vv_180806_01192;Vv_180806_01193;Vv_180806_01315;Vv_180806_01573;Vv_180806_01608;Vv_180806_01737;Vv_180806_02424;Vv_180806_02731;Vv_180806_02755;Vv_180806_02773;Vv_180806_03273
GO:1901575	organic substance catabolic process	91	131	2.95e-05	0.000471298	Vv_180806_00065;Vv_180806_00087;Vv_180806_00159;Vv_180806_00182;Vv_180806_00324;Vv_180806_00406;Vv_180806_00498;Vv_180806_00502;Vv_180806_00553;Vv_180806_00603;Vv_180806_00604;Vv_180806_00719;Vv_180806_00720;Vv_180806_00882;Vv_180806_00887;Vv_180806_00973;Vv_180806_00993;Vv_180806_00996;Vv_180806_01016;Vv_180806_01037;Vv_180806_01038;Vv_180806_01065;Vv_180806_01075;Vv_180806_01130;Vv_180806_01191…
GO:0046128	purine ribonucleoside metabolic process	40	50	3.84e-05	0.000607142	Vv_180806_00063;Vv_180806_00064;Vv_180806_00076;Vv_180806_00236;Vv_180806_00324;Vv_180806_00498;Vv_180806_00520;Vv_180806_00522;Vv_180806_00604;Vv_180806_00683;Vv_180806_00684;Vv_180806_00685;Vv_180806_00686;Vv_180806_00688;Vv_180806_00856;Vv_180806_00917;Vv_180806_00949;Vv_180806_00973;Vv_180806_00996;Vv_180806_01024;Vv_180806_01065;Vv_180806_01130;Vv_180806_01274;Vv_180806_01278;Vv_180806_01279…
GO:0006457	protein folding	22	24	4.04e-05	0.000628451	Vv_180806_00016;Vv_180806_00017;Vv_180806_00023;Vv_180806_00080;Vv_180806_00081;Vv_180806_00122;Vv_180806_00341;Vv_180806_00411;Vv_180806_00549;Vv_180806_00975;Vv_180806_00976;Vv_180806_00994;Vv_180806_01053;Vv_180806_01535;Vv_180806_01856;Vv_180806_02677;Vv_180806_02941;Vv_180806_02943;Vv_180806_03044;Vv_180806_03944;Vv_180806_04441;Vv_180806_04442
GO:0044248	cellular catabolic process	68	94	4.07e-05	0.000628451	Vv_180806_00005;Vv_180806_00065;Vv_180806_00159;Vv_180806_00182;Vv_180806_00406;Vv_180806_00498;Vv_180806_00502;Vv_180806_00553;Vv_180806_00603;Vv_180806_00604;Vv_180806_00719;Vv_180806_00720;Vv_180806_00882;Vv_180806_00887;Vv_180806_01037;Vv_180806_01038;Vv_180806_01066;Vv_180806_01075;Vv_180806_01195;Vv_180806_01258;Vv_180806_01303;Vv_180806_01331;Vv_180806_01439;Vv_180806_01456;Vv_180806_01458…
GO:0032787	monocarboxylic acid metabolic process	63	86	4.16e-05	0.000628451	Vv_180806_00073;Vv_180806_00096;Vv_180806_00144;Vv_180806_00324;Vv_180806_00329;Vv_180806_00498;Vv_180806_00638;Vv_180806_00719;Vv_180806_00720;Vv_180806_00813;Vv_180806_00882;Vv_180806_00949;Vv_180806_00952;Vv_180806_00973;Vv_180806_00996;Vv_180806_01031;Vv_180806_01065;Vv_180806_01130;Vv_180806_01278;Vv_180806_01279;Vv_180806_01307;Vv_180806_01316;Vv_180806_01319;Vv_180806_01367;Vv_180806_01375…
GO:0000154	rRNA modification	19	20	4.18e-05	0.000628451	Vv_180806_00075;Vv_180806_00225;Vv_180806_00227;Vv_180806_00343;Vv_180806_00649;Vv_180806_00694;Vv_180806_00764;Vv_180806_00768;Vv_180806_00805;Vv_180806_01030;Vv_180806_01312;Vv_180806_01406;Vv_180806_01419;Vv_180806_01537;Vv_180806_02422;Vv_180806_02435;Vv_180806_02499;Vv_180806_02557;Vv_180806_03142
GO:0031167	rRNA methylation	19	20	4.18e-05	0.000628451	Vv_180806_00075;Vv_180806_00225;Vv_180806_00227;Vv_180806_00343;Vv_180806_00649;Vv_180806_00694;Vv_180806_00764;Vv_180806_00768;Vv_180806_00805;Vv_180806_01030;Vv_180806_01312;Vv_180806_01406;Vv_180806_01419;Vv_180806_01537;Vv_180806_02422;Vv_180806_02435;Vv_180806_02499;Vv_180806_02557;Vv_180806_03142
GO:0009056	catabolic process	94	137	4.73e-05	0.000704938	Vv_180806_00005;Vv_180806_00065;Vv_180806_00087;Vv_180806_00159;Vv_180806_00182;Vv_180806_00324;Vv_180806_00406;Vv_180806_00498;Vv_180806_00502;Vv_180806_00553;Vv_180806_00603;Vv_180806_00604;Vv_180806_00719;Vv_180806_00720;Vv_180806_00882;Vv_180806_00887;Vv_180806_00973;Vv_180806_00993;Vv_180806_00996;Vv_180806_01016;Vv_180806_01037;Vv_180806_01038;Vv_180806_01065;Vv_180806_01066;Vv_180806_01075…
GO:0006629	lipid metabolic process	72	101	5.42e-05	0.00079968	Vv_180806_00073;Vv_180806_00087;Vv_180806_00144;Vv_180806_00212;Vv_180806_00217;Vv_180806_00230;Vv_180806_00252;Vv_180806_00329;Vv_180806_00352;Vv_180806_00358;Vv_180806_00368;Vv_180806_00460;Vv_180806_00469;Vv_180806_00470;Vv_180806_00471;Vv_180806_00472;Vv_180806_00485;Vv_180806_00486;Vv_180806_00500;Vv_180806_00535;Vv_180806_00682;Vv_180806_00719;Vv_180806_00720;Vv_180806_00815;Vv_180806_00913…
GO:0008610	lipid biosynthetic process	52	69	5.57e-05	0.000805242	Vv_180806_00073;Vv_180806_00144;Vv_180806_00212;Vv_180806_00230;Vv_180806_00252;Vv_180806_00352;Vv_180806_00358;Vv_180806_00368;Vv_180806_00460;Vv_180806_00469;Vv_180806_00470;Vv_180806_00471;Vv_180806_00472;Vv_180806_00485;Vv_180806_00486;Vv_180806_00500;Vv_180806_00682;Vv_180806_00815;Vv_180806_00913;Vv_180806_00949;Vv_180806_00993;Vv_180806_00999;Vv_180806_01307;Vv_180806_01319;Vv_180806_01576…
GO:0006733	oxidoreduction coenzyme metabolic process	31	37	5.59e-05	0.000805242	Vv_180806_00024;Vv_180806_00324;Vv_180806_00578;Vv_180806_00599;Vv_180806_00813;Vv_180806_00818;Vv_180806_00973;Vv_180806_00996;Vv_180806_01065;Vv_180806_01104;Vv_180806_01130;Vv_180806_01278;Vv_180806_01279;Vv_180806_01285;Vv_180806_01290;Vv_180806_01296;Vv_180806_01316;Vv_180806_01363;Vv_180806_01367;Vv_180806_01888;Vv_180806_02469;Vv_180806_02470;Vv_180806_02471;Vv_180806_02744;Vv_180806_02787…
GO:0006213	pyrimidine nucleoside metabolic process	15	15	5.67e-05	0.000805242	Vv_180806_00076;Vv_180806_00206;Vv_180806_00207;Vv_180806_00501;Vv_180806_01193;Vv_180806_01315;Vv_180806_01457;Vv_180806_01573;Vv_180806_01608;Vv_180806_01737;Vv_180806_02094;Vv_180806_02424;Vv_180806_02731;Vv_180806_02773;Vv_180806_03273
GO:0009081	branched-chain amino acid metabolic process	15	15	5.67e-05	0.000805242	Vv_180806_00327;Vv_180806_00328;Vv_180806_00334;Vv_180806_00335;Vv_180806_00336;Vv_180806_00337;Vv_180806_00673;Vv_180806_00675;Vv_180806_00676;Vv_180806_00677;Vv_180806_00733;Vv_180806_01695;Vv_180806_02715;Vv_180806_02864;Vv_180806_03906
GO:0009066	aspartate family amino acid metabolic process	24	27	5.76e-05	0.000811118	Vv_180806_00182;Vv_180806_00184;Vv_180806_00185;Vv_180806_00208;Vv_180806_00781;Vv_180806_00782;Vv_180806_00965;Vv_180806_01081;Vv_180806_01083;Vv_180806_01084;Vv_180806_01154;Vv_180806_01155;Vv_180806_01511;Vv_180806_01619;Vv_180806_01623;Vv_180806_01695;Vv_180806_01724;Vv_180806_01932;Vv_180806_02554;Vv_180806_02864;Vv_180806_03013;Vv_180806_03038;Vv_180806_04760;Vv_180806_04761
GO:0015980	energy derivation by oxidation of organic compounds	33	40	5.93e-05	0.000828021	Vv_180806_00096;Vv_180806_00236;Vv_180806_00353;Vv_180806_00578;Vv_180806_00887;Vv_180806_00965;Vv_180806_00985;Vv_180806_00986;Vv_180806_01086;Vv_180806_01385;Vv_180806_01540;Vv_180806_01543;Vv_180806_01838;Vv_180806_01849;Vv_180806_01850;Vv_180806_01877;Vv_180806_02368;Vv_180806_02516;Vv_180806_03011;Vv_180806_03012;Vv_180806_03013;Vv_180806_03014;Vv_180806_03015;Vv_180806_03016;Vv_180806_03017…
GO:0043414	macromolecule methylation	36	45	9.57e-05	0.00132393	Vv_180806_00034;Vv_180806_00075;Vv_180806_00086;Vv_180806_00225;Vv_180806_00227;Vv_180806_00343;Vv_180806_00649;Vv_180806_00694;Vv_180806_00764;Vv_180806_00768;Vv_180806_00805;Vv_180806_00948;Vv_180806_00967;Vv_180806_01030;Vv_180806_01103;Vv_180806_01120;Vv_180806_01312;Vv_180806_01322;Vv_180806_01354;Vv_180806_01406;Vv_180806_01419;Vv_180806_01537;Vv_180806_01692;Vv_180806_01859;Vv_180806_02422…
GO:0044723	single-organism carbohydrate metabolic process	67	94	0.0001	0.00137023	Vv_180806_00087;Vv_180806_00096;Vv_180806_00212;Vv_180806_00217;Vv_180806_00230;Vv_180806_00252;Vv_180806_00324;Vv_180806_00368;Vv_180806_00385;Vv_180806_00458;Vv_180806_00460;Vv_180806_00469;Vv_180806_00470;Vv_180806_00471;Vv_180806_00472;Vv_180806_00474;Vv_180806_00485;Vv_180806_00500;Vv_180806_00550;Vv_180806_00682;Vv_180806_00795;Vv_180806_00887;Vv_180806_00973;Vv_180806_00996;Vv_180806_01064…
GO:0046131	pyrimidine ribonucleoside metabolic process	14	14	0.00010902	0.00148134	Vv_180806_00076;Vv_180806_00206;Vv_180806_00207;Vv_180806_00501;Vv_180806_01193;Vv_180806_01315;Vv_180806_01573;Vv_180806_01608;Vv_180806_01737;Vv_180806_02094;Vv_180806_02424;Vv_180806_02731;Vv_180806_02773;Vv_180806_03273
GO:0009127	purine nucleoside monophosphate biosynthetic process	25	29	0.000121595	0.00162371	Vv_180806_00004;Vv_180806_00063;Vv_180806_00064;Vv_180806_00641;Vv_180806_00642;Vv_180806_00683;Vv_180806_00684;Vv_180806_00685;Vv_180806_00686;Vv_180806_00688;Vv_180806_00942;Vv_180806_00943;Vv_180806_01024;Vv_180806_01370;Vv_180806_01606;Vv_180806_01607;Vv_180806_01702;Vv_180806_01706;Vv_180806_02093;Vv_180806_02577;Vv_180806_02695;Vv_180806_03000;Vv_180806_03043;Vv_180806_03196;Vv_180806_03888
GO:0009168	purine ribonucleoside monophosphate biosynthetic process	25	29	0.000121595	0.00162371	Vv_180806_00004;Vv_180806_00063;Vv_180806_00064;Vv_180806_00641;Vv_180806_00642;Vv_180806_00683;Vv_180806_00684;Vv_180806_00685;Vv_180806_00686;Vv_180806_00688;Vv_180806_00942;Vv_180806_00943;Vv_180806_01024;Vv_180806_01370;Vv_180806_01606;Vv_180806_01607;Vv_180806_01702;Vv_180806_01706;Vv_180806_02093;Vv_180806_02577;Vv_180806_02695;Vv_180806_03000;Vv_180806_03043;Vv_180806_03196;Vv_180806_03888
GO:0008033	tRNA processing	41	53	0.000127641	0.00168988	Vv_180806_00054;Vv_180806_00075;Vv_180806_00086;Vv_180806_00261;Vv_180806_00267;Vv_180806_00502;Vv_180806_00648;Vv_180806_00695;Vv_180806_00697;Vv_180806_00699;Vv_180806_00715;Vv_180806_00947;Vv_180806_00967;Vv_180806_01015;Vv_180806_01018;Vv_180806_01055;Vv_180806_01133;Vv_180806_01189;Vv_180806_01293;Vv_180806_01303;Vv_180806_01320;Vv_180806_01354;Vv_180806_01430;Vv_180806_01567;Vv_180806_01692…
GO:0009064	glutamine family amino acid metabolic process	37	47	0.000143603	0.00186925	Vv_180806_00004;Vv_180806_00063;Vv_180806_00194;Vv_180806_00196;Vv_180806_00197;Vv_180806_00206;Vv_180806_00207;Vv_180806_00253;Vv_180806_00322;Vv_180806_00354;Vv_180806_00478;Vv_180806_00558;Vv_180806_01035;Vv_180806_01036;Vv_180806_01037;Vv_180806_01038;Vv_180806_01087;Vv_180806_01088;Vv_180806_01089;Vv_180806_01090;Vv_180806_01195;Vv_180806_01255;Vv_180806_01262;Vv_180806_01315;Vv_180806_01605…
GO:0042455	ribonucleoside biosynthetic process	37	47	0.000143603	0.00186925	Vv_180806_00063;Vv_180806_00064;Vv_180806_00076;Vv_180806_00091;Vv_180806_00206;Vv_180806_00207;Vv_180806_00498;Vv_180806_00501;Vv_180806_00604;Vv_180806_00683;Vv_180806_00684;Vv_180806_00685;Vv_180806_00686;Vv_180806_00688;Vv_180806_00917;Vv_180806_00949;Vv_180806_01024;Vv_180806_01193;Vv_180806_01274;Vv_180806_01315;Vv_180806_01358;Vv_180806_01370;Vv_180806_01573;Vv_180806_01587;Vv_180806_01608…
GO:1901362	organic cyclic compound biosynthetic process	297	499	0.000166526	0.00214958	Vv_180806_00004;Vv_180806_00007;Vv_180806_00024;Vv_180806_00058;Vv_180806_00063;Vv_180806_00064;Vv_180806_00076;Vv_180806_00091;Vv_180806_00128;Vv_180806_00130;Vv_180806_00135;Vv_180806_00136;Vv_180806_00148;Vv_180806_00151;Vv_180806_00152;Vv_180806_00155;Vv_180806_00165;Vv_180806_00189;Vv_180806_00203;Vv_180806_00206;Vv_180806_00207;Vv_180806_00252;Vv_180806_00270;Vv_180806_00271;Vv_180806_00323…
GO:0044712	single-organism catabolic process	67	95	0.000168693	0.00215955	Vv_180806_00087;Vv_180806_00182;Vv_180806_00324;Vv_180806_00406;Vv_180806_00498;Vv_180806_00553;Vv_180806_00604;Vv_180806_00719;Vv_180806_00720;Vv_180806_00882;Vv_180806_00887;Vv_180806_00973;Vv_180806_00996;Vv_180806_01037;Vv_180806_01038;Vv_180806_01065;Vv_180806_01130;Vv_180806_01195;Vv_180806_01258;Vv_180806_01278;Vv_180806_01279;Vv_180806_01316;Vv_180806_01367;Vv_180806_01456;Vv_180806_01458…
GO:0006188	IMP biosynthetic process	13	13	0.00020968	0.00253745	Vv_180806_00004;Vv_180806_00641;Vv_180806_00642;Vv_180806_00942;Vv_180806_00943;Vv_180806_01370;Vv_180806_01606;Vv_180806_01607;Vv_180806_01702;Vv_180806_02093;Vv_180806_02577;Vv_180806_02695;Vv_180806_03000
GO:0009082	branched-chain amino acid biosynthetic process	13	13	0.00020968	0.00253745	Vv_180806_00327;Vv_180806_00328;Vv_180806_00334;Vv_180806_00335;Vv_180806_00336;Vv_180806_00337;Vv_180806_00673;Vv_180806_00675;Vv_180806_00676;Vv_180806_00677;Vv_180806_00733;Vv_180806_01695;Vv_180806_02864
GO:0009218	pyrimidine ribonucleotide metabolic process	13	13	0.00020968	0.00253745	Vv_180806_00076;Vv_180806_00206;Vv_180806_00207;Vv_180806_00501;Vv_180806_01193;Vv_180806_01315;Vv_180806_01573;Vv_180806_01608;Vv_180806_01737;Vv_180806_02424;Vv_180806_02731;Vv_180806_02773;Vv_180806_03273
GO:0009220	pyrimidine ribonucleotide biosynthetic process	13	13	0.00020968	0.00253745	Vv_180806_00076;Vv_180806_00206;Vv_180806_00207;Vv_180806_00501;Vv_180806_01193;Vv_180806_01315;Vv_180806_01573;Vv_180806_01608;Vv_180806_01737;Vv_180806_02424;Vv_180806_02731;Vv_180806_02773;Vv_180806_03273
GO:0046040	IMP metabolic process	13	13	0.00020968	0.00253745	Vv_180806_00004;Vv_180806_00641;Vv_180806_00642;Vv_180806_00942;Vv_180806_00943;Vv_180806_01370;Vv_180806_01606;Vv_180806_01607;Vv_180806_01702;Vv_180806_02093;Vv_180806_02577;Vv_180806_02695;Vv_180806_03000
GO:0046132	pyrimidine ribonucleoside biosynthetic process	13	13	0.00020968	0.00253745	Vv_180806_00076;Vv_180806_00206;Vv_180806_00207;Vv_180806_00501;Vv_180806_01193;Vv_180806_01315;Vv_180806_01573;Vv_180806_01608;Vv_180806_01737;Vv_180806_02424;Vv_180806_02731;Vv_180806_02773;Vv_180806_03273
GO:0046134	pyrimidine nucleoside biosynthetic process	13	13	0.00020968	0.00253745	Vv_180806_00076;Vv_180806_00206;Vv_180806_00207;Vv_180806_00501;Vv_180806_01193;Vv_180806_01315;Vv_180806_01573;Vv_180806_01608;Vv_180806_01737;Vv_180806_02424;Vv_180806_02731;Vv_180806_02773;Vv_180806_03273
GO:0043933	macromolecular complex subunit organization	36	46	0.000220525	0.00264801	Vv_180806_00081;Vv_180806_00167;Vv_180806_00175;Vv_180806_00213;Vv_180806_00271;Vv_180806_00354;Vv_180806_00372;Vv_180806_00416;Vv_180806_00435;Vv_180806_00494;Vv_180806_00924;Vv_180806_00994;Vv_180806_01019;Vv_180806_01059;Vv_180806_01297;Vv_180806_01427;Vv_180806_01452;Vv_180806_01532;Vv_180806_01574;Vv_180806_01658;Vv_180806_01667;Vv_180806_01669;Vv_180806_01672;Vv_180806_01673;Vv_180806_01680…
GO:0006631	fatty acid metabolic process	28	34	0.000237995	0.0028358	Vv_180806_00329;Vv_180806_00719;Vv_180806_00720;Vv_180806_00949;Vv_180806_01307;Vv_180806_01468;Vv_180806_01582;Vv_180806_01587;Vv_180806_01603;Vv_180806_01681;Vv_180806_01682;Vv_180806_01698;Vv_180806_01945;Vv_180806_02417;Vv_180806_02514;Vv_180806_02515;Vv_180806_02517;Vv_180806_02605;Vv_180806_02606;Vv_180806_02758;Vv_180806_02760;Vv_180806_02762;Vv_180806_02763;Vv_180806_02967;Vv_180806_02993…
GO:0006099	tricarboxylic acid cycle	16	17	0.000255835	0.00296993	Vv_180806_00096;Vv_180806_00353;Vv_180806_00965;Vv_180806_00985;Vv_180806_01086;Vv_180806_01385;Vv_180806_01838;Vv_180806_02516;Vv_180806_03011;Vv_180806_03012;Vv_180806_03013;Vv_180806_03014;Vv_180806_03015;Vv_180806_03016;Vv_180806_03017;Vv_180806_03019
GO:0006101	citrate metabolic process	16	17	0.000255835	0.00296993	Vv_180806_00096;Vv_180806_00353;Vv_180806_00965;Vv_180806_00985;Vv_180806_01086;Vv_180806_01385;Vv_180806_01838;Vv_180806_02516;Vv_180806_03011;Vv_180806_03012;Vv_180806_03013;Vv_180806_03014;Vv_180806_03015;Vv_180806_03016;Vv_180806_03017;Vv_180806_03019
GO:0072350	tricarboxylic acid metabolic process	16	17	0.000255835	0.00296993	Vv_180806_00096;Vv_180806_00353;Vv_180806_00965;Vv_180806_00985;Vv_180806_01086;Vv_180806_01385;Vv_180806_01838;Vv_180806_02516;Vv_180806_03011;Vv_180806_03012;Vv_180806_03013;Vv_180806_03014;Vv_180806_03015;Vv_180806_03016;Vv_180806_03017;Vv_180806_03019
GO:0019538	protein metabolic process	234	387	0.000256921	0.00296993	Vv_180806_00029;Vv_180806_00072;Vv_180806_00077;Vv_180806_00081;Vv_180806_00082;Vv_180806_00113;Vv_180806_00122;Vv_180806_00132;Vv_180806_00142;Vv_180806_00147;Vv_180806_00150;Vv_180806_00166;Vv_180806_00167;Vv_180806_00191;Vv_180806_00238;Vv_180806_00239;Vv_180806_00242;Vv_180806_00267;Vv_180806_00268;Vv_180806_00302;Vv_180806_00341;Vv_180806_00350;Vv_180806_00351;Vv_180806_00378;Vv_180806_00411…
GO:0044085	cellular component biogenesis	102	155	0.000295326	0.00338859	Vv_180806_00069;Vv_180806_00075;Vv_180806_00078;Vv_180806_00080;Vv_180806_00081;Vv_180806_00083;Vv_180806_00084;Vv_180806_00124;Vv_180806_00137;Vv_180806_00175;Vv_180806_00213;Vv_180806_00216;Vv_180806_00217;Vv_180806_00219;Vv_180806_00221;Vv_180806_00222;Vv_180806_00225;Vv_180806_00227;Vv_180806_00228;Vv_180806_00238;Vv_180806_00271;Vv_180806_00301;Vv_180806_00341;Vv_180806_00343;Vv_180806_00349…
GO:0009163	nucleoside biosynthetic process	37	48	0.000313797	0.00354797	Vv_180806_00063;Vv_180806_00064;Vv_180806_00076;Vv_180806_00091;Vv_180806_00206;Vv_180806_00207;Vv_180806_00498;Vv_180806_00501;Vv_180806_00604;Vv_180806_00683;Vv_180806_00684;Vv_180806_00685;Vv_180806_00686;Vv_180806_00688;Vv_180806_00917;Vv_180806_00949;Vv_180806_01024;Vv_180806_01193;Vv_180806_01274;Vv_180806_01315;Vv_180806_01358;Vv_180806_01370;Vv_180806_01573;Vv_180806_01587;Vv_180806_01608…
GO:1901659	glycosyl compound biosynthetic process	37	48	0.000313797	0.00354797	Vv_180806_00063;Vv_180806_00064;Vv_180806_00076;Vv_180806_00091;Vv_180806_00206;Vv_180806_00207;Vv_180806_00498;Vv_180806_00501;Vv_180806_00604;Vv_180806_00683;Vv_180806_00684;Vv_180806_00685;Vv_180806_00686;Vv_180806_00688;Vv_180806_00917;Vv_180806_00949;Vv_180806_01024;Vv_180806_01193;Vv_180806_01274;Vv_180806_01315;Vv_180806_01358;Vv_180806_01370;Vv_180806_01573;Vv_180806_01587;Vv_180806_01608…
GO:0044282	small molecule catabolic process	44	59	0.000319434	0.00358553	Vv_180806_00087;Vv_180806_00182;Vv_180806_00498;Vv_180806_00553;Vv_180806_00719;Vv_180806_00720;Vv_180806_00882;Vv_180806_00887;Vv_180806_00996;Vv_180806_01037;Vv_180806_01038;Vv_180806_01195;Vv_180806_01496;Vv_180806_01509;Vv_180806_01594;Vv_180806_01603;Vv_180806_01681;Vv_180806_01682;Vv_180806_01915;Vv_180806_02072;Vv_180806_02105;Vv_180806_02106;Vv_180806_02108;Vv_180806_02425;Vv_180806_02514…
GO:0009063	cellular amino acid catabolic process	23	27	0.000338894	0.00377659	Vv_180806_00182;Vv_180806_00553;Vv_180806_01037;Vv_180806_01038;Vv_180806_01195;Vv_180806_02072;Vv_180806_02105;Vv_180806_02106;Vv_180806_02108;Vv_180806_02425;Vv_180806_02566;Vv_180806_02715;Vv_180806_02716;Vv_180806_03013;Vv_180806_03585;Vv_180806_03586;Vv_180806_03589;Vv_180806_03906;Vv_180806_04175;Vv_180806_04426;Vv_180806_04563;Vv_180806_04760;Vv_180806_04761
GO:0009141	nucleoside triphosphate metabolic process	25	30	0.000368253	0.00407446	Vv_180806_00076;Vv_180806_00155;Vv_180806_00236;Vv_180806_00324;Vv_180806_00683;Vv_180806_00684;Vv_180806_00685;Vv_180806_00686;Vv_180806_00688;Vv_180806_00973;Vv_180806_00996;Vv_180806_01065;Vv_180806_01130;Vv_180806_01258;Vv_180806_01278;Vv_180806_01279;Vv_180806_01315;Vv_180806_01316;Vv_180806_01367;Vv_180806_01573;Vv_180806_02392;Vv_180806_02744;Vv_180806_02755;Vv_180806_02773;Vv_180806_03889
GO:0001510	RNA methylation	27	33	0.000381484	0.00419092	Vv_180806_00075;Vv_180806_00086;Vv_180806_00225;Vv_180806_00227;Vv_180806_00343;Vv_180806_00649;Vv_180806_00694;Vv_180806_00764;Vv_180806_00768;Vv_180806_00805;Vv_180806_00967;Vv_180806_01030;Vv_180806_01312;Vv_180806_01354;Vv_180806_01406;Vv_180806_01419;Vv_180806_01537;Vv_180806_01692;Vv_180806_01859;Vv_180806_02422;Vv_180806_02435;Vv_180806_02499;Vv_180806_02557;Vv_180806_03142;Vv_180806_03661…
GO:0033692	cellular polysaccharide biosynthetic process	18	20	0.000390613	0.00423118	Vv_180806_00230;Vv_180806_00252;Vv_180806_00368;Vv_180806_00460;Vv_180806_00469;Vv_180806_00470;Vv_180806_00471;Vv_180806_00472;Vv_180806_00485;Vv_180806_00500;Vv_180806_00682;Vv_180806_01604;Vv_180806_01759;Vv_180806_01849;Vv_180806_01850;Vv_180806_03105;Vv_180806_03612;Vv_180806_04548
GO:0034637	cellular carbohydrate biosynthetic process	18	20	0.000390613	0.00423118	Vv_180806_00230;Vv_180806_00252;Vv_180806_00368;Vv_180806_00460;Vv_180806_00469;Vv_180806_00470;Vv_180806_00471;Vv_180806_00472;Vv_180806_00485;Vv_180806_00500;Vv_180806_00682;Vv_180806_01604;Vv_180806_01759;Vv_180806_01849;Vv_180806_01850;Vv_180806_03105;Vv_180806_03612;Vv_180806_04548
GO:0006189	'de novo' IMP biosynthetic process	12	12	0.000403133	0.00433648	Vv_180806_00004;Vv_180806_00641;Vv_180806_00642;Vv_180806_00942;Vv_180806_00943;Vv_180806_01606;Vv_180806_01607;Vv_180806_01702;Vv_180806_02093;Vv_180806_02577;Vv_180806_02695;Vv_180806_03000
GO:0019438	aromatic compound biosynthetic process	279	471	0.000445795	0.00476232	Vv_180806_00004;Vv_180806_00007;Vv_180806_00024;Vv_180806_00058;Vv_180806_00063;Vv_180806_00064;Vv_180806_00076;Vv_180806_00091;Vv_180806_00128;Vv_180806_00130;Vv_180806_00135;Vv_180806_00136;Vv_180806_00148;Vv_180806_00151;Vv_180806_00152;Vv_180806_00155;Vv_180806_00165;Vv_180806_00189;Vv_180806_00203;Vv_180806_00206;Vv_180806_00207;Vv_180806_00252;Vv_180806_00270;Vv_180806_00271;Vv_180806_00323…
GO:0018130	heterocycle biosynthetic process	287	486	0.000485224	0.00514802	Vv_180806_00004;Vv_180806_00007;Vv_180806_00024;Vv_180806_00058;Vv_180806_00063;Vv_180806_00064;Vv_180806_00076;Vv_180806_00091;Vv_180806_00130;Vv_180806_00148;Vv_180806_00151;Vv_180806_00152;Vv_180806_00155;Vv_180806_00165;Vv_180806_00189;Vv_180806_00203;Vv_180806_00206;Vv_180806_00207;Vv_180806_00252;Vv_180806_00270;Vv_180806_00271;Vv_180806_00323;Vv_180806_00330;Vv_180806_00342;Vv_180806_00354…
GO:1901606	alpha-amino acid catabolic process	22	26	0.000560919	0.00591064	Vv_180806_00182;Vv_180806_00553;Vv_180806_01037;Vv_180806_01038;Vv_180806_01195;Vv_180806_02072;Vv_180806_02105;Vv_180806_02106;Vv_180806_02108;Vv_180806_02425;Vv_180806_02566;Vv_180806_02715;Vv_180806_02716;Vv_180806_03013;Vv_180806_03585;Vv_180806_03586;Vv_180806_03589;Vv_180806_03906;Vv_180806_04175;Vv_180806_04426;Vv_180806_04760;Vv_180806_04761
GO:0045333	cellular respiration	26	32	0.000607728	0.00636061	Vv_180806_00096;Vv_180806_00236;Vv_180806_00353;Vv_180806_00578;Vv_180806_00965;Vv_180806_00985;Vv_180806_00986;Vv_180806_01086;Vv_180806_01385;Vv_180806_01540;Vv_180806_01543;Vv_180806_01838;Vv_180806_01877;Vv_180806_02368;Vv_180806_02516;Vv_180806_03011;Vv_180806_03012;Vv_180806_03013;Vv_180806_03014;Vv_180806_03015;Vv_180806_03016;Vv_180806_03017;Vv_180806_03019;Vv_180806_03379;Vv_180806_03894…
GO:0034654	nucleobase-containing compound biosynthetic process	235	393	0.000652275	0.00678104	Vv_180806_00004;Vv_180806_00007;Vv_180806_00024;Vv_180806_00058;Vv_180806_00063;Vv_180806_00064;Vv_180806_00076;Vv_180806_00091;Vv_180806_00130;Vv_180806_00148;Vv_180806_00151;Vv_180806_00152;Vv_180806_00155;Vv_180806_00165;Vv_180806_00189;Vv_180806_00203;Vv_180806_00206;Vv_180806_00207;Vv_180806_00252;Vv_180806_00270;Vv_180806_00271;Vv_180806_00323;Vv_180806_00330;Vv_180806_00354;Vv_180806_00359…
GO:0051186	cofactor metabolic process	86	130	0.000690073	0.00712615	Vv_180806_00024;Vv_180806_00148;Vv_180806_00324;Vv_180806_00342;Vv_180806_00383;Vv_180806_00498;Vv_180806_00563;Vv_180806_00570;Vv_180806_00578;Vv_180806_00599;Vv_180806_00775;Vv_180806_00778;Vv_180806_00813;Vv_180806_00818;Vv_180806_00917;Vv_180806_00935;Vv_180806_00949;Vv_180806_00952;Vv_180806_00973;Vv_180806_00996;Vv_180806_01065;Vv_180806_01084;Vv_180806_01104;Vv_180806_01130;Vv_180806_01257…
GO:0016054	organic acid catabolic process	33	43	0.000771152	0.00779319	Vv_180806_00182;Vv_180806_00498;Vv_180806_00553;Vv_180806_00719;Vv_180806_00720;Vv_180806_01037;Vv_180806_01038;Vv_180806_01195;Vv_180806_01603;Vv_180806_01681;Vv_180806_01682;Vv_180806_02072;Vv_180806_02105;Vv_180806_02106;Vv_180806_02108;Vv_180806_02425;Vv_180806_02514;Vv_180806_02517;Vv_180806_02566;Vv_180806_02606;Vv_180806_02715;Vv_180806_02716;Vv_180806_03013;Vv_180806_03585;Vv_180806_03586…
GO:0046395	carboxylic acid catabolic process	33	43	0.000771152	0.00779319	Vv_180806_00182;Vv_180806_00498;Vv_180806_00553;Vv_180806_00719;Vv_180806_00720;Vv_180806_01037;Vv_180806_01038;Vv_180806_01195;Vv_180806_01603;Vv_180806_01681;Vv_180806_01682;Vv_180806_02072;Vv_180806_02105;Vv_180806_02106;Vv_180806_02108;Vv_180806_02425;Vv_180806_02514;Vv_180806_02517;Vv_180806_02566;Vv_180806_02606;Vv_180806_02715;Vv_180806_02716;Vv_180806_03013;Vv_180806_03585;Vv_180806_03586…
GO:0009129	pyrimidine nucleoside monophosphate metabolic process	11	11	0.000774791	0.00779319	Vv_180806_00155;Vv_180806_00206;Vv_180806_00207;Vv_180806_00501;Vv_180806_01193;Vv_180806_01608;Vv_180806_01737;Vv_180806_02424;Vv_180806_02731;Vv_180806_02773;Vv_180806_03273
GO:0009130	pyrimidine nucleoside monophosphate biosynthetic process	11	11	0.000774791	0.00779319	Vv_180806_00155;Vv_180806_00206;Vv_180806_00207;Vv_180806_00501;Vv_180806_01193;Vv_180806_01608;Vv_180806_01737;Vv_180806_02424;Vv_180806_02731;Vv_180806_02773;Vv_180806_03273
GO:0000271	polysaccharide biosynthetic process	19	22	0.000832731	0.0082686	Vv_180806_00230;Vv_180806_00252;Vv_180806_00368;Vv_180806_00458;Vv_180806_00460;Vv_180806_00469;Vv_180806_00470;Vv_180806_00471;Vv_180806_00472;Vv_180806_00485;Vv_180806_00500;Vv_180806_00682;Vv_180806_01604;Vv_180806_01759;Vv_180806_01849;Vv_180806_01850;Vv_180806_03105;Vv_180806_03612;Vv_180806_04548
GO:0009067	aspartate family amino acid biosynthetic process	19	22	0.000832731	0.0082686	Vv_180806_00184;Vv_180806_00185;Vv_180806_00208;Vv_180806_00781;Vv_180806_00782;Vv_180806_01081;Vv_180806_01083;Vv_180806_01084;Vv_180806_01154;Vv_180806_01155;Vv_180806_01511;Vv_180806_01619;Vv_180806_01623;Vv_180806_01695;Vv_180806_01724;Vv_180806_01932;Vv_180806_02554;Vv_180806_02864;Vv_180806_03038
GO:0009132	nucleoside diphosphate metabolic process	14	15	0.000842019	0.00830756	Vv_180806_00076;Vv_180806_00324;Vv_180806_00520;Vv_180806_00973;Vv_180806_00996;Vv_180806_01065;Vv_180806_01130;Vv_180806_01278;Vv_180806_01279;Vv_180806_01316;Vv_180806_01367;Vv_180806_02744;Vv_180806_02755;Vv_180806_03889
GO:0043412	macromolecule modification	123	195	0.000981105	0.00961855	Vv_180806_00034;Vv_180806_00035;Vv_180806_00036;Vv_180806_00075;Vv_180806_00086;Vv_180806_00124;Vv_180806_00142;Vv_180806_00160;Vv_180806_00191;Vv_180806_00225;Vv_180806_00227;Vv_180806_00267;Vv_180806_00341;Vv_180806_00343;Vv_180806_00411;Vv_180806_00460;Vv_180806_00461;Vv_180806_00526;Vv_180806_00560;Vv_180806_00648;Vv_180806_00649;Vv_180806_00657;Vv_180806_00694;Vv_180806_00695;Vv_180806_00697…
GO:1901565	organonitrogen compound catabolic process	30	39	0.00126118	0.0122866	Vv_180806_00182;Vv_180806_00498;Vv_180806_00553;Vv_180806_00604;Vv_180806_01016;Vv_180806_01037;Vv_180806_01038;Vv_180806_01191;Vv_180806_01195;Vv_180806_01364;Vv_180806_02072;Vv_180806_02094;Vv_180806_02105;Vv_180806_02106;Vv_180806_02108;Vv_180806_02425;Vv_180806_02566;Vv_180806_02715;Vv_180806_02716;Vv_180806_03013;Vv_180806_03585;Vv_180806_03586;Vv_180806_03589;Vv_180806_03906;Vv_180806_03950…
GO:0006090	pyruvate metabolic process	18	21	0.00139647	0.0135124	Vv_180806_00073;Vv_180806_00144;Vv_180806_00324;Vv_180806_00813;Vv_180806_00973;Vv_180806_00996;Vv_180806_01065;Vv_180806_01130;Vv_180806_01278;Vv_180806_01279;Vv_180806_01316;Vv_180806_01319;Vv_180806_01367;Vv_180806_01577;Vv_180806_02744;Vv_180806_03112;Vv_180806_03372;Vv_180806_03889
GO:0006091	generation of precursor metabolites and energy	69	103	0.00140445	0.0135124	Vv_180806_00079;Vv_180806_00096;Vv_180806_00235;Vv_180806_00236;Vv_180806_00237;Vv_180806_00324;Vv_180806_00353;Vv_180806_00567;Vv_180806_00578;Vv_180806_00739;Vv_180806_00763;Vv_180806_00818;Vv_180806_00887;Vv_180806_00965;Vv_180806_00973;Vv_180806_00985;Vv_180806_00986;Vv_180806_00996;Vv_180806_01065;Vv_180806_01086;Vv_180806_01130;Vv_180806_01278;Vv_180806_01279;Vv_180806_01316;Vv_180806_01367…
GO:0046700	heterocycle catabolic process	26	33	0.00144806	0.0137248	Vv_180806_00065;Vv_180806_00159;Vv_180806_00406;Vv_180806_00502;Vv_180806_00603;Vv_180806_00604;Vv_180806_01258;Vv_180806_01303;Vv_180806_01331;Vv_180806_01439;Vv_180806_01456;Vv_180806_01458;Vv_180806_01596;Vv_180806_01737;Vv_180806_02094;Vv_180806_02105;Vv_180806_02106;Vv_180806_02108;Vv_180806_02248;Vv_180806_02768;Vv_180806_03104;Vv_180806_03506;Vv_180806_03507;Vv_180806_03632;Vv_180806_04175…
GO:0006222	UMP biosynthetic process	10	10	0.00148855	0.0137248	Vv_180806_00206;Vv_180806_00207;Vv_180806_00501;Vv_180806_01193;Vv_180806_01608;Vv_180806_01737;Vv_180806_02424;Vv_180806_02731;Vv_180806_02773;Vv_180806_03273
GO:0009173	pyrimidine ribonucleoside monophosphate metabolic process	10	10	0.00148855	0.0137248	Vv_180806_00206;Vv_180806_00207;Vv_180806_00501;Vv_180806_01193;Vv_180806_01608;Vv_180806_01737;Vv_180806_02424;Vv_180806_02731;Vv_180806_02773;Vv_180806_03273
GO:0009174	pyrimidine ribonucleoside monophosphate biosynthetic process	10	10	0.00148855	0.0137248	Vv_180806_00206;Vv_180806_00207;Vv_180806_00501;Vv_180806_01193;Vv_180806_01608;Vv_180806_01737;Vv_180806_02424;Vv_180806_02731;Vv_180806_02773;Vv_180806_03273
GO:0022618	ribonucleoprotein complex assembly	10	10	0.00148855	0.0137248	Vv_180806_00175;Vv_180806_00416;Vv_180806_00435;Vv_180806_00494;Vv_180806_01019;Vv_180806_01059;Vv_180806_02115;Vv_180806_03141;Vv_180806_03507;Vv_180806_04021
GO:0046049	UMP metabolic process	10	10	0.00148855	0.0137248	Vv_180806_00206;Vv_180806_00207;Vv_180806_00501;Vv_180806_01193;Vv_180806_01608;Vv_180806_01737;Vv_180806_02424;Vv_180806_02731;Vv_180806_02773;Vv_180806_03273
GO:0071826	ribonucleoprotein complex subunit organization	10	10	0.00148855	0.0137248	Vv_180806_00175;Vv_180806_00416;Vv_180806_00435;Vv_180806_00494;Vv_180806_01019;Vv_180806_01059;Vv_180806_02115;Vv_180806_03141;Vv_180806_03507;Vv_180806_04021
GO:0072525	pyridine-containing compound biosynthetic process	13	14	0.00151825	0.0137694	Vv_180806_00024;Vv_180806_00342;Vv_180806_01277;Vv_180806_01296;Vv_180806_01306;Vv_180806_01363;Vv_180806_01694;Vv_180806_01888;Vv_180806_02591;Vv_180806_03275;Vv_180806_03276;Vv_180806_04429;Vv_180806_04537
GO:0009199	ribonucleoside triphosphate metabolic process	22	27	0.00153783	0.0137694	Vv_180806_00076;Vv_180806_00236;Vv_180806_00324;Vv_180806_00683;Vv_180806_00684;Vv_180806_00685;Vv_180806_00686;Vv_180806_00688;Vv_180806_00973;Vv_180806_00996;Vv_180806_01065;Vv_180806_01130;Vv_180806_01278;Vv_180806_01279;Vv_180806_01315;Vv_180806_01316;Vv_180806_01367;Vv_180806_01573;Vv_180806_02392;Vv_180806_02744;Vv_180806_02773;Vv_180806_03889
GO:0042451	purine nucleoside biosynthetic process	22	27	0.00153783	0.0137694	Vv_180806_00063;Vv_180806_00064;Vv_180806_00076;Vv_180806_00498;Vv_180806_00604;Vv_180806_00683;Vv_180806_00684;Vv_180806_00685;Vv_180806_00686;Vv_180806_00688;Vv_180806_00917;Vv_180806_00949;Vv_180806_01024;Vv_180806_01274;Vv_180806_01358;Vv_180806_01370;Vv_180806_01587;Vv_180806_01698;Vv_180806_01706;Vv_180806_02695;Vv_180806_03043;Vv_180806_03196
GO:0043650	dicarboxylic acid biosynthetic process	22	27	0.00153783	0.0137694	Vv_180806_00136;Vv_180806_00194;Vv_180806_00196;Vv_180806_00197;Vv_180806_00208;Vv_180806_00470;Vv_180806_00500;Vv_180806_00638;Vv_180806_01100;Vv_180806_01101;Vv_180806_01421;Vv_180806_01511;Vv_180806_01619;Vv_180806_01623;Vv_180806_01688;Vv_180806_01695;Vv_180806_01699;Vv_180806_01846;Vv_180806_01888;Vv_180806_02439;Vv_180806_02864;Vv_180806_03971
GO:0046129	purine ribonucleoside biosynthetic process	22	27	0.00153783	0.0137694	Vv_180806_00063;Vv_180806_00064;Vv_180806_00076;Vv_180806_00498;Vv_180806_00604;Vv_180806_00683;Vv_180806_00684;Vv_180806_00685;Vv_180806_00686;Vv_180806_00688;Vv_180806_00917;Vv_180806_00949;Vv_180806_01024;Vv_180806_01274;Vv_180806_01358;Vv_180806_01370;Vv_180806_01587;Vv_180806_01698;Vv_180806_01706;Vv_180806_02695;Vv_180806_03043;Vv_180806_03196
GO:0032259	methylation	62	92	0.00194888	0.0173495	Vv_180806_00034;Vv_180806_00075;Vv_180806_00086;Vv_180806_00155;Vv_180806_00225;Vv_180806_00227;Vv_180806_00343;Vv_180806_00566;Vv_180806_00578;Vv_180806_00649;Vv_180806_00694;Vv_180806_00764;Vv_180806_00768;Vv_180806_00776;Vv_180806_00805;Vv_180806_00948;Vv_180806_00967;Vv_180806_01030;Vv_180806_01103;Vv_180806_01120;Vv_180806_01131;Vv_180806_01154;Vv_180806_01229;Vv_180806_01269;Vv_180806_01312…
GO:0009312	oligosaccharide biosynthetic process	15	17	0.00203383	0.0179001	Vv_180806_00212;Vv_180806_00230;Vv_180806_00252;Vv_180806_00469;Vv_180806_00470;Vv_180806_00472;Vv_180806_00485;Vv_180806_00500;Vv_180806_00682;Vv_180806_01581;Vv_180806_01582;Vv_180806_01583;Vv_180806_01584;Vv_180806_01604;Vv_180806_01757
GO:0044265	cellular macromolecule catabolic process	15	17	0.00203383	0.0179001	Vv_180806_00065;Vv_180806_00159;Vv_180806_00502;Vv_180806_00603;Vv_180806_01075;Vv_180806_01303;Vv_180806_01331;Vv_180806_01439;Vv_180806_01596;Vv_180806_01843;Vv_180806_02248;Vv_180806_02768;Vv_180806_02940;Vv_180806_03506;Vv_180806_03507
GO:0044270	cellular nitrogen compound catabolic process	25	32	0.00222655	0.0194854	Vv_180806_00065;Vv_180806_00159;Vv_180806_00406;Vv_180806_00502;Vv_180806_00603;Vv_180806_00604;Vv_180806_01258;Vv_180806_01303;Vv_180806_01331;Vv_180806_01439;Vv_180806_01456;Vv_180806_01458;Vv_180806_01596;Vv_180806_01737;Vv_180806_02094;Vv_180806_02105;Vv_180806_02106;Vv_180806_02108;Vv_180806_02248;Vv_180806_02768;Vv_180806_03104;Vv_180806_03506;Vv_180806_03507;Vv_180806_03632;Vv_180806_04175
GO:0009069	serine family amino acid metabolic process	17	20	0.00232572	0.020239	Vv_180806_00992;Vv_180806_01137;Vv_180806_01138;Vv_180806_01461;Vv_180806_01527;Vv_180806_02554;Vv_180806_02591;Vv_180806_02711;Vv_180806_03063;Vv_180806_03064;Vv_180806_03151;Vv_180806_03585;Vv_180806_03586;Vv_180806_03587;Vv_180806_03589;Vv_180806_04760;Vv_180806_04761
GO:0006081	cellular aldehyde metabolic process	21	26	0.00244158	0.0208951	Vv_180806_00073;Vv_180806_00096;Vv_180806_00144;Vv_180806_00342;Vv_180806_00882;Vv_180806_01104;Vv_180806_01277;Vv_180806_01285;Vv_180806_01319;Vv_180806_01577;Vv_180806_01594;Vv_180806_01838;Vv_180806_02469;Vv_180806_02470;Vv_180806_02471;Vv_180806_03112;Vv_180806_03413;Vv_180806_03484;Vv_180806_03966;Vv_180806_04429;Vv_180806_04537
GO:0034655	nucleobase-containing compound catabolic process	21	26	0.00244158	0.0208951	Vv_180806_00065;Vv_180806_00159;Vv_180806_00406;Vv_180806_00502;Vv_180806_00603;Vv_180806_00604;Vv_180806_01258;Vv_180806_01303;Vv_180806_01331;Vv_180806_01439;Vv_180806_01456;Vv_180806_01458;Vv_180806_01596;Vv_180806_01737;Vv_180806_02094;Vv_180806_02248;Vv_180806_02768;Vv_180806_03104;Vv_180806_03506;Vv_180806_03507;Vv_180806_03632
GO:1903509	liposaccharide metabolic process	21	26	0.00244158	0.0208951	Vv_180806_00212;Vv_180806_00230;Vv_180806_00252;Vv_180806_00368;Vv_180806_00460;Vv_180806_00469;Vv_180806_00470;Vv_180806_00471;Vv_180806_00472;Vv_180806_00485;Vv_180806_00500;Vv_180806_00682;Vv_180806_01581;Vv_180806_01582;Vv_180806_01583;Vv_180806_01584;Vv_180806_01604;Vv_180806_01757;Vv_180806_01759;Vv_180806_02732;Vv_180806_03105
GO:0009108	coenzyme biosynthetic process	49	71	0.00269762	0.0222125	Vv_180806_00024;Vv_180806_00148;Vv_180806_00342;Vv_180806_00498;Vv_180806_00578;Vv_180806_00599;Vv_180806_00813;Vv_180806_00917;Vv_180806_00949;Vv_180806_00952;Vv_180806_01274;Vv_180806_01277;Vv_180806_01290;Vv_180806_01296;Vv_180806_01358;Vv_180806_01363;Vv_180806_01375;Vv_180806_01376;Vv_180806_01421;Vv_180806_01529;Vv_180806_01587;Vv_180806_01698;Vv_180806_01699;Vv_180806_01888;Vv_180806_01933…
GO:0001522	pseudouridine synthesis	12	13	0.00272458	0.0222125	Vv_180806_00124;Vv_180806_01189;Vv_180806_01320;Vv_180806_01430;Vv_180806_01567;Vv_180806_01697;Vv_180806_01837;Vv_180806_02616;Vv_180806_02636;Vv_180806_02767;Vv_180806_02809;Vv_180806_03102
GO:0006006	glucose metabolic process	12	13	0.00272458	0.0222125	Vv_180806_00385;Vv_180806_00550;Vv_180806_00795;Vv_180806_00996;Vv_180806_01065;Vv_180806_01070;Vv_180806_01130;Vv_180806_02471;Vv_180806_02891;Vv_180806_03355;Vv_180806_03372;Vv_180806_04085
GO:0006165	nucleoside diphosphate phosphorylation	12	13	0.00272458	0.0222125	Vv_180806_00076;Vv_180806_00324;Vv_180806_00973;Vv_180806_00996;Vv_180806_01065;Vv_180806_01130;Vv_180806_01278;Vv_180806_01279;Vv_180806_01316;Vv_180806_01367;Vv_180806_02744;Vv_180806_03889
GO:0006553	lysine metabolic process	12	13	0.00272458	0.0222125	Vv_180806_00185;Vv_180806_00208;Vv_180806_00781;Vv_180806_00782;Vv_180806_01083;Vv_180806_01155;Vv_180806_01511;Vv_180806_01619;Vv_180806_01623;Vv_180806_01695;Vv_180806_02864;Vv_180806_03013
GO:0009135	purine nucleoside diphosphate metabolic process	12	13	0.00272458	0.0222125	Vv_180806_00324;Vv_180806_00520;Vv_180806_00973;Vv_180806_00996;Vv_180806_01065;Vv_180806_01130;Vv_180806_01278;Vv_180806_01279;Vv_180806_01316;Vv_180806_01367;Vv_180806_02744;Vv_180806_03889
GO:0009179	purine ribonucleoside diphosphate metabolic process	12	13	0.00272458	0.0222125	Vv_180806_00324;Vv_180806_00520;Vv_180806_00973;Vv_180806_00996;Vv_180806_01065;Vv_180806_01130;Vv_180806_01278;Vv_180806_01279;Vv_180806_01316;Vv_180806_01367;Vv_180806_02744;Vv_180806_03889
GO:0009185	ribonucleoside diphosphate metabolic process	12	13	0.00272458	0.0222125	Vv_180806_00324;Vv_180806_00520;Vv_180806_00973;Vv_180806_00996;Vv_180806_01065;Vv_180806_01130;Vv_180806_01278;Vv_180806_01279;Vv_180806_01316;Vv_180806_01367;Vv_180806_02744;Vv_180806_03889
GO:0046939	nucleotide phosphorylation	12	13	0.00272458	0.0222125	Vv_180806_00076;Vv_180806_00324;Vv_180806_00973;Vv_180806_00996;Vv_180806_01065;Vv_180806_01130;Vv_180806_01278;Vv_180806_01279;Vv_180806_01316;Vv_180806_01367;Vv_180806_02744;Vv_180806_03889
GO:0006637	acyl-CoA metabolic process	9	9	0.00285882	0.0228264	Vv_180806_00949;Vv_180806_00952;Vv_180806_01587;Vv_180806_01698;Vv_180806_01933;Vv_180806_01934;Vv_180806_02902;Vv_180806_03013;Vv_180806_03508
GO:0030258	lipid modification	9	9	0.00285882	0.0228264	Vv_180806_00087;Vv_180806_00217;Vv_180806_00535;Vv_180806_00719;Vv_180806_00720;Vv_180806_01603;Vv_180806_01681;Vv_180806_01682;Vv_180806_02606
GO:0035383	thioester metabolic process	9	9	0.00285882	0.0228264	Vv_180806_00949;Vv_180806_00952;Vv_180806_01587;Vv_180806_01698;Vv_180806_01933;Vv_180806_01934;Vv_180806_02902;Vv_180806_03013;Vv_180806_03508
GO:0042255	ribosome assembly	9	9	0.00285882	0.0228264	Vv_180806_00175;Vv_180806_00416;Vv_180806_00435;Vv_180806_00494;Vv_180806_01059;Vv_180806_02115;Vv_180806_03141;Vv_180806_03507;Vv_180806_04021
GO:0006644	phospholipid metabolic process	26	34	0.00311569	0.0247498	Vv_180806_00073;Vv_180806_00087;Vv_180806_00144;Vv_180806_00212;Vv_180806_00358;Vv_180806_00470;Vv_180806_00486;Vv_180806_00500;Vv_180806_00535;Vv_180806_00682;Vv_180806_00815;Vv_180806_00913;Vv_180806_00993;Vv_180806_00999;Vv_180806_01319;Vv_180806_01576;Vv_180806_01577;Vv_180806_01581;Vv_180806_01582;Vv_180806_01583;Vv_180806_01584;Vv_180806_01757;Vv_180806_02639;Vv_180806_02763;Vv_180806_03112…
GO:0009103	lipopolysaccharide biosynthetic process	14	16	0.00348107	0.0275111	Vv_180806_00230;Vv_180806_00252;Vv_180806_00368;Vv_180806_00460;Vv_180806_00469;Vv_180806_00470;Vv_180806_00471;Vv_180806_00472;Vv_180806_00485;Vv_180806_00500;Vv_180806_00682;Vv_180806_01604;Vv_180806_01759;Vv_180806_03105
GO:0009144	purine nucleoside triphosphate metabolic process	20	25	0.00384577	0.0302391	Vv_180806_00076;Vv_180806_00236;Vv_180806_00324;Vv_180806_00683;Vv_180806_00684;Vv_180806_00685;Vv_180806_00686;Vv_180806_00688;Vv_180806_00973;Vv_180806_00996;Vv_180806_01065;Vv_180806_01130;Vv_180806_01258;Vv_180806_01278;Vv_180806_01279;Vv_180806_01316;Vv_180806_01367;Vv_180806_02392;Vv_180806_02744;Vv_180806_03889
GO:0090304	nucleic acid metabolic process	344	603	0.00389924	0.0305047	Vv_180806_00007;Vv_180806_00016;Vv_180806_00031;Vv_180806_00034;Vv_180806_00035;Vv_180806_00036;Vv_180806_00054;Vv_180806_00058;Vv_180806_00065;Vv_180806_00072;Vv_180806_00075;Vv_180806_00086;Vv_180806_00112;Vv_180806_00124;Vv_180806_00130;Vv_180806_00147;Vv_180806_00151;Vv_180806_00152;Vv_180806_00159;Vv_180806_00160;Vv_180806_00165;Vv_180806_00166;Vv_180806_00169;Vv_180806_00180;Vv_180806_00181…
GO:0009060	aerobic respiration	18	22	0.00393331	0.0306166	Vv_180806_00096;Vv_180806_00353;Vv_180806_00578;Vv_180806_00965;Vv_180806_00985;Vv_180806_01086;Vv_180806_01385;Vv_180806_01838;Vv_180806_01877;Vv_180806_02516;Vv_180806_03011;Vv_180806_03012;Vv_180806_03013;Vv_180806_03014;Vv_180806_03015;Vv_180806_03016;Vv_180806_03017;Vv_180806_03019
GO:0065003	macromolecular complex assembly	27	36	0.00418491	0.0324121	Vv_180806_00081;Vv_180806_00175;Vv_180806_00213;Vv_180806_00271;Vv_180806_00354;Vv_180806_00372;Vv_180806_00416;Vv_180806_00435;Vv_180806_00494;Vv_180806_00994;Vv_180806_01019;Vv_180806_01059;Vv_180806_01297;Vv_180806_01532;Vv_180806_01658;Vv_180806_01667;Vv_180806_01669;Vv_180806_01672;Vv_180806_01673;Vv_180806_01680;Vv_180806_01785;Vv_180806_01856;Vv_180806_01887;Vv_180806_02115;Vv_180806_03141…
GO:0006096	glycolytic process	11	12	0.00486302	0.0362155	Vv_180806_00324;Vv_180806_00973;Vv_180806_00996;Vv_180806_01065;Vv_180806_01130;Vv_180806_01278;Vv_180806_01279;Vv_180806_01316;Vv_180806_01367;Vv_180806_02744;Vv_180806_03889
GO:0006401	RNA catabolic process	11	12	0.00486302	0.0362155	Vv_180806_00159;Vv_180806_00502;Vv_180806_00603;Vv_180806_01303;Vv_180806_01331;Vv_180806_01439;Vv_180806_01596;Vv_180806_02248;Vv_180806_02768;Vv_180806_03506;Vv_180806_03507
GO:0006757	ATP generation from ADP	11	12	0.00486302	0.0362155	Vv_180806_00324;Vv_180806_00973;Vv_180806_00996;Vv_180806_01065;Vv_180806_01130;Vv_180806_01278;Vv_180806_01279;Vv_180806_01316;Vv_180806_01367;Vv_180806_02744;Vv_180806_03889
GO:0009085	lysine biosynthetic process	11	12	0.00486302	0.0362155	Vv_180806_00185;Vv_180806_00208;Vv_180806_00781;Vv_180806_00782;Vv_180806_01083;Vv_180806_01155;Vv_180806_01511;Vv_180806_01619;Vv_180806_01623;Vv_180806_01695;Vv_180806_02864
GO:0009089	lysine biosynthetic process via diaminopimelate	11	12	0.00486302	0.0362155	Vv_180806_00185;Vv_180806_00208;Vv_180806_00781;Vv_180806_00782;Vv_180806_01083;Vv_180806_01155;Vv_180806_01511;Vv_180806_01619;Vv_180806_01623;Vv_180806_01695;Vv_180806_02864
GO:0010608	posttranscriptional regulation of gene expression	11	12	0.00486302	0.0362155	Vv_180806_00132;Vv_180806_00926;Vv_180806_01019;Vv_180806_01301;Vv_180806_01331;Vv_180806_01452;Vv_180806_02090;Vv_180806_02418;Vv_180806_02430;Vv_180806_02734;Vv_180806_03141
GO:0046031	ADP metabolic process	11	12	0.00486302	0.0362155	Vv_180806_00324;Vv_180806_00973;Vv_180806_00996;Vv_180806_01065;Vv_180806_01130;Vv_180806_01278;Vv_180806_01279;Vv_180806_01316;Vv_180806_01367;Vv_180806_02744;Vv_180806_03889
GO:0046451	diaminopimelate metabolic process	11	12	0.00486302	0.0362155	Vv_180806_00185;Vv_180806_00208;Vv_180806_00781;Vv_180806_00782;Vv_180806_01083;Vv_180806_01155;Vv_180806_01511;Vv_180806_01619;Vv_180806_01623;Vv_180806_01695;Vv_180806_02864
GO:0006549	isoleucine metabolic process	8	8	0.00548851	0.0389986	Vv_180806_00328;Vv_180806_00673;Vv_180806_00675;Vv_180806_00676;Vv_180806_00677;Vv_180806_00733;Vv_180806_01695;Vv_180806_02864
GO:0006739	NADP metabolic process	8	8	0.00548851	0.0389986	Vv_180806_00024;Vv_180806_00818;Vv_180806_01104;Vv_180806_01285;Vv_180806_02469;Vv_180806_02470;Vv_180806_02471;Vv_180806_03966
GO:0009062	fatty acid catabolic process	8	8	0.00548851	0.0389986	Vv_180806_00719;Vv_180806_00720;Vv_180806_01603;Vv_180806_01681;Vv_180806_01682;Vv_180806_02514;Vv_180806_02517;Vv_180806_02606
GO:0009097	isoleucine biosynthetic process	8	8	0.00548851	0.0389986	Vv_180806_00328;Vv_180806_00673;Vv_180806_00675;Vv_180806_00676;Vv_180806_00677;Vv_180806_00733;Vv_180806_01695;Vv_180806_02864
GO:0016071	mRNA metabolic process	8	8	0.00548851	0.0389986	Vv_180806_00159;Vv_180806_01019;Vv_180806_01303;Vv_180806_01331;Vv_180806_01378;Vv_180806_01439;Vv_180806_02768;Vv_180806_03506
GO:0016226	iron-sulfur cluster assembly	8	8	0.00548851	0.0389986	Vv_180806_00078;Vv_180806_00080;Vv_180806_00083;Vv_180806_00084;Vv_180806_00533;Vv_180806_00780;Vv_180806_01409;Vv_180806_01527
GO:0022411	cellular component disassembly	8	8	0.00548851	0.0389986	Vv_180806_00167;Vv_180806_00924;Vv_180806_01427;Vv_180806_01452;Vv_180806_01574;Vv_180806_03039;Vv_180806_03109;Vv_180806_03186
GO:0031163	metallo-sulfur cluster assembly	8	8	0.00548851	0.0389986	Vv_180806_00078;Vv_180806_00080;Vv_180806_00083;Vv_180806_00084;Vv_180806_00533;Vv_180806_00780;Vv_180806_01409;Vv_180806_01527
GO:0032984	macromolecular complex disassembly	8	8	0.00548851	0.0389986	Vv_180806_00167;Vv_180806_00924;Vv_180806_01427;Vv_180806_01452;Vv_180806_01574;Vv_180806_03039;Vv_180806_03109;Vv_180806_03186
GO:0043241	protein complex disassembly	8	8	0.00548851	0.0389986	Vv_180806_00167;Vv_180806_00924;Vv_180806_01427;Vv_180806_01452;Vv_180806_01574;Vv_180806_03039;Vv_180806_03109;Vv_180806_03186
GO:0044264	cellular polysaccharide metabolic process	21	27	0.00560472	0.0396425	Vv_180806_00230;Vv_180806_00252;Vv_180806_00368;Vv_180806_00460;Vv_180806_00469;Vv_180806_00470;Vv_180806_00471;Vv_180806_00472;Vv_180806_00485;Vv_180806_00500;Vv_180806_00682;Vv_180806_01604;Vv_180806_01759;Vv_180806_01849;Vv_180806_01850;Vv_180806_02732;Vv_180806_03105;Vv_180806_03612;Vv_180806_04526;Vv_180806_04547;Vv_180806_04548
GO:0009205	purine ribonucleoside triphosphate metabolic process	19	24	0.00600592	0.0422871	Vv_180806_00076;Vv_180806_00236;Vv_180806_00324;Vv_180806_00683;Vv_180806_00684;Vv_180806_00685;Vv_180806_00686;Vv_180806_00688;Vv_180806_00973;Vv_180806_00996;Vv_180806_01065;Vv_180806_01130;Vv_180806_01278;Vv_180806_01279;Vv_180806_01316;Vv_180806_01367;Vv_180806_02392;Vv_180806_02744;Vv_180806_03889
GO:0019439	aromatic compound catabolic process	26	35	0.00614522	0.0426858	Vv_180806_00065;Vv_180806_00159;Vv_180806_00406;Vv_180806_00502;Vv_180806_00603;Vv_180806_00604;Vv_180806_01066;Vv_180806_01258;Vv_180806_01303;Vv_180806_01331;Vv_180806_01439;Vv_180806_01456;Vv_180806_01458;Vv_180806_01596;Vv_180806_01737;Vv_180806_02094;Vv_180806_02105;Vv_180806_02106;Vv_180806_02108;Vv_180806_02248;Vv_180806_02768;Vv_180806_03104;Vv_180806_03506;Vv_180806_03507;Vv_180806_03632…
GO:0071822	protein complex subunit organization	26	35	0.00614522	0.0426858	Vv_180806_00081;Vv_180806_00167;Vv_180806_00213;Vv_180806_00271;Vv_180806_00354;Vv_180806_00372;Vv_180806_00924;Vv_180806_00994;Vv_180806_01297;Vv_180806_01427;Vv_180806_01452;Vv_180806_01532;Vv_180806_01574;Vv_180806_01658;Vv_180806_01667;Vv_180806_01669;Vv_180806_01672;Vv_180806_01673;Vv_180806_01680;Vv_180806_01785;Vv_180806_01856;Vv_180806_01887;Vv_180806_03039;Vv_180806_03109;Vv_180806_03186…
GO:1901361	organic cyclic compound catabolic process	26	35	0.00614522	0.0426858	Vv_180806_00065;Vv_180806_00159;Vv_180806_00406;Vv_180806_00502;Vv_180806_00603;Vv_180806_00604;Vv_180806_01258;Vv_180806_01303;Vv_180806_01331;Vv_180806_01439;Vv_180806_01456;Vv_180806_01458;Vv_180806_01596;Vv_180806_01737;Vv_180806_02094;Vv_180806_02105;Vv_180806_02106;Vv_180806_02108;Vv_180806_02248;Vv_180806_02768;Vv_180806_03104;Vv_180806_03506;Vv_180806_03507;Vv_180806_03632;Vv_180806_04175…
GO:0008653	lipopolysaccharide metabolic process	15	18	0.00630131	0.0435747	Vv_180806_00230;Vv_180806_00252;Vv_180806_00368;Vv_180806_00460;Vv_180806_00469;Vv_180806_00470;Vv_180806_00471;Vv_180806_00472;Vv_180806_00485;Vv_180806_00500;Vv_180806_00682;Vv_180806_01604;Vv_180806_01759;Vv_180806_02732;Vv_180806_03105
GO:0006790	sulfur compound metabolic process	37	53	0.00658187	0.0453125	Vv_180806_00401;Vv_180806_00403;Vv_180806_00404;Vv_180806_00535;Vv_180806_00763;Vv_180806_00949;Vv_180806_00952;Vv_180806_00992;Vv_180806_01081;Vv_180806_01084;Vv_180806_01137;Vv_180806_01138;Vv_180806_01139;Vv_180806_01154;Vv_180806_01268;Vv_180806_01274;Vv_180806_01346;Vv_180806_01527;Vv_180806_01587;Vv_180806_01695;Vv_180806_01698;Vv_180806_01724;Vv_180806_01744;Vv_180806_01932;Vv_180806_01933…
GO:0008654	phospholipid biosynthetic process	24	32	0.0069095	0.0473576	Vv_180806_00073;Vv_180806_00144;Vv_180806_00212;Vv_180806_00358;Vv_180806_00470;Vv_180806_00486;Vv_180806_00500;Vv_180806_00682;Vv_180806_00815;Vv_180806_00913;Vv_180806_00993;Vv_180806_00999;Vv_180806_01319;Vv_180806_01576;Vv_180806_01577;Vv_180806_01581;Vv_180806_01582;Vv_180806_01583;Vv_180806_01584;Vv_180806_01757;Vv_180806_02639;Vv_180806_02763;Vv_180806_03112;Vv_180806_04701
GO:0090305	nucleic acid phosphodiester bond hydrolysis	50	75	0.00728254	0.0496945	Vv_180806_00034;Vv_180806_00036;Vv_180806_00065;Vv_180806_00160;Vv_180806_00169;Vv_180806_00181;Vv_180806_00502;Vv_180806_00569;Vv_180806_00699;Vv_180806_00705;Vv_180806_00738;Vv_180806_00953;Vv_180806_01001;Vv_180806_01017;Vv_180806_01029;Vv_180806_01119;Vv_180806_01125;Vv_180806_01158;Vv_180806_01183;Vv_180806_01266;Vv_180806_01303;Vv_180806_01448;Vv_180806_01517;Vv_180806_01518;Vv_180806_01519…
GO:0051128	regulation of cellular component organization	30	42	0.00847947	0.0573473	Vv_180806_00137;Vv_180806_00216;Vv_180806_00217;Vv_180806_00219;Vv_180806_00221;Vv_180806_00222;Vv_180806_00228;Vv_180806_00271;Vv_180806_00301;Vv_180806_00359;Vv_180806_00372;Vv_180806_00384;Vv_180806_00499;Vv_180806_00682;Vv_180806_00897;Vv_180806_00915;Vv_180806_00924;Vv_180806_01297;Vv_180806_01427;Vv_180806_01452;Vv_180806_01532;Vv_180806_01575;Vv_180806_01658;Vv_180806_01680;Vv_180806_02837…
GO:0006417	regulation of translation	10	11	0.00862616	0.0573473	Vv_180806_00132;Vv_180806_00926;Vv_180806_01019;Vv_180806_01301;Vv_180806_01331;Vv_180806_01452;Vv_180806_02090;Vv_180806_02418;Vv_180806_02734;Vv_180806_03141
GO:0006650	glycerophospholipid metabolic process	10	11	0.00862616	0.0573473	Vv_180806_00087;Vv_180806_00486;Vv_180806_00535;Vv_180806_00815;Vv_180806_00913;Vv_180806_00993;Vv_180806_00999;Vv_180806_01576;Vv_180806_02639;Vv_180806_04701
GO:0034248	regulation of cellular amide metabolic process	10	11	0.00862616	0.0573473	Vv_180806_00132;Vv_180806_00926;Vv_180806_01019;Vv_180806_01301;Vv_180806_01331;Vv_180806_01452;Vv_180806_02090;Vv_180806_02418;Vv_180806_02734;Vv_180806_03141
GO:0046112	nucleobase biosynthetic process	10	11	0.00862616	0.0573473	Vv_180806_00207;Vv_180806_00942;Vv_180806_01192;Vv_180806_01193;Vv_180806_01608;Vv_180806_01702;Vv_180806_01706;Vv_180806_02424;Vv_180806_02731;Vv_180806_03273
GO:0046486	glycerolipid metabolic process	10	11	0.00862616	0.0573473	Vv_180806_00087;Vv_180806_00486;Vv_180806_00535;Vv_180806_00815;Vv_180806_00913;Vv_180806_00993;Vv_180806_00999;Vv_180806_01576;Vv_180806_02639;Vv_180806_04701
GO:0005975	carbohydrate metabolic process	108	177	0.00927168	0.0612562	Vv_180806_00087;Vv_180806_00096;Vv_180806_00137;Vv_180806_00212;Vv_180806_00217;Vv_180806_00230;Vv_180806_00252;Vv_180806_00322;Vv_180806_00324;Vv_180806_00353;Vv_180806_00367;Vv_180806_00368;Vv_180806_00385;Vv_180806_00458;Vv_180806_00460;Vv_180806_00469;Vv_180806_00470;Vv_180806_00471;Vv_180806_00472;Vv_180806_00474;Vv_180806_00485;Vv_180806_00500;Vv_180806_00550;Vv_180806_00682;Vv_180806_00795…
GO:0046034	ATP metabolic process	18	23	0.00929322	0.0612562	Vv_180806_00236;Vv_180806_00324;Vv_180806_00683;Vv_180806_00684;Vv_180806_00685;Vv_180806_00686;Vv_180806_00688;Vv_180806_00973;Vv_180806_00996;Vv_180806_01065;Vv_180806_01130;Vv_180806_01278;Vv_180806_01279;Vv_180806_01316;Vv_180806_01367;Vv_180806_02392;Vv_180806_02744;Vv_180806_03889
GO:0072527	pyrimidine-containing compound metabolic process	23	31	0.0101556	0.0666571	Vv_180806_00076;Vv_180806_00155;Vv_180806_00206;Vv_180806_00207;Vv_180806_00501;Vv_180806_01192;Vv_180806_01193;Vv_180806_01315;Vv_180806_01457;Vv_180806_01573;Vv_180806_01608;Vv_180806_01737;Vv_180806_01744;Vv_180806_02094;Vv_180806_02424;Vv_180806_02731;Vv_180806_02736;Vv_180806_02755;Vv_180806_02773;Vv_180806_03178;Vv_180806_03183;Vv_180806_03273;Vv_180806_03949
GO:0000096	sulfur amino acid metabolic process	14	17	0.0102348	0.0668694	Vv_180806_00992;Vv_180806_01081;Vv_180806_01084;Vv_180806_01137;Vv_180806_01138;Vv_180806_01154;Vv_180806_01527;Vv_180806_01695;Vv_180806_01724;Vv_180806_01932;Vv_180806_02554;Vv_180806_02864;Vv_180806_03063;Vv_180806_03064
GO:0016043	cellular component organization	101	165	0.0103189	0.0668694	Vv_180806_00005;Vv_180806_00078;Vv_180806_00080;Vv_180806_00081;Vv_180806_00083;Vv_180806_00084;Vv_180806_00137;Vv_180806_00142;Vv_180806_00167;Vv_180806_00175;Vv_180806_00213;Vv_180806_00216;Vv_180806_00217;Vv_180806_00219;Vv_180806_00221;Vv_180806_00222;Vv_180806_00228;Vv_180806_00244;Vv_180806_00245;Vv_180806_00271;Vv_180806_00301;Vv_180806_00341;Vv_180806_00354;Vv_180806_00359;Vv_180806_00372…
GO:0000103	sulfate assimilation	7	7	0.0105333	0.0668694	Vv_180806_00401;Vv_180806_00403;Vv_180806_00404;Vv_180806_01137;Vv_180806_01138;Vv_180806_01139;Vv_180806_03063
GO:0009065	glutamine family amino acid catabolic process	7	7	0.0105333	0.0668694	Vv_180806_01037;Vv_180806_01038;Vv_180806_01195;Vv_180806_02072;Vv_180806_02425;Vv_180806_02566;Vv_180806_04426
GO:0035384	thioester biosynthetic process	7	7	0.0105333	0.0668694	Vv_180806_00949;Vv_180806_00952;Vv_180806_01587;Vv_180806_01698;Vv_180806_01933;Vv_180806_01934;Vv_180806_03508
GO:0043173	nucleotide salvage	7	7	0.0105333	0.0668694	Vv_180806_01370;Vv_180806_01608;Vv_180806_01706;Vv_180806_01737;Vv_180806_02773;Vv_180806_03043;Vv_180806_03196
GO:0044205	'de novo' UMP biosynthetic process	7	7	0.0105333	0.0668694	Vv_180806_00206;Vv_180806_00207;Vv_180806_00501;Vv_180806_01193;Vv_180806_02424;Vv_180806_02731;Vv_180806_03273
GO:0071616	acyl-CoA biosynthetic process	7	7	0.0105333	0.0668694	Vv_180806_00949;Vv_180806_00952;Vv_180806_01587;Vv_180806_01698;Vv_180806_01933;Vv_180806_01934;Vv_180806_03508
GO:0051188	cofactor biosynthetic process	59	92	0.0127703	0.0807399	Vv_180806_00024;Vv_180806_00148;Vv_180806_00342;Vv_180806_00383;Vv_180806_00498;Vv_180806_00563;Vv_180806_00570;Vv_180806_00578;Vv_180806_00599;Vv_180806_00778;Vv_180806_00813;Vv_180806_00917;Vv_180806_00935;Vv_180806_00949;Vv_180806_00952;Vv_180806_01257;Vv_180806_01274;Vv_180806_01277;Vv_180806_01290;Vv_180806_01296;Vv_180806_01358;Vv_180806_01363;Vv_180806_01375;Vv_180806_01376;Vv_180806_01408…
GO:0006400	tRNA modification	27	38	0.0137789	0.0867625	Vv_180806_00075;Vv_180806_00267;Vv_180806_00648;Vv_180806_00695;Vv_180806_00697;Vv_180806_00715;Vv_180806_00947;Vv_180806_00967;Vv_180806_01015;Vv_180806_01133;Vv_180806_01320;Vv_180806_01354;Vv_180806_01430;Vv_180806_01692;Vv_180806_01697;Vv_180806_01859;Vv_180806_01869;Vv_180806_01870;Vv_180806_02385;Vv_180806_02693;Vv_180806_02721;Vv_180806_02997;Vv_180806_03132;Vv_180806_03178;Vv_180806_03661…
GO:0006414	translational elongation	17	22	0.0142368	0.0889225	Vv_180806_00029;Vv_180806_00132;Vv_180806_00528;Vv_180806_00922;Vv_180806_00980;Vv_180806_01060;Vv_180806_01061;Vv_180806_01301;Vv_180806_01417;Vv_180806_01427;Vv_180806_01467;Vv_180806_01572;Vv_180806_02807;Vv_180806_02848;Vv_180806_04029;Vv_180806_04263;Vv_180806_04478
GO:0009311	oligosaccharide metabolic process	17	22	0.0142368	0.0889225	Vv_180806_00212;Vv_180806_00230;Vv_180806_00252;Vv_180806_00469;Vv_180806_00470;Vv_180806_00472;Vv_180806_00485;Vv_180806_00500;Vv_180806_00682;Vv_180806_01581;Vv_180806_01582;Vv_180806_01583;Vv_180806_01584;Vv_180806_01604;Vv_180806_01757;Vv_180806_03157;Vv_180806_03159
GO:0006566	threonine metabolic process	9	10	0.0151913	0.0922794	Vv_180806_00182;Vv_180806_00184;Vv_180806_00185;Vv_180806_01083;Vv_180806_01155;Vv_180806_01695;Vv_180806_02864;Vv_180806_04760;Vv_180806_04761
GO:0006777	Mo-molybdopterin cofactor biosynthetic process	9	10	0.0151913	0.0922794	Vv_180806_02350;Vv_180806_02361;Vv_180806_02832;Vv_180806_02834;Vv_180806_02835;Vv_180806_02836;Vv_180806_03959;Vv_180806_03960;Vv_180806_04045
GO:0019720	Mo-molybdopterin cofactor metabolic process	9	10	0.0151913	0.0922794	Vv_180806_02350;Vv_180806_02361;Vv_180806_02832;Vv_180806_02834;Vv_180806_02835;Vv_180806_02836;Vv_180806_03959;Vv_180806_03960;Vv_180806_04045
GO:0032324	molybdopterin cofactor biosynthetic process	9	10	0.0151913	0.0922794	Vv_180806_02350;Vv_180806_02361;Vv_180806_02832;Vv_180806_02834;Vv_180806_02835;Vv_180806_02836;Vv_180806_03959;Vv_180806_03960;Vv_180806_04045
GO:0043545	molybdopterin cofactor metabolic process	9	10	0.0151913	0.0922794	Vv_180806_02350;Vv_180806_02361;Vv_180806_02832;Vv_180806_02834;Vv_180806_02835;Vv_180806_02836;Vv_180806_03959;Vv_180806_03960;Vv_180806_04045
GO:0051189	prosthetic group metabolic process	9	10	0.0151913	0.0922794	Vv_180806_02350;Vv_180806_02361;Vv_180806_02832;Vv_180806_02834;Vv_180806_02835;Vv_180806_02836;Vv_180806_03959;Vv_180806_03960;Vv_180806_04045
GO:1901068	guanosine-containing compound metabolic process	9	10	0.0151913	0.0922794	Vv_180806_00063;Vv_180806_00064;Vv_180806_00076;Vv_180806_00520;Vv_180806_00522;Vv_180806_00604;Vv_180806_00856;Vv_180806_01313;Vv_180806_04611
GO:0000097	sulfur amino acid biosynthetic process	13	16	0.0164554	0.0994259	Vv_180806_00992;Vv_180806_01081;Vv_180806_01084;Vv_180806_01137;Vv_180806_01138;Vv_180806_01154;Vv_180806_01695;Vv_180806_01724;Vv_180806_01932;Vv_180806_02554;Vv_180806_02864;Vv_180806_03063;Vv_180806_03064
GO:0009112	nucleobase metabolic process	11	13	0.0166245	0.0994259	Vv_180806_00207;Vv_180806_00942;Vv_180806_01192;Vv_180806_01193;Vv_180806_01457;Vv_180806_01608;Vv_180806_01702;Vv_180806_01706;Vv_180806_02424;Vv_180806_02731;Vv_180806_03273
GO:0019682	glyceraldehyde-3-phosphate metabolic process	11	13	0.0166245	0.0994259	Vv_180806_00073;Vv_180806_00144;Vv_180806_01104;Vv_180806_01285;Vv_180806_01319;Vv_180806_01577;Vv_180806_02469;Vv_180806_02470;Vv_180806_02471;Vv_180806_03112;Vv_180806_03966
GO:0051246	regulation of protein metabolic process	11	13	0.0166245	0.0994259	Vv_180806_00132;Vv_180806_00926;Vv_180806_01019;Vv_180806_01022;Vv_180806_01301;Vv_180806_01331;Vv_180806_01452;Vv_180806_02090;Vv_180806_02418;Vv_180806_02734;Vv_180806_03141
GO:0019318	hexose metabolic process	18	24	0.0191551	0.111395	Vv_180806_00385;Vv_180806_00550;Vv_180806_00795;Vv_180806_00996;Vv_180806_01064;Vv_180806_01065;Vv_180806_01070;Vv_180806_01130;Vv_180806_01495;Vv_180806_01496;Vv_180806_01497;Vv_180806_01498;Vv_180806_01915;Vv_180806_02471;Vv_180806_02891;Vv_180806_03355;Vv_180806_03372;Vv_180806_04085
GO:0006098	pentose-phosphate shunt	6	6	0.0202079	0.111395	Vv_180806_01104;Vv_180806_01285;Vv_180806_02469;Vv_180806_02470;Vv_180806_02471;Vv_180806_03966
GO:0006551	leucine metabolic process	6	6	0.0202079	0.111395	Vv_180806_00334;Vv_180806_00335;Vv_180806_00336;Vv_180806_00337;Vv_180806_00675;Vv_180806_02715
GO:0006563	L-serine metabolic process	6	6	0.0202079	0.111395	Vv_180806_00992;Vv_180806_01461;Vv_180806_02591;Vv_180806_03064;Vv_180806_03151;Vv_180806_03587
GO:0006573	valine metabolic process	6	6	0.0202079	0.111395	Vv_180806_00328;Vv_180806_00673;Vv_180806_00675;Vv_180806_00676;Vv_180806_00733;Vv_180806_03906
GO:0006635	fatty acid beta-oxidation	6	6	0.0202079	0.111395	Vv_180806_00719;Vv_180806_00720;Vv_180806_01603;Vv_180806_01681;Vv_180806_01682;Vv_180806_02606
GO:0008614	pyridoxine metabolic process	6	6	0.0202079	0.111395	Vv_180806_00342;Vv_180806_01277;Vv_180806_01306;Vv_180806_01694;Vv_180806_02591;Vv_180806_04429
GO:0008615	pyridoxine biosynthetic process	6	6	0.0202079	0.111395	Vv_180806_00342;Vv_180806_01277;Vv_180806_01306;Vv_180806_01694;Vv_180806_02591;Vv_180806_04429
GO:0009147	pyrimidine nucleoside triphosphate metabolic process	6	6	0.0202079	0.111395	Vv_180806_00076;Vv_180806_00155;Vv_180806_01315;Vv_180806_01573;Vv_180806_02755;Vv_180806_02773
GO:0009148	pyrimidine nucleoside triphosphate biosynthetic process	6	6	0.0202079	0.111395	Vv_180806_00076;Vv_180806_00155;Vv_180806_01315;Vv_180806_01573;Vv_180806_02755;Vv_180806_02773
GO:0009244	lipopolysaccharide core region biosynthetic process	6	6	0.0202079	0.111395	Vv_180806_00230;Vv_180806_00252;Vv_180806_00469;Vv_180806_00472;Vv_180806_00485;Vv_180806_01604
GO:0019395	fatty acid oxidation	6	6	0.0202079	0.111395	Vv_180806_00719;Vv_180806_00720;Vv_180806_01603;Vv_180806_01681;Vv_180806_01682;Vv_180806_02606
GO:0019877	diaminopimelate biosynthetic process	6	6	0.0202079	0.111395	Vv_180806_00208;Vv_180806_01511;Vv_180806_01619;Vv_180806_01623;Vv_180806_01695;Vv_180806_02864
GO:0034440	lipid oxidation	6	6	0.0202079	0.111395	Vv_180806_00719;Vv_180806_00720;Vv_180806_01603;Vv_180806_01681;Vv_180806_01682;Vv_180806_02606
GO:0042816	vitamin B6 metabolic process	6	6	0.0202079	0.111395	Vv_180806_00342;Vv_180806_01277;Vv_180806_01306;Vv_180806_01694;Vv_180806_02591;Vv_180806_04429
GO:0042819	vitamin B6 biosynthetic process	6	6	0.0202079	0.111395	Vv_180806_00342;Vv_180806_01277;Vv_180806_01306;Vv_180806_01694;Vv_180806_02591;Vv_180806_04429
GO:0046401	lipopolysaccharide core region metabolic process	6	6	0.0202079	0.111395	Vv_180806_00230;Vv_180806_00252;Vv_180806_00469;Vv_180806_00472;Vv_180806_00485;Vv_180806_01604
GO:0051156	glucose 6-phosphate metabolic process	6	6	0.0202079	0.111395	Vv_180806_01104;Vv_180806_01285;Vv_180806_02469;Vv_180806_02470;Vv_180806_02471;Vv_180806_03966
GO:0051259	protein oligomerization	6	6	0.0202079	0.111395	Vv_180806_00081;Vv_180806_00354;Vv_180806_00994;Vv_180806_01785;Vv_180806_01856;Vv_180806_01887
GO:0070813	hydrogen sulfide metabolic process	6	6	0.0202079	0.111395	Vv_180806_00401;Vv_180806_00403;Vv_180806_00404;Vv_180806_01137;Vv_180806_01138;Vv_180806_01139
GO:0070814	hydrogen sulfide biosynthetic process	6	6	0.0202079	0.111395	Vv_180806_00401;Vv_180806_00403;Vv_180806_00404;Vv_180806_01137;Vv_180806_01138;Vv_180806_01139
GO:0090503	RNA phosphodiester bond hydrolysis, exonucleolytic	6	6	0.0202079	0.111395	Vv_180806_00502;Vv_180806_01001;Vv_180806_01029;Vv_180806_02853;Vv_180806_02992;Vv_180806_03506
GO:0044262	cellular carbohydrate metabolic process	36	54	0.0215168	0.118088	Vv_180806_00087;Vv_180806_00096;Vv_180806_00230;Vv_180806_00252;Vv_180806_00368;Vv_180806_00460;Vv_180806_00469;Vv_180806_00470;Vv_180806_00471;Vv_180806_00472;Vv_180806_00485;Vv_180806_00500;Vv_180806_00682;Vv_180806_00887;Vv_180806_00973;Vv_180806_01070;Vv_180806_01497;Vv_180806_01509;Vv_180806_01604;Vv_180806_01759;Vv_180806_01838;Vv_180806_01849;Vv_180806_01850;Vv_180806_02348;Vv_180806_02469…
GO:0009084	glutamine family amino acid biosynthetic process	16	21	0.0215746	0.118088	Vv_180806_00194;Vv_180806_00196;Vv_180806_00197;Vv_180806_00206;Vv_180806_00207;Vv_180806_00354;Vv_180806_00558;Vv_180806_01036;Vv_180806_01087;Vv_180806_01088;Vv_180806_01089;Vv_180806_01090;Vv_180806_01262;Vv_180806_03192;Vv_180806_03193;Vv_180806_04426
GO:0071103	DNA conformation change	19	26	0.0245722	0.134022	Vv_180806_00244;Vv_180806_00245;Vv_180806_00612;Vv_180806_00643;Vv_180806_00707;Vv_180806_00738;Vv_180806_00940;Vv_180806_01110;Vv_180806_01848;Vv_180806_01860;Vv_180806_01861;Vv_180806_01862;Vv_180806_01875;Vv_180806_02545;Vv_180806_02786;Vv_180806_02883;Vv_180806_02939;Vv_180806_03483;Vv_180806_04366
GO:0009893	positive regulation of metabolic process	12	15	0.0261576	0.142169	Vv_180806_00081;Vv_180806_00372;Vv_180806_00565;Vv_180806_01040;Vv_180806_01301;Vv_180806_01331;Vv_180806_01369;Vv_180806_02715;Vv_180806_03032;Vv_180806_03194;Vv_180806_03476;Vv_180806_04544
GO:0006206	pyrimidine nucleobase metabolic process	8	9	0.026526	0.142176	Vv_180806_00207;Vv_180806_01192;Vv_180806_01193;Vv_180806_01457;Vv_180806_01608;Vv_180806_02424;Vv_180806_02731;Vv_180806_03273
GO:0006730	one-carbon metabolic process	8	9	0.026526	0.142176	Vv_180806_01084;Vv_180806_01274;Vv_180806_01724;Vv_180806_03000;Vv_180806_03151;Vv_180806_03587;Vv_180806_03613;Vv_180806_03958
GO:0044242	cellular lipid catabolic process	8	9	0.026526	0.142176	Vv_180806_00719;Vv_180806_00720;Vv_180806_01603;Vv_180806_01681;Vv_180806_01682;Vv_180806_02514;Vv_180806_02517;Vv_180806_02606
GO:0046364	monosaccharide biosynthetic process	8	9	0.026526	0.142176	Vv_180806_00385;Vv_180806_00550;Vv_180806_01065;Vv_180806_01070;Vv_180806_01130;Vv_180806_03105;Vv_180806_03355;Vv_180806_03372
GO:0000413	protein peptidyl-prolyl isomerization	10	12	0.0274418	0.144583	Vv_180806_00341;Vv_180806_00411;Vv_180806_01049;Vv_180806_01053;Vv_180806_01535;Vv_180806_02677;Vv_180806_02938;Vv_180806_02943;Vv_180806_03296;Vv_180806_03944
GO:0006536	glutamate metabolic process	10	12	0.0274418	0.144583	Vv_180806_00194;Vv_180806_00196;Vv_180806_00197;Vv_180806_01038;Vv_180806_02105;Vv_180806_02106;Vv_180806_02108;Vv_180806_02425;Vv_180806_02566;Vv_180806_04426
GO:0009070	serine family amino acid biosynthetic process	10	12	0.0274418	0.144583	Vv_180806_00992;Vv_180806_01137;Vv_180806_01138;Vv_180806_01461;Vv_180806_02591;Vv_180806_02711;Vv_180806_03063;Vv_180806_03064;Vv_180806_03151;Vv_180806_03587
GO:0018208	peptidyl-proline modification	10	12	0.0274418	0.144583	Vv_180806_00341;Vv_180806_00411;Vv_180806_01049;Vv_180806_01053;Vv_180806_01535;Vv_180806_02677;Vv_180806_02938;Vv_180806_02943;Vv_180806_03296;Vv_180806_03944
GO:0032268	regulation of cellular protein metabolic process	10	12	0.0274418	0.144583	Vv_180806_00132;Vv_180806_00926;Vv_180806_01019;Vv_180806_01301;Vv_180806_01331;Vv_180806_01452;Vv_180806_02090;Vv_180806_02418;Vv_180806_02734;Vv_180806_03141
GO:0051276	chromosome organization	20	28	0.0303958	0.159603	Vv_180806_00244;Vv_180806_00245;Vv_180806_00612;Vv_180806_00643;Vv_180806_00707;Vv_180806_00738;Vv_180806_00940;Vv_180806_01110;Vv_180806_01749;Vv_180806_01848;Vv_180806_01860;Vv_180806_01861;Vv_180806_01862;Vv_180806_01875;Vv_180806_02545;Vv_180806_02786;Vv_180806_02883;Vv_180806_02939;Vv_180806_03483;Vv_180806_04366
GO:0005976	polysaccharide metabolic process	23	33	0.0311964	0.163254	Vv_180806_00230;Vv_180806_00252;Vv_180806_00368;Vv_180806_00458;Vv_180806_00460;Vv_180806_00469;Vv_180806_00470;Vv_180806_00471;Vv_180806_00472;Vv_180806_00485;Vv_180806_00500;Vv_180806_00682;Vv_180806_01604;Vv_180806_01759;Vv_180806_01849;Vv_180806_01850;Vv_180806_02732;Vv_180806_03105;Vv_180806_03612;Vv_180806_04222;Vv_180806_04526;Vv_180806_04547;Vv_180806_04548
GO:0006633	fatty acid biosynthetic process	15	20	0.0323097	0.168511	Vv_180806_00949;Vv_180806_01307;Vv_180806_01582;Vv_180806_01587;Vv_180806_01698;Vv_180806_02417;Vv_180806_02605;Vv_180806_02758;Vv_180806_02760;Vv_180806_02762;Vv_180806_02763;Vv_180806_02967;Vv_180806_03149;Vv_180806_03657;Vv_180806_03771
GO:0065008	regulation of biological quality	45	71	0.0363965	0.18747	Vv_180806_00098;Vv_180806_00099;Vv_180806_00103;Vv_180806_00137;Vv_180806_00170;Vv_180806_00216;Vv_180806_00217;Vv_180806_00219;Vv_180806_00221;Vv_180806_00222;Vv_180806_00228;Vv_180806_00251;Vv_180806_00301;Vv_180806_00341;Vv_180806_00359;Vv_180806_00384;Vv_180806_00602;Vv_180806_00658;Vv_180806_00682;Vv_180806_00763;Vv_180806_00772;Vv_180806_00818;Vv_180806_00897;Vv_180806_00915;Vv_180806_01019…
GO:0006525	arginine metabolic process	13	17	0.0366723	0.18747	Vv_180806_00206;Vv_180806_00207;Vv_180806_00354;Vv_180806_01036;Vv_180806_01037;Vv_180806_01038;Vv_180806_01087;Vv_180806_01088;Vv_180806_01089;Vv_180806_01090;Vv_180806_01195;Vv_180806_02072;Vv_180806_02566
GO:0006541	glutamine metabolic process	13	17	0.0366723	0.18747	Vv_180806_00004;Vv_180806_00063;Vv_180806_00207;Vv_180806_00322;Vv_180806_00478;Vv_180806_00558;Vv_180806_01035;Vv_180806_01255;Vv_180806_01315;Vv_180806_01605;Vv_180806_01702;Vv_180806_03038;Vv_180806_03753
GO:0009073	aromatic amino acid family biosynthetic process	13	17	0.0366723	0.18747	Vv_180806_00128;Vv_180806_00135;Vv_180806_00136;Vv_180806_00638;Vv_180806_01100;Vv_180806_01101;Vv_180806_01688;Vv_180806_01846;Vv_180806_02439;Vv_180806_02814;Vv_180806_02817;Vv_180806_02818;Vv_180806_03971
GO:0006072	glycerol-3-phosphate metabolic process	5	5	0.0387545	0.18747	Vv_180806_00993;Vv_180806_01507;Vv_180806_01509;Vv_180806_03377;Vv_180806_03378
GO:0006084	acetyl-CoA metabolic process	5	5	0.0387545	0.18747	Vv_180806_00952;Vv_180806_01933;Vv_180806_01934;Vv_180806_03013;Vv_180806_03508
GO:0006289	nucleotide-excision repair	5	5	0.0387545	0.18747	Vv_180806_00492;Vv_180806_01158;Vv_180806_01749;Vv_180806_02802;Vv_180806_02840
GO:0006323	DNA packaging	5	5	0.0387545	0.18747	Vv_180806_00940;Vv_180806_01860;Vv_180806_01861;Vv_180806_01862;Vv_180806_02939
GO:0006353	DNA-templated transcription, termination	5	5	0.0387545	0.18747	Vv_180806_00601;Vv_180806_00924;Vv_180806_01427;Vv_180806_03039;Vv_180806_03186
GO:0006402	mRNA catabolic process	5	5	0.0387545	0.18747	Vv_180806_00159;Vv_180806_01331;Vv_180806_01439;Vv_180806_02768;Vv_180806_03506
GO:0006527	arginine catabolic process	5	5	0.0387545	0.18747	Vv_180806_01037;Vv_180806_01038;Vv_180806_01195;Vv_180806_02072;Vv_180806_02566
GO:0009098	leucine biosynthetic process	5	5	0.0387545	0.18747	Vv_180806_00334;Vv_180806_00335;Vv_180806_00336;Vv_180806_00337;Vv_180806_00675
GO:0009099	valine biosynthetic process	5	5	0.0387545	0.18747	Vv_180806_00328;Vv_180806_00673;Vv_180806_00675;Vv_180806_00676;Vv_180806_00733
GO:0009262	deoxyribonucleotide metabolic process	5	5	0.0387545	0.18747	Vv_180806_00155;Vv_180806_01456;Vv_180806_01458;Vv_180806_02755;Vv_180806_02789
GO:0030261	chromosome condensation	5	5	0.0387545	0.18747	Vv_180806_00940;Vv_180806_01860;Vv_180806_01861;Vv_180806_01862;Vv_180806_02939
GO:0035999	tetrahydrofolate interconversion	5	5	0.0387545	0.18747	Vv_180806_01084;Vv_180806_01724;Vv_180806_03151;Vv_180806_03587;Vv_180806_03613
GO:0043244	regulation of protein complex disassembly	5	5	0.0387545	0.18747	Vv_180806_00924;Vv_180806_01427;Vv_180806_01452;Vv_180806_03039;Vv_180806_03186
GO:0046164	alcohol catabolic process	5	5	0.0387545	0.18747	Vv_180806_00087;Vv_180806_00887;Vv_180806_01509;Vv_180806_03377;Vv_180806_03378
GO:0046174	polyol catabolic process	5	5	0.0387545	0.18747	Vv_180806_00087;Vv_180806_00887;Vv_180806_01509;Vv_180806_03377;Vv_180806_03378
GO:0046184	aldehyde biosynthetic process	5	5	0.0387545	0.18747	Vv_180806_00342;Vv_180806_01277;Vv_180806_03484;Vv_180806_04429;Vv_180806_04537
GO:0052646	alditol phosphate metabolic process	5	5	0.0387545	0.18747	Vv_180806_00993;Vv_180806_01507;Vv_180806_01509;Vv_180806_03377;Vv_180806_03378
GO:0070475	rRNA base methylation	5	5	0.0387545	0.18747	Vv_180806_00075;Vv_180806_00225;Vv_180806_00694;Vv_180806_00764;Vv_180806_02422
GO:1901616	organic hydroxy compound catabolic process	5	5	0.0387545	0.18747	Vv_180806_00087;Vv_180806_00887;Vv_180806_01509;Vv_180806_03377;Vv_180806_03378
GO:0044272	sulfur compound biosynthetic process	31	47	0.0388495	0.18747	Vv_180806_00401;Vv_180806_00403;Vv_180806_00404;Vv_180806_00949;Vv_180806_00952;Vv_180806_00992;Vv_180806_01081;Vv_180806_01084;Vv_180806_01137;Vv_180806_01138;Vv_180806_01139;Vv_180806_01154;Vv_180806_01268;Vv_180806_01274;Vv_180806_01346;Vv_180806_01587;Vv_180806_01695;Vv_180806_01698;Vv_180806_01724;Vv_180806_01932;Vv_180806_01933;Vv_180806_01934;Vv_180806_02554;Vv_180806_02864;Vv_180806_03063…
GO:0009142	nucleoside triphosphate biosynthetic process	11	14	0.0410516	0.194296	Vv_180806_00076;Vv_180806_00155;Vv_180806_00683;Vv_180806_00684;Vv_180806_00685;Vv_180806_00686;Vv_180806_00688;Vv_180806_01315;Vv_180806_01573;Vv_180806_02755;Vv_180806_02773
GO:0033865	nucleoside bisphosphate metabolic process	11	14	0.0410516	0.194296	Vv_180806_00498;Vv_180806_00522;Vv_180806_00604;Vv_180806_00856;Vv_180806_00917;Vv_180806_00949;Vv_180806_01313;Vv_180806_01358;Vv_180806_01587;Vv_180806_01698;Vv_180806_04611
GO:0033875	ribonucleoside bisphosphate metabolic process	11	14	0.0410516	0.194296	Vv_180806_00498;Vv_180806_00522;Vv_180806_00604;Vv_180806_00856;Vv_180806_00917;Vv_180806_00949;Vv_180806_01313;Vv_180806_01358;Vv_180806_01587;Vv_180806_01698;Vv_180806_04611
GO:0034032	purine nucleoside bisphosphate metabolic process	11	14	0.0410516	0.194296	Vv_180806_00498;Vv_180806_00522;Vv_180806_00604;Vv_180806_00856;Vv_180806_00917;Vv_180806_00949;Vv_180806_01313;Vv_180806_01358;Vv_180806_01587;Vv_180806_01698;Vv_180806_04611
GO:0090501	RNA phosphodiester bond hydrolysis	11	14	0.0410516	0.194296	Vv_180806_00502;Vv_180806_00699;Vv_180806_01001;Vv_180806_01029;Vv_180806_01183;Vv_180806_01303;Vv_180806_01596;Vv_180806_02768;Vv_180806_02853;Vv_180806_02992;Vv_180806_03506
GO:0010629	negative regulation of gene expression	16	22	0.041142	0.194296	Vv_180806_00130;Vv_180806_00132;Vv_180806_01019;Vv_180806_01027;Vv_180806_01081;Vv_180806_01331;Vv_180806_01369;Vv_180806_01785;Vv_180806_01855;Vv_180806_02690;Vv_180806_03032;Vv_180806_03085;Vv_180806_03141;Vv_180806_03159;Vv_180806_03191;Vv_180806_03283
GO:2000113	negative regulation of cellular macromolecule biosynthetic process	16	22	0.041142	0.194296	Vv_180806_00130;Vv_180806_00132;Vv_180806_01027;Vv_180806_01081;Vv_180806_01331;Vv_180806_01369;Vv_180806_01785;Vv_180806_01855;Vv_180806_02690;Vv_180806_03027;Vv_180806_03032;Vv_180806_03085;Vv_180806_03141;Vv_180806_03159;Vv_180806_03191;Vv_180806_03283
GO:0006643	membrane lipid metabolic process	9	11	0.0447342	0.205252	Vv_180806_00212;Vv_180806_00470;Vv_180806_00500;Vv_180806_00682;Vv_180806_01581;Vv_180806_01582;Vv_180806_01583;Vv_180806_01584;Vv_180806_01757
GO:0006664	glycolipid metabolic process	9	11	0.0447342	0.205252	Vv_180806_00212;Vv_180806_00470;Vv_180806_00500;Vv_180806_00682;Vv_180806_01581;Vv_180806_01582;Vv_180806_01583;Vv_180806_01584;Vv_180806_01757
GO:0009247	glycolipid biosynthetic process	9	11	0.0447342	0.205252	Vv_180806_00212;Vv_180806_00470;Vv_180806_00500;Vv_180806_00682;Vv_180806_01581;Vv_180806_01582;Vv_180806_01583;Vv_180806_01584;Vv_180806_01757
GO:0043094	cellular metabolic compound salvage	9	11	0.0447342	0.205252	Vv_180806_01370;Vv_180806_01458;Vv_180806_01608;Vv_180806_01706;Vv_180806_01737;Vv_180806_02773;Vv_180806_03043;Vv_180806_03196;Vv_180806_04537
GO:0046467	membrane lipid biosynthetic process	9	11	0.0447342	0.205252	Vv_180806_00212;Vv_180806_00470;Vv_180806_00500;Vv_180806_00682;Vv_180806_01581;Vv_180806_01582;Vv_180806_01583;Vv_180806_01584;Vv_180806_01757
GO:1901269	lipooligosaccharide metabolic process	9	11	0.0447342	0.205252	Vv_180806_00212;Vv_180806_00470;Vv_180806_00500;Vv_180806_00682;Vv_180806_01581;Vv_180806_01582;Vv_180806_01583;Vv_180806_01584;Vv_180806_01757
GO:1901271	lipooligosaccharide biosynthetic process	9	11	0.0447342	0.205252	Vv_180806_00212;Vv_180806_00470;Vv_180806_00500;Vv_180806_00682;Vv_180806_01581;Vv_180806_01582;Vv_180806_01583;Vv_180806_01584;Vv_180806_01757
GO:0006094	gluconeogenesis	7	8	0.0458471	0.205252	Vv_180806_00385;Vv_180806_00550;Vv_180806_01065;Vv_180806_01070;Vv_180806_01130;Vv_180806_03355;Vv_180806_03372
GO:0006544	glycine metabolic process	7	8	0.0458471	0.205252	Vv_180806_03151;Vv_180806_03585;Vv_180806_03586;Vv_180806_03587;Vv_180806_03589;Vv_180806_04760;Vv_180806_04761
GO:0019319	hexose biosynthetic process	7	8	0.0458471	0.205252	Vv_180806_00385;Vv_180806_00550;Vv_180806_01065;Vv_180806_01070;Vv_180806_01130;Vv_180806_03355;Vv_180806_03372
GO:0019856	pyrimidine nucleobase biosynthetic process	7	8	0.0458471	0.205252	Vv_180806_00207;Vv_180806_01192;Vv_180806_01193;Vv_180806_01608;Vv_180806_02424;Vv_180806_02731;Vv_180806_03273
GO:0030163	protein catabolic process	7	8	0.0458471	0.205252	Vv_180806_01075;Vv_180806_01420;Vv_180806_01840;Vv_180806_01843;Vv_180806_02416;Vv_180806_02940;Vv_180806_04113
GO:0033866	nucleoside bisphosphate biosynthetic process	7	8	0.0458471	0.205252	Vv_180806_00498;Vv_180806_00604;Vv_180806_00917;Vv_180806_00949;Vv_180806_01358;Vv_180806_01587;Vv_180806_01698
GO:0034030	ribonucleoside bisphosphate biosynthetic process	7	8	0.0458471	0.205252	Vv_180806_00498;Vv_180806_00604;Vv_180806_00917;Vv_180806_00949;Vv_180806_01358;Vv_180806_01587;Vv_180806_01698
GO:0034033	purine nucleoside bisphosphate biosynthetic process	7	8	0.0458471	0.205252	Vv_180806_00498;Vv_180806_00604;Vv_180806_00917;Vv_180806_00949;Vv_180806_01358;Vv_180806_01587;Vv_180806_01698
GO:0043174	nucleoside salvage	7	8	0.0458471	0.205252	Vv_180806_01370;Vv_180806_01608;Vv_180806_01706;Vv_180806_01737;Vv_180806_02773;Vv_180806_03043;Vv_180806_03196
GO:0045017	glycerolipid biosynthetic process	7	8	0.0458471	0.205252	Vv_180806_00486;Vv_180806_00815;Vv_180806_00913;Vv_180806_00999;Vv_180806_01576;Vv_180806_02639;Vv_180806_04701
GO:0046474	glycerophospholipid biosynthetic process	7	8	0.0458471	0.205252	Vv_180806_00486;Vv_180806_00815;Vv_180806_00913;Vv_180806_00999;Vv_180806_01576;Vv_180806_02639;Vv_180806_04701
GO:0006023	aminoglycan biosynthetic process	17	24	0.0503155	0.22069	Vv_180806_00137;Vv_180806_00216;Vv_180806_00217;Vv_180806_00219;Vv_180806_00221;Vv_180806_00222;Vv_180806_00228;Vv_180806_00301;Vv_180806_00359;Vv_180806_00384;Vv_180806_00682;Vv_180806_00897;Vv_180806_00915;Vv_180806_01575;Vv_180806_02756;Vv_180806_03144;Vv_180806_03671
GO:0006024	glycosaminoglycan biosynthetic process	17	24	0.0503155	0.22069	Vv_180806_00137;Vv_180806_00216;Vv_180806_00217;Vv_180806_00219;Vv_180806_00221;Vv_180806_00222;Vv_180806_00228;Vv_180806_00301;Vv_180806_00359;Vv_180806_00384;Vv_180806_00682;Vv_180806_00897;Vv_180806_00915;Vv_180806_01575;Vv_180806_02756;Vv_180806_03144;Vv_180806_03671
GO:0009252	peptidoglycan biosynthetic process	17	24	0.0503155	0.22069	Vv_180806_00137;Vv_180806_00216;Vv_180806_00217;Vv_180806_00219;Vv_180806_00221;Vv_180806_00222;Vv_180806_00228;Vv_180806_00301;Vv_180806_00359;Vv_180806_00384;Vv_180806_00682;Vv_180806_00897;Vv_180806_00915;Vv_180806_01575;Vv_180806_02756;Vv_180806_03144;Vv_180806_03671
GO:0009273	peptidoglycan-based cell wall biogenesis	17	24	0.0503155	0.22069	Vv_180806_00137;Vv_180806_00216;Vv_180806_00217;Vv_180806_00219;Vv_180806_00221;Vv_180806_00222;Vv_180806_00228;Vv_180806_00301;Vv_180806_00359;Vv_180806_00384;Vv_180806_00682;Vv_180806_00897;Vv_180806_00915;Vv_180806_01575;Vv_180806_02756;Vv_180806_03144;Vv_180806_03671
GO:0042546	cell wall biogenesis	17	24	0.0503155	0.22069	Vv_180806_00137;Vv_180806_00216;Vv_180806_00217;Vv_180806_00219;Vv_180806_00221;Vv_180806_00222;Vv_180806_00228;Vv_180806_00301;Vv_180806_00359;Vv_180806_00384;Vv_180806_00682;Vv_180806_00897;Vv_180806_00915;Vv_180806_01575;Vv_180806_02756;Vv_180806_03144;Vv_180806_03671
GO:0044038	cell wall macromolecule biosynthetic process	17	24	0.0503155	0.22069	Vv_180806_00137;Vv_180806_00216;Vv_180806_00217;Vv_180806_00219;Vv_180806_00221;Vv_180806_00222;Vv_180806_00228;Vv_180806_00301;Vv_180806_00359;Vv_180806_00384;Vv_180806_00682;Vv_180806_00897;Vv_180806_00915;Vv_180806_01575;Vv_180806_02756;Vv_180806_03144;Vv_180806_03671
GO:0070589	cellular component macromolecule biosynthetic process	17	24	0.0503155	0.22069	Vv_180806_00137;Vv_180806_00216;Vv_180806_00217;Vv_180806_00219;Vv_180806_00221;Vv_180806_00222;Vv_180806_00228;Vv_180806_00301;Vv_180806_00359;Vv_180806_00384;Vv_180806_00682;Vv_180806_00897;Vv_180806_00915;Vv_180806_01575;Vv_180806_02756;Vv_180806_03144;Vv_180806_03671
GO:0006575	cellular modified amino acid metabolic process	20	29	0.0505777	0.22069	Vv_180806_00498;Vv_180806_00763;Vv_180806_01084;Vv_180806_01195;Vv_180806_01268;Vv_180806_01274;Vv_180806_01346;Vv_180806_01375;Vv_180806_01376;Vv_180806_01421;Vv_180806_01529;Vv_180806_01699;Vv_180806_01724;Vv_180806_02711;Vv_180806_03151;Vv_180806_03366;Vv_180806_03587;Vv_180806_03613;Vv_180806_03958;Vv_180806_04505
GO:1901615	organic hydroxy compound metabolic process	20	29	0.0505777	0.22069	Vv_180806_00087;Vv_180806_00342;Vv_180806_00638;Vv_180806_00882;Vv_180806_00887;Vv_180806_01031;Vv_180806_01070;Vv_180806_01277;Vv_180806_01306;Vv_180806_01509;Vv_180806_01594;Vv_180806_01694;Vv_180806_02591;Vv_180806_02860;Vv_180806_03366;Vv_180806_03377;Vv_180806_03378;Vv_180806_04120;Vv_180806_04429;Vv_180806_04537
GO:0006996	organelle organization	34	53	0.0522931	0.227534	Vv_180806_00175;Vv_180806_00244;Vv_180806_00245;Vv_180806_00416;Vv_180806_00435;Vv_180806_00494;Vv_180806_00612;Vv_180806_00643;Vv_180806_00707;Vv_180806_00738;Vv_180806_00940;Vv_180806_01059;Vv_180806_01110;Vv_180806_01636;Vv_180806_01650;Vv_180806_01656;Vv_180806_01749;Vv_180806_01848;Vv_180806_01860;Vv_180806_01861;Vv_180806_01862;Vv_180806_01875;Vv_180806_02115;Vv_180806_02545;Vv_180806_02786…
GO:0048518	positive regulation of biological process	12	16	0.0552639	0.239787	Vv_180806_00081;Vv_180806_00372;Vv_180806_00565;Vv_180806_01040;Vv_180806_01301;Vv_180806_01331;Vv_180806_01369;Vv_180806_02715;Vv_180806_03032;Vv_180806_03194;Vv_180806_03476;Vv_180806_04544
GO:0072528	pyrimidine-containing compound biosynthetic process	18	26	0.0596898	0.258267	Vv_180806_00076;Vv_180806_00155;Vv_180806_00206;Vv_180806_00207;Vv_180806_00501;Vv_180806_01192;Vv_180806_01193;Vv_180806_01315;Vv_180806_01573;Vv_180806_01608;Vv_180806_01737;Vv_180806_02424;Vv_180806_02731;Vv_180806_02755;Vv_180806_02773;Vv_180806_03178;Vv_180806_03183;Vv_180806_03273
GO:0016311	dephosphorylation	25	38	0.0631312	0.268746	Vv_180806_00087;Vv_180806_00261;Vv_180806_00368;Vv_180806_00385;Vv_180806_00406;Vv_180806_00461;Vv_180806_00535;Vv_180806_00796;Vv_180806_01031;Vv_180806_01070;Vv_180806_01321;Vv_180806_01461;Vv_180806_01660;Vv_180806_01685;Vv_180806_02568;Vv_180806_02685;Vv_180806_02770;Vv_180806_02933;Vv_180806_03104;Vv_180806_03160;Vv_180806_03336;Vv_180806_03373;Vv_180806_03632;Vv_180806_04073;Vv_180806_04392
GO:0009891	positive regulation of biosynthetic process	10	13	0.0634997	0.268746	Vv_180806_00372;Vv_180806_01040;Vv_180806_01301;Vv_180806_01331;Vv_180806_01369;Vv_180806_02715;Vv_180806_03032;Vv_180806_03194;Vv_180806_03476;Vv_180806_04544
GO:0010557	positive regulation of macromolecule biosynthetic process	10	13	0.0634997	0.268746	Vv_180806_00372;Vv_180806_01040;Vv_180806_01301;Vv_180806_01331;Vv_180806_01369;Vv_180806_02715;Vv_180806_03032;Vv_180806_03194;Vv_180806_03476;Vv_180806_04544
GO:0010604	positive regulation of macromolecule metabolic process	10	13	0.0634997	0.268746	Vv_180806_00372;Vv_180806_01040;Vv_180806_01301;Vv_180806_01331;Vv_180806_01369;Vv_180806_02715;Vv_180806_03032;Vv_180806_03194;Vv_180806_03476;Vv_180806_04544
GO:0010628	positive regulation of gene expression	10	13	0.0634997	0.268746	Vv_180806_00372;Vv_180806_01040;Vv_180806_01301;Vv_180806_01331;Vv_180806_01369;Vv_180806_02715;Vv_180806_03032;Vv_180806_03194;Vv_180806_03476;Vv_180806_04544
GO:0031325	positive regulation of cellular metabolic process	10	13	0.0634997	0.268746	Vv_180806_00372;Vv_180806_01040;Vv_180806_01301;Vv_180806_01331;Vv_180806_01369;Vv_180806_02715;Vv_180806_03032;Vv_180806_03194;Vv_180806_03476;Vv_180806_04544
GO:0031328	positive regulation of cellular biosynthetic process	10	13	0.0634997	0.268746	Vv_180806_00372;Vv_180806_01040;Vv_180806_01301;Vv_180806_01331;Vv_180806_01369;Vv_180806_02715;Vv_180806_03032;Vv_180806_03194;Vv_180806_03476;Vv_180806_04544
GO:0051173	positive regulation of nitrogen compound metabolic process	10	13	0.0634997	0.268746	Vv_180806_00372;Vv_180806_01040;Vv_180806_01301;Vv_180806_01331;Vv_180806_01369;Vv_180806_02715;Vv_180806_03032;Vv_180806_03194;Vv_180806_03476;Vv_180806_04544
GO:0000902	cell morphogenesis	19	28	0.0691591	0.274666	Vv_180806_00137;Vv_180806_00216;Vv_180806_00217;Vv_180806_00219;Vv_180806_00221;Vv_180806_00222;Vv_180806_00228;Vv_180806_00301;Vv_180806_00359;Vv_180806_00384;Vv_180806_00682;Vv_180806_00897;Vv_180806_00915;Vv_180806_01179;Vv_180806_01575;Vv_180806_02837;Vv_180806_02989;Vv_180806_03144;Vv_180806_03671
GO:0009653	anatomical structure morphogenesis	19	28	0.0691591	0.274666	Vv_180806_00137;Vv_180806_00216;Vv_180806_00217;Vv_180806_00219;Vv_180806_00221;Vv_180806_00222;Vv_180806_00228;Vv_180806_00301;Vv_180806_00359;Vv_180806_00384;Vv_180806_00682;Vv_180806_00897;Vv_180806_00915;Vv_180806_01179;Vv_180806_01575;Vv_180806_02837;Vv_180806_02989;Vv_180806_03144;Vv_180806_03671
GO:0032502	developmental process	19	28	0.0691591	0.274666	Vv_180806_00137;Vv_180806_00216;Vv_180806_00217;Vv_180806_00219;Vv_180806_00221;Vv_180806_00222;Vv_180806_00228;Vv_180806_00301;Vv_180806_00359;Vv_180806_00384;Vv_180806_00682;Vv_180806_00897;Vv_180806_00915;Vv_180806_01179;Vv_180806_01575;Vv_180806_02837;Vv_180806_02989;Vv_180806_03144;Vv_180806_03671
GO:0032989	cellular component morphogenesis	19	28	0.0691591	0.274666	Vv_180806_00137;Vv_180806_00216;Vv_180806_00217;Vv_180806_00219;Vv_180806_00221;Vv_180806_00222;Vv_180806_00228;Vv_180806_00301;Vv_180806_00359;Vv_180806_00384;Vv_180806_00682;Vv_180806_00897;Vv_180806_00915;Vv_180806_01179;Vv_180806_01575;Vv_180806_02837;Vv_180806_02989;Vv_180806_03144;Vv_180806_03671
GO:0044767	single-organism developmental process	19	28	0.0691591	0.274666	Vv_180806_00137;Vv_180806_00216;Vv_180806_00217;Vv_180806_00219;Vv_180806_00221;Vv_180806_00222;Vv_180806_00228;Vv_180806_00301;Vv_180806_00359;Vv_180806_00384;Vv_180806_00682;Vv_180806_00897;Vv_180806_00915;Vv_180806_01179;Vv_180806_01575;Vv_180806_02837;Vv_180806_02989;Vv_180806_03144;Vv_180806_03671
GO:0048856	anatomical structure development	19	28	0.0691591	0.274666	Vv_180806_00137;Vv_180806_00216;Vv_180806_00217;Vv_180806_00219;Vv_180806_00221;Vv_180806_00222;Vv_180806_00228;Vv_180806_00301;Vv_180806_00359;Vv_180806_00384;Vv_180806_00682;Vv_180806_00897;Vv_180806_00915;Vv_180806_01179;Vv_180806_01575;Vv_180806_02837;Vv_180806_02989;Vv_180806_03144;Vv_180806_03671
GO:0048869	cellular developmental process	19	28	0.0691591	0.274666	Vv_180806_00137;Vv_180806_00216;Vv_180806_00217;Vv_180806_00219;Vv_180806_00221;Vv_180806_00222;Vv_180806_00228;Vv_180806_00301;Vv_180806_00359;Vv_180806_00384;Vv_180806_00682;Vv_180806_00897;Vv_180806_00915;Vv_180806_01179;Vv_180806_01575;Vv_180806_02837;Vv_180806_02989;Vv_180806_03144;Vv_180806_03671
GO:0071555	cell wall organization	19	28	0.0691591	0.274666	Vv_180806_00005;Vv_180806_00137;Vv_180806_00142;Vv_180806_00216;Vv_180806_00217;Vv_180806_00219;Vv_180806_00221;Vv_180806_00222;Vv_180806_00301;Vv_180806_00359;Vv_180806_00384;Vv_180806_00682;Vv_180806_00897;Vv_180806_00915;Vv_180806_01575;Vv_180806_02756;Vv_180806_03144;Vv_180806_03145;Vv_180806_03671
GO:0009890	negative regulation of biosynthetic process	16	23	0.0706243	0.274666	Vv_180806_00130;Vv_180806_00132;Vv_180806_01027;Vv_180806_01081;Vv_180806_01331;Vv_180806_01369;Vv_180806_01785;Vv_180806_01855;Vv_180806_02690;Vv_180806_03027;Vv_180806_03032;Vv_180806_03085;Vv_180806_03141;Vv_180806_03159;Vv_180806_03191;Vv_180806_03283
GO:0010558	negative regulation of macromolecule biosynthetic process	16	23	0.0706243	0.274666	Vv_180806_00130;Vv_180806_00132;Vv_180806_01027;Vv_180806_01081;Vv_180806_01331;Vv_180806_01369;Vv_180806_01785;Vv_180806_01855;Vv_180806_02690;Vv_180806_03027;Vv_180806_03032;Vv_180806_03085;Vv_180806_03141;Vv_180806_03159;Vv_180806_03191;Vv_180806_03283
GO:0031327	negative regulation of cellular biosynthetic process	16	23	0.0706243	0.274666	Vv_180806_00130;Vv_180806_00132;Vv_180806_01027;Vv_180806_01081;Vv_180806_01331;Vv_180806_01369;Vv_180806_01785;Vv_180806_01855;Vv_180806_02690;Vv_180806_03027;Vv_180806_03032;Vv_180806_03085;Vv_180806_03141;Vv_180806_03159;Vv_180806_03191;Vv_180806_03283
GO:0006265	DNA topological change	8	10	0.071865	0.274666	Vv_180806_00244;Vv_180806_00245;Vv_180806_00643;Vv_180806_00707;Vv_180806_01848;Vv_180806_02545;Vv_180806_02786;Vv_180806_02883
GO:0006555	methionine metabolic process	8	10	0.071865	0.274666	Vv_180806_01081;Vv_180806_01084;Vv_180806_01154;Vv_180806_01695;Vv_180806_01724;Vv_180806_01932;Vv_180806_02554;Vv_180806_02864
GO:0006720	isoprenoid metabolic process	8	10	0.071865	0.274666	Vv_180806_00073;Vv_180806_00144;Vv_180806_00352;Vv_180806_01319;Vv_180806_01577;Vv_180806_03112;Vv_180806_03182;Vv_180806_03183
GO:0008299	isoprenoid biosynthetic process	8	10	0.071865	0.274666	Vv_180806_00073;Vv_180806_00144;Vv_180806_00352;Vv_180806_01319;Vv_180806_01577;Vv_180806_03112;Vv_180806_03182;Vv_180806_03183
GO:0009086	methionine biosynthetic process	8	10	0.071865	0.274666	Vv_180806_01081;Vv_180806_01084;Vv_180806_01154;Vv_180806_01695;Vv_180806_01724;Vv_180806_01932;Vv_180806_02554;Vv_180806_02864
GO:0009245	lipid A biosynthetic process	8	10	0.071865	0.274666	Vv_180806_00212;Vv_180806_00500;Vv_180806_00682;Vv_180806_01581;Vv_180806_01582;Vv_180806_01583;Vv_180806_01584;Vv_180806_01757
GO:0009423	chorismate biosynthetic process	8	10	0.071865	0.274666	Vv_180806_00136;Vv_180806_00638;Vv_180806_01100;Vv_180806_01101;Vv_180806_01688;Vv_180806_01846;Vv_180806_02439;Vv_180806_03971
GO:0042274	ribosomal small subunit biogenesis	8	10	0.071865	0.274666	Vv_180806_00238;Vv_180806_00416;Vv_180806_00435;Vv_180806_01000;Vv_180806_01059;Vv_180806_01304;Vv_180806_01353;Vv_180806_04539
GO:0046493	lipid A metabolic process	8	10	0.071865	0.274666	Vv_180806_00212;Vv_180806_00500;Vv_180806_00682;Vv_180806_01581;Vv_180806_01582;Vv_180806_01583;Vv_180806_01584;Vv_180806_01757
GO:1901292	nucleoside phosphate catabolic process	8	10	0.071865	0.274666	Vv_180806_00406;Vv_180806_00604;Vv_180806_01258;Vv_180806_01456;Vv_180806_01458;Vv_180806_01737;Vv_180806_03104;Vv_180806_03632
GO:1901617	organic hydroxy compound biosynthetic process	8	10	0.071865	0.274666	Vv_180806_00342;Vv_180806_01031;Vv_180806_01277;Vv_180806_01306;Vv_180806_01694;Vv_180806_02591;Vv_180806_04429;Vv_180806_04537
GO:0000027	ribosomal large subunit assembly	4	4	0.0742964	0.274666	Vv_180806_00175;Vv_180806_00494;Vv_180806_02115;Vv_180806_03507
GO:0000725	recombinational repair	4	4	0.0742964	0.274666	Vv_180806_01463;Vv_180806_01517;Vv_180806_01518;Vv_180806_01519
GO:0005978	glycogen biosynthetic process	4	4	0.0742964	0.274666	Vv_180806_01849;Vv_180806_01850;Vv_180806_03612;Vv_180806_04548
GO:0006085	acetyl-CoA biosynthetic process	4	4	0.0742964	0.274666	Vv_180806_00952;Vv_180806_01933;Vv_180806_01934;Vv_180806_03508
GO:0006166	purine ribonucleoside salvage	4	4	0.0742964	0.274666	Vv_180806_01370;Vv_180806_01706;Vv_180806_03043;Vv_180806_03196
GO:0006241	CTP biosynthetic process	4	4	0.0742964	0.274666	Vv_180806_00076;Vv_180806_01315;Vv_180806_01573;Vv_180806_02773
GO:0006354	DNA-templated transcription, elongation	4	4	0.0742964	0.274666	Vv_180806_00528;Vv_180806_00924;Vv_180806_01417;Vv_180806_04029
GO:0006415	translational termination	4	4	0.0742964	0.274666	Vv_180806_00167;Vv_180806_01452;Vv_180806_01574;Vv_180806_03109
GO:0006560	proline metabolic process	4	4	0.0742964	0.274666	Vv_180806_01262;Vv_180806_03192;Vv_180806_03193;Vv_180806_04426
GO:0006561	proline biosynthetic process	4	4	0.0742964	0.274666	Vv_180806_01262;Vv_180806_03192;Vv_180806_03193;Vv_180806_04426
GO:0006749	glutathione metabolic process	4	4	0.0742964	0.274666	Vv_180806_00763;Vv_180806_01268;Vv_180806_01346;Vv_180806_04505
GO:0009061	anaerobic respiration	4	4	0.0742964	0.274666	Vv_180806_00986;Vv_180806_02368;Vv_180806_03379;Vv_180806_04046
GO:0009068	aspartate family amino acid catabolic process	4	4	0.0742964	0.274666	Vv_180806_00182;Vv_180806_03013;Vv_180806_04760;Vv_180806_04761
GO:0009208	pyrimidine ribonucleoside triphosphate metabolic process	4	4	0.0742964	0.274666	Vv_180806_00076;Vv_180806_01315;Vv_180806_01573;Vv_180806_02773
GO:0009209	pyrimidine ribonucleoside triphosphate biosynthetic process	4	4	0.0742964	0.274666	Vv_180806_00076;Vv_180806_01315;Vv_180806_01573;Vv_180806_02773
GO:0009250	glucan biosynthetic process	4	4	0.0742964	0.274666	Vv_180806_01849;Vv_180806_01850;Vv_180806_03612;Vv_180806_04548
GO:0015939	pantothenate metabolic process	4	4	0.0742964	0.274666	Vv_180806_00498;Vv_180806_01375;Vv_180806_01376;Vv_180806_01529
GO:0031123	RNA 3'-end processing	4	4	0.0742964	0.274666	Vv_180806_00261;Vv_180806_01019;Vv_180806_01378;Vv_180806_02992
GO:0031554	regulation of DNA-templated transcription, termination	4	4	0.0742964	0.274666	Vv_180806_00924;Vv_180806_01427;Vv_180806_03039;Vv_180806_03186
GO:0031555	transcriptional attenuation	4	4	0.0742964	0.274666	Vv_180806_00924;Vv_180806_01427;Vv_180806_03039;Vv_180806_03186
GO:0031564	transcription antitermination	4	4	0.0742964	0.274666	Vv_180806_00924;Vv_180806_01427;Vv_180806_03039;Vv_180806_03186
GO:0032261	purine nucleotide salvage	4	4	0.0742964	0.274666	Vv_180806_01370;Vv_180806_01706;Vv_180806_03043;Vv_180806_03196
GO:0032784	regulation of DNA-templated transcription, elongation	4	4	0.0742964	0.274666	Vv_180806_00528;Vv_180806_00924;Vv_180806_01417;Vv_180806_04029
GO:0042273	ribosomal large subunit biogenesis	4	4	0.0742964	0.274666	Vv_180806_00175;Vv_180806_00494;Vv_180806_02115;Vv_180806_03507
GO:0042822	pyridoxal phosphate metabolic process	4	4	0.0742964	0.274666	Vv_180806_00342;Vv_180806_01277;Vv_180806_04429;Vv_180806_04537
GO:0042823	pyridoxal phosphate biosynthetic process	4	4	0.0742964	0.274666	Vv_180806_00342;Vv_180806_01277;Vv_180806_04429;Vv_180806_04537
GO:0043101	purine-containing compound salvage	4	4	0.0742964	0.274666	Vv_180806_01370;Vv_180806_01706;Vv_180806_03043;Vv_180806_03196
GO:0043624	cellular protein complex disassembly	4	4	0.0742964	0.274666	Vv_180806_00167;Vv_180806_01452;Vv_180806_01574;Vv_180806_03109
GO:0046036	CTP metabolic process	4	4	0.0742964	0.274666	Vv_180806_00076;Vv_180806_01315;Vv_180806_01573;Vv_180806_02773
GO:0046940	nucleoside monophosphate phosphorylation	4	4	0.0742964	0.274666	Vv_180806_01573;Vv_180806_02736;Vv_180806_02755;Vv_180806_03043
GO:1901070	guanosine-containing compound biosynthetic process	4	4	0.0742964	0.274666	Vv_180806_00063;Vv_180806_00064;Vv_180806_00076;Vv_180806_00604
GO:0009057	macromolecule catabolic process	23	35	0.0744852	0.274709	Vv_180806_00065;Vv_180806_00159;Vv_180806_00502;Vv_180806_00603;Vv_180806_01016;Vv_180806_01075;Vv_180806_01303;Vv_180806_01331;Vv_180806_01364;Vv_180806_01420;Vv_180806_01439;Vv_180806_01596;Vv_180806_01840;Vv_180806_01843;Vv_180806_02248;Vv_180806_02416;Vv_180806_02768;Vv_180806_02940;Vv_180806_03506;Vv_180806_03507;Vv_180806_04113;Vv_180806_04222;Vv_180806_04526
GO:0051301	cell division	35	56	0.0773003	0.280597	Vv_180806_00137;Vv_180806_00213;Vv_180806_00214;Vv_180806_00216;Vv_180806_00217;Vv_180806_00219;Vv_180806_00221;Vv_180806_00222;Vv_180806_00359;Vv_180806_00384;Vv_180806_00499;Vv_180806_00568;Vv_180806_00806;Vv_180806_00807;Vv_180806_00915;Vv_180806_01102;Vv_180806_01287;Vv_180806_01419;Vv_180806_01420;Vv_180806_01538;Vv_180806_01700;Vv_180806_01860;Vv_180806_01861;Vv_180806_01862;Vv_180806_01885…
GO:0005977	glycogen metabolic process	6	7	0.0782555	0.280597	Vv_180806_01849;Vv_180806_01850;Vv_180806_03612;Vv_180806_04526;Vv_180806_04547;Vv_180806_04548
GO:0006112	energy reserve metabolic process	6	7	0.0782555	0.280597	Vv_180806_01849;Vv_180806_01850;Vv_180806_03612;Vv_180806_04526;Vv_180806_04547;Vv_180806_04548
GO:0006534	cysteine metabolic process	6	7	0.0782555	0.280597	Vv_180806_00992;Vv_180806_01137;Vv_180806_01138;Vv_180806_01527;Vv_180806_03063;Vv_180806_03064
GO:0006721	terpenoid metabolic process	6	7	0.0782555	0.280597	Vv_180806_00073;Vv_180806_00144;Vv_180806_01319;Vv_180806_01577;Vv_180806_03112;Vv_180806_03183
GO:0009088	threonine biosynthetic process	6	7	0.0782555	0.280597	Vv_180806_00184;Vv_180806_00185;Vv_180806_01083;Vv_180806_01155;Vv_180806_01695;Vv_180806_02864
GO:0015937	coenzyme A biosynthetic process	6	7	0.0782555	0.280597	Vv_180806_00498;Vv_180806_00917;Vv_180806_00949;Vv_180806_01358;Vv_180806_01587;Vv_180806_01698
GO:0016114	terpenoid biosynthetic process	6	7	0.0782555	0.280597	Vv_180806_00073;Vv_180806_00144;Vv_180806_01319;Vv_180806_01577;Vv_180806_03112;Vv_180806_03183
GO:0019359	nicotinamide nucleotide biosynthetic process	6	7	0.0782555	0.280597	Vv_180806_00024;Vv_180806_01296;Vv_180806_01363;Vv_180806_01888;Vv_180806_03275;Vv_180806_03276
GO:0019363	pyridine nucleotide biosynthetic process	6	7	0.0782555	0.280597	Vv_180806_00024;Vv_180806_01296;Vv_180806_01363;Vv_180806_01888;Vv_180806_03275;Vv_180806_03276
GO:0019674	NAD metabolic process	6	7	0.0782555	0.280597	Vv_180806_00024;Vv_180806_01296;Vv_180806_01363;Vv_180806_01888;Vv_180806_03275;Vv_180806_03276
GO:1901700	response to oxygen-containing compound	6	7	0.0782555	0.280597	Vv_180806_00968;Vv_180806_02588;Vv_180806_02715;Vv_180806_02857;Vv_180806_03599;Vv_180806_03919
GO:0005996	monosaccharide metabolic process	20	30	0.0786442	0.281339	Vv_180806_00385;Vv_180806_00550;Vv_180806_00795;Vv_180806_00996;Vv_180806_01064;Vv_180806_01065;Vv_180806_01070;Vv_180806_01130;Vv_180806_01495;Vv_180806_01496;Vv_180806_01497;Vv_180806_01498;Vv_180806_01915;Vv_180806_02471;Vv_180806_02891;Vv_180806_03105;Vv_180806_03355;Vv_180806_03372;Vv_180806_03426;Vv_180806_04085
GO:0042592	homeostatic process	25	39	0.0905465	0.323172	Vv_180806_00098;Vv_180806_00099;Vv_180806_00103;Vv_180806_00170;Vv_180806_00341;Vv_180806_00602;Vv_180806_00658;Vv_180806_00763;Vv_180806_00772;Vv_180806_00818;Vv_180806_01348;Vv_180806_01368;Vv_180806_01617;Vv_180806_01673;Vv_180806_02590;Vv_180806_02603;Vv_180806_02856;Vv_180806_03005;Vv_180806_03022;Vv_180806_03056;Vv_180806_03768;Vv_180806_03772;Vv_180806_03918;Vv_180806_03919;Vv_180806_04089
GO:0009201	ribonucleoside triphosphate biosynthetic process	9	12	0.0966113	0.343236	Vv_180806_00076;Vv_180806_00683;Vv_180806_00684;Vv_180806_00685;Vv_180806_00686;Vv_180806_00688;Vv_180806_01315;Vv_180806_01573;Vv_180806_02773
GO:0044087	regulation of cellular component biogenesis	9	12	0.0966113	0.343236	Vv_180806_00271;Vv_180806_00372;Vv_180806_00499;Vv_180806_01297;Vv_180806_01532;Vv_180806_01658;Vv_180806_01680;Vv_180806_02989;Vv_180806_03141
GO:0019725	cellular homeostasis	22	34	0.0974424	0.344841	Vv_180806_00098;Vv_180806_00099;Vv_180806_00103;Vv_180806_00170;Vv_180806_00602;Vv_180806_00658;Vv_180806_00763;Vv_180806_00772;Vv_180806_00818;Vv_180806_01368;Vv_180806_01617;Vv_180806_01673;Vv_180806_02590;Vv_180806_02603;Vv_180806_02856;Vv_180806_03022;Vv_180806_03056;Vv_180806_03768;Vv_180806_03772;Vv_180806_03918;Vv_180806_03919;Vv_180806_04089
GO:0009072	aromatic amino acid family metabolic process	15	22	0.097731	0.344841	Vv_180806_00128;Vv_180806_00135;Vv_180806_00136;Vv_180806_00638;Vv_180806_01100;Vv_180806_01101;Vv_180806_01688;Vv_180806_01846;Vv_180806_02439;Vv_180806_02551;Vv_180806_02814;Vv_180806_02817;Vv_180806_02818;Vv_180806_03971;Vv_180806_04175
GO:0034622	cellular macromolecular complex assembly	15	22	0.097731	0.344841	Vv_180806_00175;Vv_180806_00213;Vv_180806_00416;Vv_180806_00435;Vv_180806_00494;Vv_180806_01019;Vv_180806_01059;Vv_180806_01667;Vv_180806_01669;Vv_180806_01672;Vv_180806_01673;Vv_180806_02115;Vv_180806_03141;Vv_180806_03507;Vv_180806_04021
GO:0044724	single-organism carbohydrate catabolic process	19	29	0.104464	0.366926	Vv_180806_00324;Vv_180806_00887;Vv_180806_00973;Vv_180806_00996;Vv_180806_01065;Vv_180806_01130;Vv_180806_01278;Vv_180806_01279;Vv_180806_01316;Vv_180806_01367;Vv_180806_01496;Vv_180806_01509;Vv_180806_01915;Vv_180806_02744;Vv_180806_03157;Vv_180806_03378;Vv_180806_03426;Vv_180806_03889;Vv_180806_04526
GO:0045454	cell redox homeostasis	19	29	0.104464	0.366926	Vv_180806_00098;Vv_180806_00170;Vv_180806_00602;Vv_180806_00658;Vv_180806_00763;Vv_180806_00818;Vv_180806_01368;Vv_180806_01617;Vv_180806_01673;Vv_180806_02590;Vv_180806_02603;Vv_180806_02856;Vv_180806_03022;Vv_180806_03056;Vv_180806_03768;Vv_180806_03772;Vv_180806_03918;Vv_180806_03919;Vv_180806_04089
GO:0016310	phosphorylation	114	201	0.105356	0.369222	Vv_180806_00024;Vv_180806_00076;Vv_180806_00087;Vv_180806_00100;Vv_180806_00107;Vv_180806_00142;Vv_180806_00148;Vv_180806_00158;Vv_180806_00184;Vv_180806_00185;Vv_180806_00191;Vv_180806_00236;Vv_180806_00252;Vv_180806_00324;Vv_180806_00374;Vv_180806_00375;Vv_180806_00401;Vv_180806_00407;Vv_180806_00460;Vv_180806_00485;Vv_180806_00486;Vv_180806_00520;Vv_180806_00522;Vv_180806_00526;Vv_180806_00535…
GO:0009166	nucleotide catabolic process	7	9	0.113471	0.395871	Vv_180806_00406;Vv_180806_00604;Vv_180806_01456;Vv_180806_01458;Vv_180806_01737;Vv_180806_03104;Vv_180806_03632
GO:0046653	tetrahydrofolate metabolic process	7	9	0.113471	0.395871	Vv_180806_01084;Vv_180806_01421;Vv_180806_01724;Vv_180806_03151;Vv_180806_03587;Vv_180806_03613;Vv_180806_03958
GO:0098754	detoxification	13	19	0.116957	0.405294	Vv_180806_00098;Vv_180806_00763;Vv_180806_00968;Vv_180806_01617;Vv_180806_01629;Vv_180806_02538;Vv_180806_02588;Vv_180806_02857;Vv_180806_03032;Vv_180806_03918;Vv_180806_03919;Vv_180806_04089;Vv_180806_04353
GO:0098869	cellular oxidant detoxification	13	19	0.116957	0.405294	Vv_180806_00098;Vv_180806_00763;Vv_180806_00968;Vv_180806_01617;Vv_180806_01629;Vv_180806_02538;Vv_180806_02588;Vv_180806_02857;Vv_180806_03032;Vv_180806_03918;Vv_180806_03919;Vv_180806_04089;Vv_180806_04353
GO:1990748	cellular detoxification	13	19	0.116957	0.405294	Vv_180806_00098;Vv_180806_00763;Vv_180806_00968;Vv_180806_01617;Vv_180806_01629;Vv_180806_02538;Vv_180806_02588;Vv_180806_02857;Vv_180806_03032;Vv_180806_03918;Vv_180806_03919;Vv_180806_04089;Vv_180806_04353
GO:0006304	DNA modification	10	14	0.11962	0.410845	Vv_180806_00034;Vv_180806_00035;Vv_180806_00036;Vv_180806_00160;Vv_180806_01103;Vv_180806_01119;Vv_180806_01120;Vv_180806_01121;Vv_180806_01125;Vv_180806_03532
GO:0046417	chorismate metabolic process	10	14	0.11962	0.410845	Vv_180806_00128;Vv_180806_00135;Vv_180806_00136;Vv_180806_00638;Vv_180806_01100;Vv_180806_01101;Vv_180806_01688;Vv_180806_01846;Vv_180806_02439;Vv_180806_03971
GO:0048522	positive regulation of cellular process	10	14	0.11962	0.410845	Vv_180806_00372;Vv_180806_01040;Vv_180806_01301;Vv_180806_01331;Vv_180806_01369;Vv_180806_02715;Vv_180806_03032;Vv_180806_03194;Vv_180806_03476;Vv_180806_04544
GO:0072329	monocarboxylic acid catabolic process	10	14	0.11962	0.410845	Vv_180806_00498;Vv_180806_00719;Vv_180806_00720;Vv_180806_01603;Vv_180806_01681;Vv_180806_01682;Vv_180806_02514;Vv_180806_02517;Vv_180806_02606;Vv_180806_04563
GO:0006461	protein complex assembly	17	26	0.12431	0.42135	Vv_180806_00081;Vv_180806_00213;Vv_180806_00271;Vv_180806_00354;Vv_180806_00372;Vv_180806_00994;Vv_180806_01297;Vv_180806_01532;Vv_180806_01658;Vv_180806_01667;Vv_180806_01669;Vv_180806_01672;Vv_180806_01673;Vv_180806_01680;Vv_180806_01785;Vv_180806_01856;Vv_180806_01887
GO:0008360	regulation of cell shape	17	26	0.12431	0.42135	Vv_180806_00137;Vv_180806_00216;Vv_180806_00217;Vv_180806_00219;Vv_180806_00221;Vv_180806_00222;Vv_180806_00228;Vv_180806_00301;Vv_180806_00359;Vv_180806_00384;Vv_180806_00682;Vv_180806_00897;Vv_180806_00915;Vv_180806_01575;Vv_180806_02837;Vv_180806_03144;Vv_180806_03671
GO:0022603	regulation of anatomical structure morphogenesis	17	26	0.12431	0.42135	Vv_180806_00137;Vv_180806_00216;Vv_180806_00217;Vv_180806_00219;Vv_180806_00221;Vv_180806_00222;Vv_180806_00228;Vv_180806_00301;Vv_180806_00359;Vv_180806_00384;Vv_180806_00682;Vv_180806_00897;Vv_180806_00915;Vv_180806_01575;Vv_180806_02837;Vv_180806_03144;Vv_180806_03671
GO:0022604	regulation of cell morphogenesis	17	26	0.12431	0.42135	Vv_180806_00137;Vv_180806_00216;Vv_180806_00217;Vv_180806_00219;Vv_180806_00221;Vv_180806_00222;Vv_180806_00228;Vv_180806_00301;Vv_180806_00359;Vv_180806_00384;Vv_180806_00682;Vv_180806_00897;Vv_180806_00915;Vv_180806_01575;Vv_180806_02837;Vv_180806_03144;Vv_180806_03671
GO:0050793	regulation of developmental process	17	26	0.12431	0.42135	Vv_180806_00137;Vv_180806_00216;Vv_180806_00217;Vv_180806_00219;Vv_180806_00221;Vv_180806_00222;Vv_180806_00228;Vv_180806_00301;Vv_180806_00359;Vv_180806_00384;Vv_180806_00682;Vv_180806_00897;Vv_180806_00915;Vv_180806_01575;Vv_180806_02837;Vv_180806_03144;Vv_180806_03671
GO:0070271	protein complex biogenesis	17	26	0.12431	0.42135	Vv_180806_00081;Vv_180806_00213;Vv_180806_00271;Vv_180806_00354;Vv_180806_00372;Vv_180806_00994;Vv_180806_01297;Vv_180806_01532;Vv_180806_01658;Vv_180806_01667;Vv_180806_01669;Vv_180806_01672;Vv_180806_01673;Vv_180806_01680;Vv_180806_01785;Vv_180806_01856;Vv_180806_01887
GO:0006207	'de novo' pyrimidine nucleobase biosynthetic process	5	6	0.131488	0.423323	Vv_180806_00207;Vv_180806_01192;Vv_180806_01193;Vv_180806_02424;Vv_180806_02731
GO:0006782	protoporphyrinogen IX biosynthetic process	5	6	0.131488	0.423323	Vv_180806_00563;Vv_180806_00778;Vv_180806_00935;Vv_180806_01408;Vv_180806_03110
GO:0009240	isopentenyl diphosphate biosynthetic process	5	6	0.131488	0.423323	Vv_180806_00073;Vv_180806_00144;Vv_180806_01319;Vv_180806_01577;Vv_180806_03112
GO:0009435	NAD biosynthetic process	5	6	0.131488	0.423323	Vv_180806_01296;Vv_180806_01363;Vv_180806_01888;Vv_180806_03275;Vv_180806_03276
GO:0015969	guanosine tetraphosphate metabolic process	5	6	0.131488	0.423323	Vv_180806_00522;Vv_180806_00604;Vv_180806_00856;Vv_180806_01313;Vv_180806_04611
GO:0019288	isopentenyl diphosphate biosynthetic process, methylerythritol 4-phosphate pathway	5	6	0.131488	0.423323	Vv_180806_00073;Vv_180806_00144;Vv_180806_01319;Vv_180806_01577;Vv_180806_03112
GO:0019344	cysteine biosynthetic process	5	6	0.131488	0.423323	Vv_180806_00992;Vv_180806_01137;Vv_180806_01138;Vv_180806_03063;Vv_180806_03064
GO:0034035	purine ribonucleoside bisphosphate metabolic process	5	6	0.131488	0.423323	Vv_180806_00522;Vv_180806_00604;Vv_180806_00856;Vv_180806_01313;Vv_180806_04611
GO:0046490	isopentenyl diphosphate metabolic process	5	6	0.131488	0.423323	Vv_180806_00073;Vv_180806_00144;Vv_180806_01319;Vv_180806_01577;Vv_180806_03112
GO:0046501	protoporphyrinogen IX metabolic process	5	6	0.131488	0.423323	Vv_180806_00563;Vv_180806_00778;Vv_180806_00935;Vv_180806_01408;Vv_180806_03110
GO:0044036	cell wall macromolecule metabolic process	18	28	0.136917	0.423323	Vv_180806_00005;Vv_180806_00137;Vv_180806_00216;Vv_180806_00217;Vv_180806_00219;Vv_180806_00221;Vv_180806_00222;Vv_180806_00228;Vv_180806_00301;Vv_180806_00359;Vv_180806_00384;Vv_180806_00682;Vv_180806_00897;Vv_180806_00915;Vv_180806_01575;Vv_180806_02756;Vv_180806_03144;Vv_180806_03671
GO:0006547	histidine metabolic process	11	16	0.140852	0.423323	Vv_180806_00477;Vv_180806_00478;Vv_180806_01724;Vv_180806_02105;Vv_180806_02106;Vv_180806_02108;Vv_180806_02682;Vv_180806_02683;Vv_180806_02685;Vv_180806_02686;Vv_180806_02688
GO:0052803	imidazole-containing compound metabolic process	11	16	0.140852	0.423323	Vv_180806_00477;Vv_180806_00478;Vv_180806_01724;Vv_180806_02105;Vv_180806_02106;Vv_180806_02108;Vv_180806_02682;Vv_180806_02683;Vv_180806_02685;Vv_180806_02686;Vv_180806_02688
GO:0000028	ribosomal small subunit assembly	3	3	0.142383	0.423323	Vv_180806_00416;Vv_180806_00435;Vv_180806_01059
GO:0000724	double-strand break repair via homologous recombination	3	3	0.142383	0.423323	Vv_180806_01517;Vv_180806_01518;Vv_180806_01519
GO:0006089	lactate metabolic process	3	3	0.142383	0.423323	Vv_180806_00882;Vv_180806_01594;Vv_180806_04120
GO:0006105	succinate metabolic process	3	3	0.142383	0.423323	Vv_180806_01037;Vv_180806_01038;Vv_180806_02566
GO:0006298	mismatch repair	3	3	0.142383	0.423323	Vv_180806_00160;Vv_180806_01017;Vv_180806_01325
GO:0006302	double-strand break repair	3	3	0.142383	0.423323	Vv_180806_01517;Vv_180806_01518;Vv_180806_01519
GO:0006397	mRNA processing	3	3	0.142383	0.423323	Vv_180806_01019;Vv_180806_01303;Vv_180806_01378
GO:0006546	glycine catabolic process	3	3	0.142383	0.423323	Vv_180806_03585;Vv_180806_03586;Vv_180806_03589
GO:0006567	threonine catabolic process	3	3	0.142383	0.423323	Vv_180806_00182;Vv_180806_04760;Vv_180806_04761
GO:0006612	protein targeting to membrane	3	3	0.142383	0.423323	Vv_180806_00806;Vv_180806_01351;Vv_180806_01656
GO:0006613	cotranslational protein targeting to membrane	3	3	0.142383	0.423323	Vv_180806_00806;Vv_180806_01351;Vv_180806_01656
GO:0006614	SRP-dependent cotranslational protein targeting to membrane	3	3	0.142383	0.423323	Vv_180806_00806;Vv_180806_01351;Vv_180806_01656
GO:0006750	glutathione biosynthetic process	3	3	0.142383	0.423323	Vv_180806_01268;Vv_180806_01346;Vv_180806_04505
GO:0008655	pyrimidine-containing compound salvage	3	3	0.142383	0.423323	Vv_180806_01608;Vv_180806_01737;Vv_180806_02773
GO:0009071	serine family amino acid catabolic process	3	3	0.142383	0.423323	Vv_180806_03585;Vv_180806_03586;Vv_180806_03589
GO:0009113	purine nucleobase biosynthetic process	3	3	0.142383	0.423323	Vv_180806_00942;Vv_180806_01702;Vv_180806_01706
GO:0009263	deoxyribonucleotide biosynthetic process	3	3	0.142383	0.423323	Vv_180806_00155;Vv_180806_02755;Vv_180806_02789
GO:0009438	methylglyoxal metabolic process	3	3	0.142383	0.423323	Vv_180806_00882;Vv_180806_01594;Vv_180806_03484
GO:0010138	pyrimidine ribonucleotide salvage	3	3	0.142383	0.423323	Vv_180806_01608;Vv_180806_01737;Vv_180806_02773
GO:0015940	pantothenate biosynthetic process	3	3	0.142383	0.423323	Vv_180806_01375;Vv_180806_01376;Vv_180806_01529
GO:0016482	cytoplasmic transport	3	3	0.142383	0.423323	Vv_180806_00806;Vv_180806_01351;Vv_180806_01656
GO:0017148	negative regulation of translation	3	3	0.142383	0.423323	Vv_180806_00132;Vv_180806_01331;Vv_180806_03141
GO:0019405	alditol catabolic process	3	3	0.142383	0.423323	Vv_180806_00887;Vv_180806_01509;Vv_180806_03378
GO:0019541	propionate metabolic process	3	3	0.142383	0.423323	Vv_180806_02514;Vv_180806_02515;Vv_180806_02517
GO:0019545	arginine catabolic process to succinate	3	3	0.142383	0.423323	Vv_180806_01037;Vv_180806_01038;Vv_180806_02566
GO:0019563	glycerol catabolic process	3	3	0.142383	0.423323	Vv_180806_00887;Vv_180806_01509;Vv_180806_03378
GO:0019692	deoxyribose phosphate metabolic process	3	3	0.142383	0.423323	Vv_180806_00155;Vv_180806_01456;Vv_180806_02755
GO:0031119	tRNA pseudouridine synthesis	3	3	0.142383	0.423323	Vv_180806_01320;Vv_180806_01430;Vv_180806_01697
GO:0032262	pyrimidine nucleotide salvage	3	3	0.142383	0.423323	Vv_180806_01608;Vv_180806_01737;Vv_180806_02773
GO:0033365	protein localization to organelle	3	3	0.142383	0.423323	Vv_180806_00806;Vv_180806_01351;Vv_180806_01656
GO:0034249	negative regulation of cellular amide metabolic process	3	3	0.142383	0.423323	Vv_180806_00132;Vv_180806_01331;Vv_180806_03141
GO:0035335	peptidyl-tyrosine dephosphorylation	3	3	0.142383	0.423323	Vv_180806_00461;Vv_180806_00796;Vv_180806_02770
GO:0035337	fatty-acyl-CoA metabolic process	3	3	0.142383	0.423323	Vv_180806_00949;Vv_180806_01587;Vv_180806_01698
GO:0042026	protein refolding	3	3	0.142383	0.423323	Vv_180806_00122;Vv_180806_00976;Vv_180806_04441
GO:0043097	pyrimidine nucleoside salvage	3	3	0.142383	0.423323	Vv_180806_01608;Vv_180806_01737;Vv_180806_02773
GO:0044206	UMP salvage	3	3	0.142383	0.423323	Vv_180806_01608;Vv_180806_01737;Vv_180806_02773
GO:0044257	cellular protein catabolic process	3	3	0.142383	0.423323	Vv_180806_01075;Vv_180806_01843;Vv_180806_02940
GO:0045047	protein targeting to ER	3	3	0.142383	0.423323	Vv_180806_00806;Vv_180806_01351;Vv_180806_01656
GO:0046037	GMP metabolic process	3	3	0.142383	0.423323	Vv_180806_00063;Vv_180806_00064;Vv_180806_00520
GO:0046349	amino sugar biosynthetic process	3	3	0.142383	0.423323	Vv_180806_00359;Vv_180806_00682;Vv_180806_04502
GO:0046459	short-chain fatty acid metabolic process	3	3	0.142383	0.423323	Vv_180806_02514;Vv_180806_02515;Vv_180806_02517
GO:0046949	fatty-acyl-CoA biosynthetic process	3	3	0.142383	0.423323	Vv_180806_00949;Vv_180806_01587;Vv_180806_01698
GO:0051603	proteolysis involved in cellular protein catabolic process	3	3	0.142383	0.423323	Vv_180806_01075;Vv_180806_01843;Vv_180806_02940
GO:0055129	L-proline biosynthetic process	3	3	0.142383	0.423323	Vv_180806_01262;Vv_180806_03192;Vv_180806_03193
GO:0070972	protein localization to endoplasmic reticulum	3	3	0.142383	0.423323	Vv_180806_00806;Vv_180806_01351;Vv_180806_01656
GO:0071266	'de novo' L-methionine biosynthetic process	3	3	0.142383	0.423323	Vv_180806_01695;Vv_180806_02554;Vv_180806_02864
GO:0072594	establishment of protein localization to organelle	3	3	0.142383	0.423323	Vv_180806_00806;Vv_180806_01351;Vv_180806_01656
GO:0072599	establishment of protein localization to endoplasmic reticulum	3	3	0.142383	0.423323	Vv_180806_00806;Vv_180806_01351;Vv_180806_01656
GO:0097428	protein maturation by iron-sulfur cluster transfer	3	3	0.142383	0.423323	Vv_180806_00081;Vv_180806_00082;Vv_180806_01409
GO:2001293	malonyl-CoA metabolic process	3	3	0.142383	0.423323	Vv_180806_00949;Vv_180806_01587;Vv_180806_01698
GO:2001295	malonyl-CoA biosynthetic process	3	3	0.142383	0.423323	Vv_180806_00949;Vv_180806_01587;Vv_180806_01698
GO:0000105	histidine biosynthetic process	8	11	0.144214	0.423885	Vv_180806_00477;Vv_180806_00478;Vv_180806_01724;Vv_180806_02682;Vv_180806_02683;Vv_180806_02685;Vv_180806_02686;Vv_180806_02688
GO:0045893	positive regulation of transcription, DNA-templated	8	11	0.144214	0.423885	Vv_180806_00372;Vv_180806_01040;Vv_180806_01369;Vv_180806_02715;Vv_180806_03032;Vv_180806_03194;Vv_180806_03476;Vv_180806_04544
GO:0045935	positive regulation of nucleobase-containing compound metabolic process	8	11	0.144214	0.423885	Vv_180806_00372;Vv_180806_01040;Vv_180806_01369;Vv_180806_02715;Vv_180806_03032;Vv_180806_03194;Vv_180806_03476;Vv_180806_04544
GO:0051254	positive regulation of RNA metabolic process	8	11	0.144214	0.423885	Vv_180806_00372;Vv_180806_01040;Vv_180806_01369;Vv_180806_02715;Vv_180806_03032;Vv_180806_03194;Vv_180806_03476;Vv_180806_04544
GO:1902680	positive regulation of RNA biosynthetic process	8	11	0.144214	0.423885	Vv_180806_00372;Vv_180806_01040;Vv_180806_01369;Vv_180806_02715;Vv_180806_03032;Vv_180806_03194;Vv_180806_03476;Vv_180806_04544
GO:1903508	positive regulation of nucleic acid-templated transcription	8	11	0.144214	0.423885	Vv_180806_00372;Vv_180806_01040;Vv_180806_01369;Vv_180806_02715;Vv_180806_03032;Vv_180806_03194;Vv_180806_03476;Vv_180806_04544
GO:0045892	negative regulation of transcription, DNA-templated	12	18	0.160422	0.46893	Vv_180806_00130;Vv_180806_01027;Vv_180806_01081;Vv_180806_01369;Vv_180806_01785;Vv_180806_01855;Vv_180806_02690;Vv_180806_03032;Vv_180806_03085;Vv_180806_03159;Vv_180806_03191;Vv_180806_03283
GO:0009892	negative regulation of metabolic process	20	32	0.16075	0.46893	Vv_180806_00103;Vv_180806_00130;Vv_180806_00132;Vv_180806_00187;Vv_180806_01019;Vv_180806_01027;Vv_180806_01081;Vv_180806_01331;Vv_180806_01369;Vv_180806_01785;Vv_180806_01855;Vv_180806_02138;Vv_180806_02690;Vv_180806_03027;Vv_180806_03032;Vv_180806_03085;Vv_180806_03141;Vv_180806_03159;Vv_180806_03191;Vv_180806_03283
GO:0071554	cell wall organization or biogenesis	20	32	0.16075	0.46893	Vv_180806_00005;Vv_180806_00137;Vv_180806_00142;Vv_180806_00216;Vv_180806_00217;Vv_180806_00219;Vv_180806_00221;Vv_180806_00222;Vv_180806_00228;Vv_180806_00301;Vv_180806_00359;Vv_180806_00384;Vv_180806_00682;Vv_180806_00897;Vv_180806_00915;Vv_180806_01575;Vv_180806_02756;Vv_180806_03144;Vv_180806_03145;Vv_180806_03671
GO:0072330	monocarboxylic acid biosynthetic process	20	32	0.16075	0.46893	Vv_180806_00813;Vv_180806_00949;Vv_180806_01031;Vv_180806_01307;Vv_180806_01375;Vv_180806_01376;Vv_180806_01529;Vv_180806_01582;Vv_180806_01587;Vv_180806_01698;Vv_180806_02417;Vv_180806_02605;Vv_180806_02758;Vv_180806_02760;Vv_180806_02762;Vv_180806_02763;Vv_180806_02967;Vv_180806_03149;Vv_180806_03657;Vv_180806_03771
GO:0051172	negative regulation of nitrogen compound metabolic process	16	25	0.163124	0.474959	Vv_180806_00130;Vv_180806_00132;Vv_180806_01027;Vv_180806_01081;Vv_180806_01331;Vv_180806_01369;Vv_180806_01785;Vv_180806_01855;Vv_180806_02690;Vv_180806_03027;Vv_180806_03032;Vv_180806_03085;Vv_180806_03141;Vv_180806_03159;Vv_180806_03191;Vv_180806_03283
GO:0016042	lipid catabolic process	9	13	0.171112	0.497285	Vv_180806_00719;Vv_180806_00720;Vv_180806_01603;Vv_180806_01681;Vv_180806_01682;Vv_180806_02514;Vv_180806_02517;Vv_180806_02606;Vv_180806_02745
GO:0006771	riboflavin metabolic process	6	8	0.175481	0.500589	Vv_180806_00148;Vv_180806_01946;Vv_180806_03188;Vv_180806_03190;Vv_180806_04348;Vv_180806_04713
GO:0007059	chromosome segregation	6	8	0.175481	0.500589	Vv_180806_00244;Vv_180806_00245;Vv_180806_01860;Vv_180806_01861;Vv_180806_01862;Vv_180806_02714
GO:0009231	riboflavin biosynthetic process	6	8	0.175481	0.500589	Vv_180806_00148;Vv_180806_01946;Vv_180806_03188;Vv_180806_03190;Vv_180806_04348;Vv_180806_04713
GO:0009266	response to temperature stimulus	6	8	0.175481	0.500589	Vv_180806_00016;Vv_180806_00122;Vv_180806_00548;Vv_180806_02940;Vv_180806_03507;Vv_180806_03938
GO:0009628	response to abiotic stimulus	6	8	0.175481	0.500589	Vv_180806_00016;Vv_180806_00122;Vv_180806_00548;Vv_180806_02940;Vv_180806_03507;Vv_180806_03938
GO:0015936	coenzyme A metabolic process	6	8	0.175481	0.500589	Vv_180806_00498;Vv_180806_00917;Vv_180806_00949;Vv_180806_01358;Vv_180806_01587;Vv_180806_01698
GO:0042726	flavin-containing compound metabolic process	6	8	0.175481	0.500589	Vv_180806_00148;Vv_180806_01946;Vv_180806_03188;Vv_180806_03190;Vv_180806_04348;Vv_180806_04713
GO:0042727	flavin-containing compound biosynthetic process	6	8	0.175481	0.500589	Vv_180806_00148;Vv_180806_01946;Vv_180806_03188;Vv_180806_03190;Vv_180806_04348;Vv_180806_04713
GO:0043254	regulation of protein complex assembly	6	8	0.175481	0.500589	Vv_180806_00271;Vv_180806_00372;Vv_180806_01297;Vv_180806_01532;Vv_180806_01658;Vv_180806_01680
GO:2000142	regulation of DNA-templated transcription, initiation	6	8	0.175481	0.500589	Vv_180806_00271;Vv_180806_00372;Vv_180806_01297;Vv_180806_01532;Vv_180806_01658;Vv_180806_01680
GO:0010605	negative regulation of macromolecule metabolic process	17	27	0.176929	0.502867	Vv_180806_00130;Vv_180806_00132;Vv_180806_01019;Vv_180806_01027;Vv_180806_01081;Vv_180806_01331;Vv_180806_01369;Vv_180806_01785;Vv_180806_01855;Vv_180806_02690;Vv_180806_03027;Vv_180806_03032;Vv_180806_03085;Vv_180806_03141;Vv_180806_03159;Vv_180806_03191;Vv_180806_03283
GO:0031324	negative regulation of cellular metabolic process	17	27	0.176929	0.502867	Vv_180806_00103;Vv_180806_00130;Vv_180806_00132;Vv_180806_01027;Vv_180806_01081;Vv_180806_01331;Vv_180806_01369;Vv_180806_01785;Vv_180806_01855;Vv_180806_02690;Vv_180806_03027;Vv_180806_03032;Vv_180806_03085;Vv_180806_03141;Vv_180806_03159;Vv_180806_03191;Vv_180806_03283
GO:0000270	peptidoglycan metabolic process	22	36	0.182826	0.517729	Vv_180806_00005;Vv_180806_00137;Vv_180806_00216;Vv_180806_00217;Vv_180806_00219;Vv_180806_00221;Vv_180806_00222;Vv_180806_00228;Vv_180806_00301;Vv_180806_00359;Vv_180806_00384;Vv_180806_00682;Vv_180806_00897;Vv_180806_00915;Vv_180806_01016;Vv_180806_01364;Vv_180806_01575;Vv_180806_02348;Vv_180806_02756;Vv_180806_03144;Vv_180806_03145;Vv_180806_03671
GO:0030203	glycosaminoglycan metabolic process	22	36	0.182826	0.517729	Vv_180806_00005;Vv_180806_00137;Vv_180806_00216;Vv_180806_00217;Vv_180806_00219;Vv_180806_00221;Vv_180806_00222;Vv_180806_00228;Vv_180806_00301;Vv_180806_00359;Vv_180806_00384;Vv_180806_00682;Vv_180806_00897;Vv_180806_00915;Vv_180806_01016;Vv_180806_01364;Vv_180806_01575;Vv_180806_02348;Vv_180806_02756;Vv_180806_03144;Vv_180806_03145;Vv_180806_03671
GO:0042180	cellular ketone metabolic process	14	22	0.195213	0.551797	Vv_180806_00253;Vv_180806_00578;Vv_180806_00599;Vv_180806_00813;Vv_180806_00882;Vv_180806_01290;Vv_180806_01594;Vv_180806_01945;Vv_180806_02787;Vv_180806_02927;Vv_180806_02928;Vv_180806_02929;Vv_180806_03131;Vv_180806_03484
GO:0006470	protein dephosphorylation	7	10	0.210552	0.591914	Vv_180806_00461;Vv_180806_00796;Vv_180806_01660;Vv_180806_01685;Vv_180806_02770;Vv_180806_03373;Vv_180806_04073
GO:0009225	nucleotide-sugar metabolic process	7	10	0.210552	0.591914	Vv_180806_00252;Vv_180806_00359;Vv_180806_00469;Vv_180806_00682;Vv_180806_01159;Vv_180806_01759;Vv_180806_04502
GO:0030488	tRNA methylation	7	10	0.210552	0.591914	Vv_180806_00075;Vv_180806_00967;Vv_180806_01354;Vv_180806_01692;Vv_180806_01859;Vv_180806_03661;Vv_180806_04721
GO:0000302	response to reactive oxygen species	4	5	0.216464	0.597687	Vv_180806_00968;Vv_180806_02588;Vv_180806_02857;Vv_180806_03919
GO:0002098	tRNA wobble uridine modification	4	5	0.216464	0.597687	Vv_180806_00695;Vv_180806_00715;Vv_180806_01869;Vv_180806_01870
GO:0006044	N-acetylglucosamine metabolic process	4	5	0.216464	0.597687	Vv_180806_02348;Vv_180806_03035;Vv_180806_04058;Vv_180806_04502
GO:0006071	glycerol metabolic process	4	5	0.216464	0.597687	Vv_180806_00887;Vv_180806_01070;Vv_180806_01509;Vv_180806_03378
GO:0006167	AMP biosynthetic process	4	5	0.216464	0.597687	Vv_180806_01024;Vv_180806_01706;Vv_180806_02695;Vv_180806_03043
GO:0009408	response to heat	4	5	0.216464	0.597687	Vv_180806_00016;Vv_180806_00122;Vv_180806_00548;Vv_180806_02940
GO:0015846	polyamine transport	4	5	0.216464	0.597687	Vv_180806_02377;Vv_180806_02378;Vv_180806_02381;Vv_180806_04737
GO:0046033	AMP metabolic process	4	5	0.216464	0.597687	Vv_180806_01024;Vv_180806_01706;Vv_180806_02695;Vv_180806_03043
GO:0051604	protein maturation	4	5	0.216464	0.597687	Vv_180806_00081;Vv_180806_00082;Vv_180806_00533;Vv_180806_01409
GO:0070887	cellular response to chemical stimulus	4	5	0.216464	0.597687	Vv_180806_00968;Vv_180806_02153;Vv_180806_02588;Vv_180806_02857
GO:0007049	cell cycle	26	44	0.222322	0.612769	Vv_180806_00137;Vv_180806_00213;Vv_180806_00214;Vv_180806_00216;Vv_180806_00217;Vv_180806_00219;Vv_180806_00221;Vv_180806_00222;Vv_180806_00359;Vv_180806_00384;Vv_180806_00499;Vv_180806_00568;Vv_180806_00807;Vv_180806_00915;Vv_180806_01287;Vv_180806_01860;Vv_180806_01861;Vv_180806_01862;Vv_180806_01885;Vv_180806_01886;Vv_180806_01887;Vv_180806_02415;Vv_180806_02714;Vv_180806_02943;Vv_180806_02989…
GO:0016052	carbohydrate catabolic process	21	35	0.225558	0.620586	Vv_180806_00324;Vv_180806_00887;Vv_180806_00973;Vv_180806_00996;Vv_180806_01065;Vv_180806_01130;Vv_180806_01278;Vv_180806_01279;Vv_180806_01316;Vv_180806_01367;Vv_180806_01456;Vv_180806_01496;Vv_180806_01509;Vv_180806_01915;Vv_180806_02744;Vv_180806_03157;Vv_180806_03378;Vv_180806_03426;Vv_180806_03889;Vv_180806_04222;Vv_180806_04526
GO:1902679	negative regulation of RNA biosynthetic process	12	19	0.234935	0.627812	Vv_180806_00130;Vv_180806_01027;Vv_180806_01081;Vv_180806_01369;Vv_180806_01785;Vv_180806_01855;Vv_180806_02690;Vv_180806_03032;Vv_180806_03085;Vv_180806_03159;Vv_180806_03191;Vv_180806_03283
GO:1903507	negative regulation of nucleic acid-templated transcription	12	19	0.234935	0.627812	Vv_180806_00130;Vv_180806_01027;Vv_180806_01081;Vv_180806_01369;Vv_180806_01785;Vv_180806_01855;Vv_180806_02690;Vv_180806_03032;Vv_180806_03085;Vv_180806_03159;Vv_180806_03191;Vv_180806_03283
GO:0006526	arginine biosynthetic process	8	12	0.239419	0.627812	Vv_180806_00206;Vv_180806_00207;Vv_180806_00354;Vv_180806_01036;Vv_180806_01087;Vv_180806_01088;Vv_180806_01089;Vv_180806_01090
GO:0033554	cellular response to stress	34	59	0.2403	0.627812	Vv_180806_00159;Vv_180806_00160;Vv_180806_00169;Vv_180806_00180;Vv_180806_00181;Vv_180806_00209;Vv_180806_00492;Vv_180806_00548;Vv_180806_00569;Vv_180806_00706;Vv_180806_00968;Vv_180806_01017;Vv_180806_01158;Vv_180806_01161;Vv_180806_01325;Vv_180806_01327;Vv_180806_01463;Vv_180806_01517;Vv_180806_01518;Vv_180806_01519;Vv_180806_01709;Vv_180806_01749;Vv_180806_01779;Vv_180806_01875;Vv_180806_02033…
GO:0019222	regulation of metabolic process	167	308	0.24766	0.627812	Vv_180806_00007;Vv_180806_00023;Vv_180806_00058;Vv_180806_00081;Vv_180806_00103;Vv_180806_00130;Vv_180806_00132;Vv_180806_00151;Vv_180806_00152;Vv_180806_00165;Vv_180806_00187;Vv_180806_00189;Vv_180806_00203;Vv_180806_00228;Vv_180806_00253;Vv_180806_00271;Vv_180806_00323;Vv_180806_00327;Vv_180806_00330;Vv_180806_00354;Vv_180806_00372;Vv_180806_00527;Vv_180806_00528;Vv_180806_00560;Vv_180806_00561…
GO:0048523	negative regulation of cellular process	18	30	0.251467	0.627812	Vv_180806_00103;Vv_180806_00130;Vv_180806_00132;Vv_180806_00499;Vv_180806_01027;Vv_180806_01081;Vv_180806_01331;Vv_180806_01369;Vv_180806_01785;Vv_180806_01855;Vv_180806_02690;Vv_180806_03027;Vv_180806_03032;Vv_180806_03085;Vv_180806_03141;Vv_180806_03159;Vv_180806_03191;Vv_180806_03283
GO:0042398	cellular modified amino acid biosynthetic process	13	21	0.252116	0.627812	Vv_180806_01195;Vv_180806_01268;Vv_180806_01274;Vv_180806_01346;Vv_180806_01375;Vv_180806_01376;Vv_180806_01421;Vv_180806_01529;Vv_180806_01699;Vv_180806_02711;Vv_180806_03366;Vv_180806_03958;Vv_180806_04505
GO:0006260	DNA replication	30	52	0.256646	0.627812	Vv_180806_00016;Vv_180806_00270;Vv_180806_00569;Vv_180806_00612;Vv_180806_00704;Vv_180806_00705;Vv_180806_00706;Vv_180806_00707;Vv_180806_00738;Vv_180806_00853;Vv_180806_01106;Vv_180806_01110;Vv_180806_01161;Vv_180806_01448;Vv_180806_01586;Vv_180806_01597;Vv_180806_01707;Vv_180806_01860;Vv_180806_01861;Vv_180806_01862;Vv_180806_02712;Vv_180806_02754;Vv_180806_02786;Vv_180806_02788;Vv_180806_03027…
GO:0006012	galactose metabolic process	5	7	0.264567	0.627812	Vv_180806_01064;Vv_180806_01495;Vv_180806_01496;Vv_180806_01497;Vv_180806_01498
GO:0006284	base-excision repair	5	7	0.264567	0.627812	Vv_180806_00180;Vv_180806_00492;Vv_180806_02033;Vv_180806_02641;Vv_180806_02849
GO:0006479	protein methylation	5	7	0.264567	0.627812	Vv_180806_00948;Vv_180806_01322;Vv_180806_03082;Vv_180806_03108;Vv_180806_03798
GO:0008213	protein alkylation	5	7	0.264567	0.627812	Vv_180806_00948;Vv_180806_01322;Vv_180806_03082;Vv_180806_03108;Vv_180806_03798
GO:0000101	sulfur amino acid transport	2	2	0.272768	0.627812	Vv_180806_02589;Vv_180806_03161
GO:0000451	rRNA 2'-O-methylation	2	2	0.272768	0.627812	Vv_180806_00227;Vv_180806_01030
GO:0000462	maturation of SSU-rRNA from tricistronic rRNA transcript (SSU-rRNA, 5.8S rRNA, LSU-rRNA)	2	2	0.272768	0.627812	Vv_180806_00238;Vv_180806_00416
GO:0006015	5-phosphoribose 1-diphosphate biosynthetic process	2	2	0.272768	0.627812	Vv_180806_01458;Vv_180806_03113
GO:0006047	UDP-N-acetylglucosamine metabolic process	2	2	0.272768	0.627812	Vv_180806_00682;Vv_180806_04502
GO:0006048	UDP-N-acetylglucosamine biosynthetic process	2	2	0.272768	0.627812	Vv_180806_00682;Vv_180806_04502
GO:0006106	fumarate metabolic process	2	2	0.272768	0.627812	Vv_180806_00983;Vv_180806_02425
GO:0006109	regulation of carbohydrate metabolic process	2	2	0.272768	0.627812	Vv_180806_01331;Vv_180806_04544
GO:0006177	GMP biosynthetic process	2	2	0.272768	0.627812	Vv_180806_00063;Vv_180806_00064
GO:0006235	dTTP biosynthetic process	2	2	0.272768	0.627812	Vv_180806_00155;Vv_180806_02755
GO:0006271	DNA strand elongation involved in DNA replication	2	2	0.272768	0.627812	Vv_180806_01110;Vv_180806_03170
GO:0006275	regulation of DNA replication	2	2	0.272768	0.627812	Vv_180806_00704;Vv_180806_03027
GO:0006378	mRNA polyadenylation	2	2	0.272768	0.627812	Vv_180806_01019;Vv_180806_01378
GO:0006420	arginyl-tRNA aminoacylation	2	2	0.272768	0.627812	Vv_180806_00711;Vv_180806_03002
GO:0006424	glutamyl-tRNA aminoacylation	2	2	0.272768	0.627812	Vv_180806_03033;Vv_180806_03092
GO:0006426	glycyl-tRNA aminoacylation	2	2	0.272768	0.627812	Vv_180806_00711;Vv_180806_00712
GO:0006432	phenylalanyl-tRNA aminoacylation	2	2	0.272768	0.627812	Vv_180806_02085;Vv_180806_02086
GO:0006437	tyrosyl-tRNA aminoacylation	2	2	0.272768	0.627812	Vv_180806_01413;Vv_180806_04197
GO:0006438	valyl-tRNA aminoacylation	2	2	0.272768	0.627812	Vv_180806_01215;Vv_180806_02420
GO:0006524	alanine catabolic process	2	2	0.272768	0.627812	Vv_180806_02715;Vv_180806_02716
GO:0006535	cysteine biosynthetic process from serine	2	2	0.272768	0.627812	Vv_180806_00992;Vv_180806_03064
GO:0006564	L-serine biosynthetic process	2	2	0.272768	0.627812	Vv_180806_01461;Vv_180806_02591
GO:0006654	phosphatidic acid biosynthetic process	2	2	0.272768	0.627812	Vv_180806_00486;Vv_180806_04701
GO:0006662	glycerol ether metabolic process	2	2	0.272768	0.627812	Vv_180806_00602;Vv_180806_03772
GO:0007166	cell surface receptor signaling pathway	2	2	0.272768	0.627812	Vv_180806_01774;Vv_180806_02153
GO:0009080	pyruvate family amino acid catabolic process	2	2	0.272768	0.627812	Vv_180806_02715;Vv_180806_02716
GO:0009095	aromatic amino acid family biosynthetic process, prephenate pathway	2	2	0.272768	0.627812	Vv_180806_00128;Vv_180806_00135
GO:0009157	deoxyribonucleoside monophosphate biosynthetic process	2	2	0.272768	0.627812	Vv_180806_00155;Vv_180806_02675
GO:0009162	deoxyribonucleoside monophosphate metabolic process	2	2	0.272768	0.627812	Vv_180806_00155;Vv_180806_02675
GO:0009200	deoxyribonucleoside triphosphate metabolic process	2	2	0.272768	0.627812	Vv_180806_00155;Vv_180806_02755
GO:0009202	deoxyribonucleoside triphosphate biosynthetic process	2	2	0.272768	0.627812	Vv_180806_00155;Vv_180806_02755
GO:0009211	pyrimidine deoxyribonucleoside triphosphate metabolic process	2	2	0.272768	0.627812	Vv_180806_00155;Vv_180806_02755
GO:0009212	pyrimidine deoxyribonucleoside triphosphate biosynthetic process	2	2	0.272768	0.627812	Vv_180806_00155;Vv_180806_02755
GO:0009219	pyrimidine deoxyribonucleotide metabolic process	2	2	0.272768	0.627812	Vv_180806_00155;Vv_180806_02755
GO:0009221	pyrimidine deoxyribonucleotide biosynthetic process	2	2	0.272768	0.627812	Vv_180806_00155;Vv_180806_02755
GO:0009264	deoxyribonucleotide catabolic process	2	2	0.272768	0.627812	Vv_180806_01456;Vv_180806_01458
GO:0009265	2'-deoxyribonucleotide biosynthetic process	2	2	0.272768	0.627812	Vv_180806_00155;Vv_180806_02755
GO:0009394	2'-deoxyribonucleotide metabolic process	2	2	0.272768	0.627812	Vv_180806_00155;Vv_180806_02755
GO:0009452	7-methylguanosine RNA capping	2	2	0.272768	0.627812	Vv_180806_00694;Vv_180806_02422
GO:0015976	carbon utilization	2	2	0.272768	0.627812	Vv_180806_01371;Vv_180806_02860
GO:0016024	CDP-diacylglycerol biosynthetic process	2	2	0.272768	0.627812	Vv_180806_00815;Vv_180806_01576
GO:0016075	rRNA catabolic process	2	2	0.272768	0.627812	Vv_180806_00502;Vv_180806_01303
GO:0017038	protein import	2	2	0.272768	0.627812	Vv_180806_00210;Vv_180806_01885
GO:0018198	peptidyl-cysteine modification	2	2	0.272768	0.627812	Vv_180806_00778;Vv_180806_04550
GO:0018904	ether metabolic process	2	2	0.272768	0.627812	Vv_180806_00602;Vv_180806_03772
GO:0019216	regulation of lipid metabolic process	2	2	0.272768	0.627812	Vv_180806_01945;Vv_180806_02732
GO:0019243	methylglyoxal catabolic process to D-lactate via S-lactoyl-glutathione	2	2	0.272768	0.627812	Vv_180806_00882;Vv_180806_01594
GO:0019264	glycine biosynthetic process from serine	2	2	0.272768	0.627812	Vv_180806_03151;Vv_180806_03587
GO:0019419	sulfate reduction	2	2	0.272768	0.627812	Vv_180806_00404;Vv_180806_01139
GO:0019464	glycine decarboxylation via glycine cleavage system	2	2	0.272768	0.627812	Vv_180806_03585;Vv_180806_03586
GO:0019518	L-threonine catabolic process to glycine	2	2	0.272768	0.627812	Vv_180806_04760;Vv_180806_04761
GO:0019543	propionate catabolic process	2	2	0.272768	0.627812	Vv_180806_02514;Vv_180806_02517
GO:0019544	arginine catabolic process to glutamate	2	2	0.272768	0.627812	Vv_180806_01038;Vv_180806_02566
GO:0019626	short-chain fatty acid catabolic process	2	2	0.272768	0.627812	Vv_180806_02514;Vv_180806_02517
GO:0019629	propionate catabolic process, 2-methylcitrate cycle	2	2	0.272768	0.627812	Vv_180806_02514;Vv_180806_02517
GO:0022616	DNA strand elongation	2	2	0.272768	0.627812	Vv_180806_01110;Vv_180806_03170
GO:0031124	mRNA 3'-end processing	2	2	0.272768	0.627812	Vv_180806_01019;Vv_180806_01378
GO:0032048	cardiolipin metabolic process	2	2	0.272768	0.627812	Vv_180806_00913;Vv_180806_02639
GO:0032049	cardiolipin biosynthetic process	2	2	0.272768	0.627812	Vv_180806_00913;Vv_180806_02639
GO:0032270	positive regulation of cellular protein metabolic process	2	2	0.272768	0.627812	Vv_180806_01301;Vv_180806_01331
GO:0033539	fatty acid beta-oxidation using acyl-CoA dehydrogenase	2	2	0.272768	0.627812	Vv_180806_01603;Vv_180806_02606
GO:0034250	positive regulation of cellular amide metabolic process	2	2	0.272768	0.627812	Vv_180806_01301;Vv_180806_01331
GO:0034605	cellular response to heat	2	2	0.272768	0.627812	Vv_180806_00548;Vv_180806_02940
GO:0034661	ncRNA catabolic process	2	2	0.272768	0.627812	Vv_180806_00502;Vv_180806_01303
GO:0036103	Kdo2-lipid A metabolic process	2	2	0.272768	0.627812	Vv_180806_00470;Vv_180806_00500
GO:0036104	Kdo2-lipid A biosynthetic process	2	2	0.272768	0.627812	Vv_180806_00470;Vv_180806_00500
GO:0036260	RNA capping	2	2	0.272768	0.627812	Vv_180806_00694;Vv_180806_02422
GO:0036265	RNA (guanine-N7)-methylation	2	2	0.272768	0.627812	Vv_180806_00694;Vv_180806_02422
GO:0042182	ketone catabolic process	2	2	0.272768	0.627812	Vv_180806_00882;Vv_180806_01594
GO:0042454	ribonucleoside catabolic process	2	2	0.272768	0.627812	Vv_180806_00604;Vv_180806_02094
GO:0042780	tRNA 3'-end processing	2	2	0.272768	0.627812	Vv_180806_00261;Vv_180806_02992
GO:0043085	positive regulation of catalytic activity	2	2	0.272768	0.627812	Vv_180806_00081;Vv_180806_00565
GO:0043335	protein unfolding	2	2	0.272768	0.627812	Vv_180806_01074;Vv_180806_01841
GO:0043628	ncRNA 3'-end processing	2	2	0.272768	0.627812	Vv_180806_00261;Vv_180806_02992
GO:0043631	RNA polyadenylation	2	2	0.272768	0.627812	Vv_180806_01019;Vv_180806_01378
GO:0044209	AMP salvage	2	2	0.272768	0.627812	Vv_180806_01706;Vv_180806_03043
GO:0044210	'de novo' CTP biosynthetic process	2	2	0.272768	0.627812	Vv_180806_01315;Vv_180806_01573
GO:0045727	positive regulation of translation	2	2	0.272768	0.627812	Vv_180806_01301;Vv_180806_01331
GO:0046075	dTTP metabolic process	2	2	0.272768	0.627812	Vv_180806_00155;Vv_180806_02755
GO:0046341	CDP-diacylglycerol metabolic process	2	2	0.272768	0.627812	Vv_180806_00815;Vv_180806_01576
GO:0046385	deoxyribose phosphate biosynthetic process	2	2	0.272768	0.627812	Vv_180806_00155;Vv_180806_02755
GO:0046391	5-phosphoribose 1-diphosphate metabolic process	2	2	0.272768	0.627812	Vv_180806_01458;Vv_180806_03113
GO:0046473	phosphatidic acid metabolic process	2	2	0.272768	0.627812	Vv_180806_00486;Vv_180806_04701
GO:0046488	phosphatidylinositol metabolic process	2	2	0.272768	0.627812	Vv_180806_00087;Vv_180806_00535
GO:0046834	lipid phosphorylation	2	2	0.272768	0.627812	Vv_180806_00087;Vv_180806_00535
GO:0046854	phosphatidylinositol phosphorylation	2	2	0.272768	0.627812	Vv_180806_00087;Vv_180806_00535
GO:0048872	homeostasis of number of cells	2	2	0.272768	0.627812	Vv_180806_00341;Vv_180806_01348
GO:0048874	homeostasis of number of cells in a free-living population	2	2	0.272768	0.627812	Vv_180806_00341;Vv_180806_01348
GO:0051247	positive regulation of protein metabolic process	2	2	0.272768	0.627812	Vv_180806_01301;Vv_180806_01331
GO:0051345	positive regulation of hydrolase activity	2	2	0.272768	0.627812	Vv_180806_00081;Vv_180806_00565
GO:0051596	methylglyoxal catabolic process	2	2	0.272768	0.627812	Vv_180806_00882;Vv_180806_01594
GO:0061727	methylglyoxal catabolic process to lactate	2	2	0.272768	0.627812	Vv_180806_00882;Vv_180806_01594
GO:0070085	glycosylation	2	2	0.272768	0.627812	Vv_180806_00217;Vv_180806_02971
GO:0070476	rRNA (guanine-N7)-methylation	2	2	0.272768	0.627812	Vv_180806_00694;Vv_180806_02422
GO:0097170	ADP-L-glycero-beta-D-manno-heptose metabolic process	2	2	0.272768	0.627812	Vv_180806_00252;Vv_180806_00469
GO:0097171	ADP-L-glycero-beta-D-manno-heptose biosynthetic process	2	2	0.272768	0.627812	Vv_180806_00252;Vv_180806_00469
GO:2001060	D-glycero-D-manno-heptose 7-phosphate metabolic process	2	2	0.272768	0.627812	Vv_180806_00230;Vv_180806_01604
GO:2001061	D-glycero-D-manno-heptose 7-phosphate biosynthetic process	2	2	0.272768	0.627812	Vv_180806_00230;Vv_180806_01604
GO:0042558	pteridine-containing compound metabolic process	10	16	0.284816	0.653601	Vv_180806_01084;Vv_180806_01154;Vv_180806_01421;Vv_180806_01699;Vv_180806_01724;Vv_180806_03151;Vv_180806_03587;Vv_180806_03613;Vv_180806_03875;Vv_180806_03958
GO:0046434	organophosphate catabolic process	10	16	0.284816	0.653601	Vv_180806_00087;Vv_180806_00406;Vv_180806_00604;Vv_180806_00993;Vv_180806_01258;Vv_180806_01456;Vv_180806_01458;Vv_180806_01737;Vv_180806_03104;Vv_180806_03632
GO:0048519	negative regulation of biological process	21	36	0.285383	0.653932	Vv_180806_00103;Vv_180806_00130;Vv_180806_00132;Vv_180806_00187;Vv_180806_00499;Vv_180806_01019;Vv_180806_01027;Vv_180806_01081;Vv_180806_01331;Vv_180806_01369;Vv_180806_01785;Vv_180806_01855;Vv_180806_02138;Vv_180806_02690;Vv_180806_03027;Vv_180806_03032;Vv_180806_03085;Vv_180806_03141;Vv_180806_03159;Vv_180806_03191;Vv_180806_03283
GO:0006281	DNA repair	28	49	0.291941	0.666986	Vv_180806_00159;Vv_180806_00160;Vv_180806_00169;Vv_180806_00180;Vv_180806_00181;Vv_180806_00209;Vv_180806_00492;Vv_180806_00569;Vv_180806_00706;Vv_180806_01017;Vv_180806_01158;Vv_180806_01161;Vv_180806_01325;Vv_180806_01327;Vv_180806_01463;Vv_180806_01517;Vv_180806_01518;Vv_180806_01519;Vv_180806_01709;Vv_180806_01749;Vv_180806_01779;Vv_180806_01875;Vv_180806_02033;Vv_180806_02641;Vv_180806_02802…
GO:0006974	cellular response to DNA damage stimulus	28	49	0.291941	0.666986	Vv_180806_00159;Vv_180806_00160;Vv_180806_00169;Vv_180806_00180;Vv_180806_00181;Vv_180806_00209;Vv_180806_00492;Vv_180806_00569;Vv_180806_00706;Vv_180806_01017;Vv_180806_01158;Vv_180806_01161;Vv_180806_01325;Vv_180806_01327;Vv_180806_01463;Vv_180806_01517;Vv_180806_01518;Vv_180806_01519;Vv_180806_01709;Vv_180806_01749;Vv_180806_01779;Vv_180806_01875;Vv_180806_02033;Vv_180806_02641;Vv_180806_02802…
GO:0006022	aminoglycan metabolic process	22	38	0.295514	0.674154	Vv_180806_00005;Vv_180806_00137;Vv_180806_00216;Vv_180806_00217;Vv_180806_00219;Vv_180806_00221;Vv_180806_00222;Vv_180806_00228;Vv_180806_00301;Vv_180806_00359;Vv_180806_00384;Vv_180806_00682;Vv_180806_00897;Vv_180806_00915;Vv_180806_01016;Vv_180806_01364;Vv_180806_01575;Vv_180806_02348;Vv_180806_02756;Vv_180806_03144;Vv_180806_03145;Vv_180806_03671
GO:0006073	cellular glucan metabolic process	6	9	0.2995	0.677264	Vv_180806_01849;Vv_180806_01850;Vv_180806_03612;Vv_180806_04526;Vv_180806_04547;Vv_180806_04548
GO:0006352	DNA-templated transcription, initiation	6	9	0.2995	0.677264	Vv_180806_00271;Vv_180806_00372;Vv_180806_01297;Vv_180806_01532;Vv_180806_01658;Vv_180806_01680
GO:0009145	purine nucleoside triphosphate biosynthetic process	6	9	0.2995	0.677264	Vv_180806_00076;Vv_180806_00683;Vv_180806_00684;Vv_180806_00685;Vv_180806_00686;Vv_180806_00688
GO:0009206	purine ribonucleoside triphosphate biosynthetic process	6	9	0.2995	0.677264	Vv_180806_00076;Vv_180806_00683;Vv_180806_00684;Vv_180806_00685;Vv_180806_00686;Vv_180806_00688
GO:0009226	nucleotide-sugar biosynthetic process	6	9	0.2995	0.677264	Vv_180806_00252;Vv_180806_00359;Vv_180806_00469;Vv_180806_00682;Vv_180806_01759;Vv_180806_04502
GO:0044042	glucan metabolic process	6	9	0.2995	0.677264	Vv_180806_01849;Vv_180806_01850;Vv_180806_03612;Vv_180806_04526;Vv_180806_04547;Vv_180806_04548
GO:0010468	regulation of gene expression	155	288	0.305899	0.690726	Vv_180806_00007;Vv_180806_00058;Vv_180806_00130;Vv_180806_00132;Vv_180806_00151;Vv_180806_00152;Vv_180806_00165;Vv_180806_00189;Vv_180806_00203;Vv_180806_00271;Vv_180806_00323;Vv_180806_00330;Vv_180806_00354;Vv_180806_00372;Vv_180806_00527;Vv_180806_00528;Vv_180806_00560;Vv_180806_00561;Vv_180806_00649;Vv_180806_00732;Vv_180806_00758;Vv_180806_00766;Vv_180806_00832;Vv_180806_00916;Vv_180806_00924…
GO:0050789	regulation of biological process	273	512	0.30895	0.6966	Vv_180806_00007;Vv_180806_00023;Vv_180806_00058;Vv_180806_00081;Vv_180806_00098;Vv_180806_00103;Vv_180806_00130;Vv_180806_00132;Vv_180806_00137;Vv_180806_00142;Vv_180806_00143;Vv_180806_00151;Vv_180806_00152;Vv_180806_00165;Vv_180806_00170;Vv_180806_00187;Vv_180806_00189;Vv_180806_00191;Vv_180806_00203;Vv_180806_00216;Vv_180806_00217;Vv_180806_00219;Vv_180806_00221;Vv_180806_00222;Vv_180806_00228…
GO:0065007	biological regulation	280	526	0.32162	0.704561	Vv_180806_00007;Vv_180806_00023;Vv_180806_00058;Vv_180806_00081;Vv_180806_00098;Vv_180806_00099;Vv_180806_00103;Vv_180806_00130;Vv_180806_00132;Vv_180806_00137;Vv_180806_00142;Vv_180806_00143;Vv_180806_00151;Vv_180806_00152;Vv_180806_00165;Vv_180806_00170;Vv_180806_00187;Vv_180806_00189;Vv_180806_00191;Vv_180806_00203;Vv_180806_00216;Vv_180806_00217;Vv_180806_00219;Vv_180806_00221;Vv_180806_00222…
GO:2000112	regulation of cellular macromolecule biosynthetic process	154	287	0.326948	0.704561	Vv_180806_00007;Vv_180806_00058;Vv_180806_00130;Vv_180806_00132;Vv_180806_00151;Vv_180806_00152;Vv_180806_00165;Vv_180806_00189;Vv_180806_00203;Vv_180806_00271;Vv_180806_00323;Vv_180806_00330;Vv_180806_00354;Vv_180806_00372;Vv_180806_00527;Vv_180806_00528;Vv_180806_00560;Vv_180806_00561;Vv_180806_00649;Vv_180806_00704;Vv_180806_00732;Vv_180806_00758;Vv_180806_00766;Vv_180806_00832;Vv_180806_00916…
GO:0045934	negative regulation of nucleobase-containing compound metabolic process	13	22	0.33431	0.704561	Vv_180806_00130;Vv_180806_01027;Vv_180806_01081;Vv_180806_01369;Vv_180806_01785;Vv_180806_01855;Vv_180806_02690;Vv_180806_03027;Vv_180806_03032;Vv_180806_03085;Vv_180806_03159;Vv_180806_03191;Vv_180806_03283
GO:0000303	response to superoxide	3	4	0.346643	0.704561	Vv_180806_00968;Vv_180806_02588;Vv_180806_02857
GO:0000305	response to oxygen radical	3	4	0.346643	0.704561	Vv_180806_00968;Vv_180806_02588;Vv_180806_02857
GO:0001676	long-chain fatty acid metabolic process	3	4	0.346643	0.704561	Vv_180806_00329;Vv_180806_01468;Vv_180806_02993
GO:0002949	tRNA threonylcarbamoyladenosine modification	3	4	0.346643	0.704561	Vv_180806_00267;Vv_180806_01015;Vv_180806_02997
GO:0006144	purine nucleobase metabolic process	3	4	0.346643	0.704561	Vv_180806_00942;Vv_180806_01702;Vv_180806_01706
GO:0006268	DNA unwinding involved in DNA replication	3	4	0.346643	0.704561	Vv_180806_00612;Vv_180806_00738;Vv_180806_01110
GO:0006269	DNA replication, synthesis of RNA primer	3	4	0.346643	0.704561	Vv_180806_00270;Vv_180806_01106;Vv_180806_01110
GO:0006522	alanine metabolic process	3	4	0.346643	0.704561	Vv_180806_01111;Vv_180806_02715;Vv_180806_02716
GO:0006537	glutamate biosynthetic process	3	4	0.346643	0.704561	Vv_180806_00194;Vv_180806_00196;Vv_180806_00197
GO:0006548	histidine catabolic process	3	4	0.346643	0.704561	Vv_180806_02105;Vv_180806_02106;Vv_180806_02108
GO:0006801	superoxide metabolic process	3	4	0.346643	0.704561	Vv_180806_00968;Vv_180806_02588;Vv_180806_02857
GO:0009078	pyruvate family amino acid metabolic process	3	4	0.346643	0.704561	Vv_180806_01111;Vv_180806_02715;Vv_180806_02716
GO:0009405	pathogenesis	3	4	0.346643	0.704561	Vv_180806_01019;Vv_180806_02551;Vv_180806_03897
GO:0010033	response to organic substance	3	4	0.346643	0.704561	Vv_180806_02153;Vv_180806_02715;Vv_180806_03599
GO:0019430	removal of superoxide radicals	3	4	0.346643	0.704561	Vv_180806_00968;Vv_180806_02588;Vv_180806_02857
GO:0019556	histidine catabolic process to glutamate and formamide	3	4	0.346643	0.704561	Vv_180806_02105;Vv_180806_02106;Vv_180806_02108
GO:0019557	histidine catabolic process to glutamate and formate	3	4	0.346643	0.704561	Vv_180806_02105;Vv_180806_02106;Vv_180806_02108
GO:0032269	negative regulation of cellular protein metabolic process	3	4	0.346643	0.704561	Vv_180806_00132;Vv_180806_01331;Vv_180806_03141
GO:0034227	tRNA thio-modification	3	4	0.346643	0.704561	Vv_180806_00715;Vv_180806_02385;Vv_180806_03178
GO:0034599	cellular response to oxidative stress	3	4	0.346643	0.704561	Vv_180806_00968;Vv_180806_02588;Vv_180806_02857
GO:0034614	cellular response to reactive oxygen species	3	4	0.346643	0.704561	Vv_180806_00968;Vv_180806_02588;Vv_180806_02857
GO:0043606	formamide metabolic process	3	4	0.346643	0.704561	Vv_180806_02105;Vv_180806_02106;Vv_180806_02108
GO:0051248	negative regulation of protein metabolic process	3	4	0.346643	0.704561	Vv_180806_00132;Vv_180806_01331;Vv_180806_03141
GO:0052805	imidazole-containing compound catabolic process	3	4	0.346643	0.704561	Vv_180806_02105;Vv_180806_02106;Vv_180806_02108
GO:0070525	tRNA threonylcarbamoyladenosine metabolic process	3	4	0.346643	0.704561	Vv_180806_00267;Vv_180806_01015;Vv_180806_02997
GO:0071265	L-methionine biosynthetic process	3	4	0.346643	0.704561	Vv_180806_01695;Vv_180806_02554;Vv_180806_02864
GO:0071450	cellular response to oxygen radical	3	4	0.346643	0.704561	Vv_180806_00968;Vv_180806_02588;Vv_180806_02857
GO:0071451	cellular response to superoxide	3	4	0.346643	0.704561	Vv_180806_00968;Vv_180806_02588;Vv_180806_02857
GO:1901701	cellular response to oxygen-containing compound	3	4	0.346643	0.704561	Vv_180806_00968;Vv_180806_02588;Vv_180806_02857
GO:0010556	regulation of macromolecule biosynthetic process	154	288	0.351138	0.704561	Vv_180806_00007;Vv_180806_00058;Vv_180806_00130;Vv_180806_00132;Vv_180806_00151;Vv_180806_00152;Vv_180806_00165;Vv_180806_00189;Vv_180806_00203;Vv_180806_00271;Vv_180806_00323;Vv_180806_00330;Vv_180806_00354;Vv_180806_00372;Vv_180806_00527;Vv_180806_00528;Vv_180806_00560;Vv_180806_00561;Vv_180806_00649;Vv_180806_00704;Vv_180806_00732;Vv_180806_00758;Vv_180806_00766;Vv_180806_00832;Vv_180806_00916…
GO:0009889	regulation of biosynthetic process	155	290	0.35364	0.704561	Vv_180806_00007;Vv_180806_00058;Vv_180806_00130;Vv_180806_00132;Vv_180806_00151;Vv_180806_00152;Vv_180806_00165;Vv_180806_00189;Vv_180806_00203;Vv_180806_00271;Vv_180806_00323;Vv_180806_00330;Vv_180806_00354;Vv_180806_00372;Vv_180806_00527;Vv_180806_00528;Vv_180806_00560;Vv_180806_00561;Vv_180806_00649;Vv_180806_00704;Vv_180806_00732;Vv_180806_00758;Vv_180806_00766;Vv_180806_00832;Vv_180806_00916…
GO:0032774	RNA biosynthetic process	155	290	0.35364	0.704561	Vv_180806_00007;Vv_180806_00058;Vv_180806_00130;Vv_180806_00151;Vv_180806_00152;Vv_180806_00165;Vv_180806_00189;Vv_180806_00203;Vv_180806_00270;Vv_180806_00271;Vv_180806_00323;Vv_180806_00330;Vv_180806_00354;Vv_180806_00372;Vv_180806_00414;Vv_180806_00521;Vv_180806_00527;Vv_180806_00528;Vv_180806_00560;Vv_180806_00561;Vv_180806_00601;Vv_180806_00649;Vv_180806_00732;Vv_180806_00758;Vv_180806_00766…
GO:0060255	regulation of macromolecule metabolic process	158	296	0.36108	0.704561	Vv_180806_00007;Vv_180806_00058;Vv_180806_00130;Vv_180806_00132;Vv_180806_00151;Vv_180806_00152;Vv_180806_00165;Vv_180806_00187;Vv_180806_00189;Vv_180806_00203;Vv_180806_00271;Vv_180806_00323;Vv_180806_00330;Vv_180806_00354;Vv_180806_00372;Vv_180806_00527;Vv_180806_00528;Vv_180806_00560;Vv_180806_00561;Vv_180806_00649;Vv_180806_00704;Vv_180806_00732;Vv_180806_00758;Vv_180806_00766;Vv_180806_00832…
GO:0080090	regulation of primary metabolic process	158	296	0.36108	0.704561	Vv_180806_00007;Vv_180806_00058;Vv_180806_00130;Vv_180806_00132;Vv_180806_00151;Vv_180806_00152;Vv_180806_00165;Vv_180806_00187;Vv_180806_00189;Vv_180806_00203;Vv_180806_00253;Vv_180806_00271;Vv_180806_00323;Vv_180806_00330;Vv_180806_00354;Vv_180806_00372;Vv_180806_00527;Vv_180806_00528;Vv_180806_00560;Vv_180806_00561;Vv_180806_00649;Vv_180806_00704;Vv_180806_00732;Vv_180806_00758;Vv_180806_00766…
GO:0006351	transcription, DNA-templated	151	283	0.36836	0.704561	Vv_180806_00007;Vv_180806_00058;Vv_180806_00130;Vv_180806_00151;Vv_180806_00152;Vv_180806_00165;Vv_180806_00189;Vv_180806_00203;Vv_180806_00271;Vv_180806_00323;Vv_180806_00330;Vv_180806_00354;Vv_180806_00372;Vv_180806_00414;Vv_180806_00521;Vv_180806_00527;Vv_180806_00528;Vv_180806_00560;Vv_180806_00561;Vv_180806_00601;Vv_180806_00649;Vv_180806_00732;Vv_180806_00758;Vv_180806_00766;Vv_180806_00832…
GO:0031326	regulation of cellular biosynthetic process	154	289	0.375867	0.704561	Vv_180806_00007;Vv_180806_00058;Vv_180806_00130;Vv_180806_00132;Vv_180806_00151;Vv_180806_00152;Vv_180806_00165;Vv_180806_00189;Vv_180806_00203;Vv_180806_00271;Vv_180806_00323;Vv_180806_00330;Vv_180806_00354;Vv_180806_00372;Vv_180806_00527;Vv_180806_00528;Vv_180806_00560;Vv_180806_00561;Vv_180806_00649;Vv_180806_00704;Vv_180806_00732;Vv_180806_00758;Vv_180806_00766;Vv_180806_00832;Vv_180806_00916…
GO:0051171	regulation of nitrogen compound metabolic process	156	293	0.380813	0.704561	Vv_180806_00007;Vv_180806_00058;Vv_180806_00130;Vv_180806_00132;Vv_180806_00151;Vv_180806_00152;Vv_180806_00165;Vv_180806_00187;Vv_180806_00189;Vv_180806_00203;Vv_180806_00253;Vv_180806_00271;Vv_180806_00323;Vv_180806_00330;Vv_180806_00354;Vv_180806_00372;Vv_180806_00527;Vv_180806_00528;Vv_180806_00560;Vv_180806_00561;Vv_180806_00649;Vv_180806_00704;Vv_180806_00732;Vv_180806_00758;Vv_180806_00766…
GO:0006305	DNA alkylation	4	6	0.386417	0.704561	Vv_180806_00034;Vv_180806_01103;Vv_180806_01120;Vv_180806_03532
GO:0006306	DNA methylation	4	6	0.386417	0.704561	Vv_180806_00034;Vv_180806_01103;Vv_180806_01120;Vv_180806_03532
GO:0006568	tryptophan metabolic process	4	6	0.386417	0.704561	Vv_180806_02814;Vv_180806_02817;Vv_180806_02818;Vv_180806_04175
GO:0006586	indolalkylamine metabolic process	4	6	0.386417	0.704561	Vv_180806_02814;Vv_180806_02817;Vv_180806_02818;Vv_180806_04175
GO:0010035	response to inorganic substance	4	6	0.386417	0.704561	Vv_180806_00968;Vv_180806_02092;Vv_180806_02588;Vv_180806_02857
GO:0042430	indole-containing compound metabolic process	4	6	0.386417	0.704561	Vv_180806_02814;Vv_180806_02817;Vv_180806_02818;Vv_180806_04175
GO:0044728	DNA methylation or demethylation	4	6	0.386417	0.704561	Vv_180806_00034;Vv_180806_01103;Vv_180806_01120;Vv_180806_03532
GO:0072593	reactive oxygen species metabolic process	4	6	0.386417	0.704561	Vv_180806_00968;Vv_180806_02538;Vv_180806_02588;Vv_180806_02857
GO:0006950	response to stress	43	79	0.38959	0.704561	Vv_180806_00016;Vv_180806_00122;Vv_180806_00159;Vv_180806_00160;Vv_180806_00169;Vv_180806_00180;Vv_180806_00181;Vv_180806_00209;Vv_180806_00492;Vv_180806_00548;Vv_180806_00569;Vv_180806_00706;Vv_180806_00968;Vv_180806_01017;Vv_180806_01120;Vv_180806_01125;Vv_180806_01158;Vv_180806_01161;Vv_180806_01325;Vv_180806_01327;Vv_180806_01463;Vv_180806_01517;Vv_180806_01518;Vv_180806_01519;Vv_180806_01709…
GO:0097659	nucleic acid-templated transcription	151	284	0.393631	0.704561	Vv_180806_00007;Vv_180806_00058;Vv_180806_00130;Vv_180806_00151;Vv_180806_00152;Vv_180806_00165;Vv_180806_00189;Vv_180806_00203;Vv_180806_00271;Vv_180806_00323;Vv_180806_00330;Vv_180806_00354;Vv_180806_00372;Vv_180806_00414;Vv_180806_00521;Vv_180806_00527;Vv_180806_00528;Vv_180806_00560;Vv_180806_00561;Vv_180806_00601;Vv_180806_00649;Vv_180806_00732;Vv_180806_00758;Vv_180806_00766;Vv_180806_00832…
GO:0031323	regulation of cellular metabolic process	157	296	0.408331	0.704561	Vv_180806_00007;Vv_180806_00058;Vv_180806_00103;Vv_180806_00130;Vv_180806_00132;Vv_180806_00151;Vv_180806_00152;Vv_180806_00165;Vv_180806_00187;Vv_180806_00189;Vv_180806_00203;Vv_180806_00253;Vv_180806_00271;Vv_180806_00323;Vv_180806_00330;Vv_180806_00354;Vv_180806_00372;Vv_180806_00527;Vv_180806_00528;Vv_180806_00560;Vv_180806_00561;Vv_180806_00649;Vv_180806_00704;Vv_180806_00732;Vv_180806_00758…
GO:0051253	negative regulation of RNA metabolic process	12	21	0.409587	0.704561	Vv_180806_00130;Vv_180806_01027;Vv_180806_01081;Vv_180806_01369;Vv_180806_01785;Vv_180806_01855;Vv_180806_02690;Vv_180806_03032;Vv_180806_03085;Vv_180806_03159;Vv_180806_03191;Vv_180806_03283
GO:0002097	tRNA wobble base modification	5	8	0.413045	0.704561	Vv_180806_00695;Vv_180806_00715;Vv_180806_01692;Vv_180806_01869;Vv_180806_01870
GO:0006754	ATP biosynthetic process	5	8	0.413045	0.704561	Vv_180806_00683;Vv_180806_00684;Vv_180806_00685;Vv_180806_00686;Vv_180806_00688
GO:0015985	energy coupled proton transport, down electrochemical gradient	5	8	0.413045	0.704561	Vv_180806_00683;Vv_180806_00684;Vv_180806_00685;Vv_180806_00686;Vv_180806_00688
GO:0015986	ATP synthesis coupled proton transport	5	8	0.413045	0.704561	Vv_180806_00683;Vv_180806_00684;Vv_180806_00685;Vv_180806_00686;Vv_180806_00688
GO:0022904	respiratory electron transport chain	5	8	0.413045	0.704561	Vv_180806_00236;Vv_180806_01540;Vv_180806_01543;Vv_180806_01877;Vv_180806_03894
GO:0045229	external encapsulating structure organization	21	38	0.416841	0.704561	Vv_180806_00005;Vv_180806_00137;Vv_180806_00142;Vv_180806_00216;Vv_180806_00217;Vv_180806_00219;Vv_180806_00221;Vv_180806_00222;Vv_180806_00301;Vv_180806_00341;Vv_180806_00359;Vv_180806_00384;Vv_180806_00682;Vv_180806_00897;Vv_180806_00915;Vv_180806_01575;Vv_180806_01579;Vv_180806_02756;Vv_180806_03144;Vv_180806_03145;Vv_180806_03671
GO:0009636	response to toxic substance	13	23	0.420786	0.704561	Vv_180806_00098;Vv_180806_00763;Vv_180806_00968;Vv_180806_01617;Vv_180806_01629;Vv_180806_02538;Vv_180806_02588;Vv_180806_02857;Vv_180806_03032;Vv_180806_03918;Vv_180806_03919;Vv_180806_04089;Vv_180806_04353
GO:0006743	ubiquinone metabolic process	6	10	0.432922	0.704561	Vv_180806_00578;Vv_180806_00599;Vv_180806_00813;Vv_180806_01290;Vv_180806_02787;Vv_180806_03131
GO:0006744	ubiquinone biosynthetic process	6	10	0.432922	0.704561	Vv_180806_00578;Vv_180806_00599;Vv_180806_00813;Vv_180806_01290;Vv_180806_02787;Vv_180806_03131
GO:0019751	polyol metabolic process	6	10	0.432922	0.704561	Vv_180806_00087;Vv_180806_00887;Vv_180806_01070;Vv_180806_01509;Vv_180806_03377;Vv_180806_03378
GO:0046835	carbohydrate phosphorylation	6	10	0.432922	0.704561	Vv_180806_00252;Vv_180806_00973;Vv_180806_01497;Vv_180806_02348;Vv_180806_03426;Vv_180806_04230
GO:0006935	chemotaxis	24	44	0.438561	0.704561	Vv_180806_00254;Vv_180806_01247;Vv_180806_01642;Vv_180806_01647;Vv_180806_01648;Vv_180806_01659;Vv_180806_01660;Vv_180806_01661;Vv_180806_01662;Vv_180806_01664;Vv_180806_01665;Vv_180806_01909;Vv_180806_02742;Vv_180806_03083;Vv_180806_03180;Vv_180806_03295;Vv_180806_03404;Vv_180806_03429;Vv_180806_03620;Vv_180806_03792;Vv_180806_03822;Vv_180806_04296;Vv_180806_04469;Vv_180806_04497
GO:0042330	taxis	24	44	0.438561	0.704561	Vv_180806_00254;Vv_180806_01247;Vv_180806_01642;Vv_180806_01647;Vv_180806_01648;Vv_180806_01659;Vv_180806_01660;Vv_180806_01661;Vv_180806_01662;Vv_180806_01664;Vv_180806_01665;Vv_180806_01909;Vv_180806_02742;Vv_180806_03083;Vv_180806_03180;Vv_180806_03295;Vv_180806_03404;Vv_180806_03429;Vv_180806_03620;Vv_180806_03792;Vv_180806_03822;Vv_180806_04296;Vv_180806_04469;Vv_180806_04497
GO:0050794	regulation of cellular process	262	498	0.446052	0.704561	Vv_180806_00007;Vv_180806_00058;Vv_180806_00098;Vv_180806_00103;Vv_180806_00130;Vv_180806_00132;Vv_180806_00137;Vv_180806_00142;Vv_180806_00143;Vv_180806_00151;Vv_180806_00152;Vv_180806_00165;Vv_180806_00170;Vv_180806_00187;Vv_180806_00189;Vv_180806_00191;Vv_180806_00203;Vv_180806_00216;Vv_180806_00217;Vv_180806_00219;Vv_180806_00221;Vv_180806_00222;Vv_180806_00228;Vv_180806_00253;Vv_180806_00254…
GO:0006760	folic acid-containing compound metabolic process	8	14	0.461924	0.704561	Vv_180806_01084;Vv_180806_01421;Vv_180806_01699;Vv_180806_01724;Vv_180806_03151;Vv_180806_03587;Vv_180806_03613;Vv_180806_03958
GO:0009308	amine metabolic process	8	14	0.461924	0.704561	Vv_180806_00253;Vv_180806_02072;Vv_180806_02794;Vv_180806_02814;Vv_180806_02817;Vv_180806_02818;Vv_180806_03366;Vv_180806_04175
GO:0044106	cellular amine metabolic process	8	14	0.461924	0.704561	Vv_180806_00253;Vv_180806_02072;Vv_180806_02794;Vv_180806_02814;Vv_180806_02817;Vv_180806_02818;Vv_180806_03366;Vv_180806_04175
GO:0006066	alcohol metabolic process	9	16	0.473212	0.704561	Vv_180806_00087;Vv_180806_00887;Vv_180806_01031;Vv_180806_01070;Vv_180806_01509;Vv_180806_02860;Vv_180806_03366;Vv_180806_03377;Vv_180806_03378
GO:0046148	pigment biosynthetic process	9	16	0.473212	0.704561	Vv_180806_00563;Vv_180806_00778;Vv_180806_00935;Vv_180806_00942;Vv_180806_01408;Vv_180806_01702;Vv_180806_01706;Vv_180806_03042;Vv_180806_03110
GO:0050790	regulation of catalytic activity	9	16	0.473212	0.704561	Vv_180806_00023;Vv_180806_00081;Vv_180806_00187;Vv_180806_00228;Vv_180806_00327;Vv_180806_00565;Vv_180806_01022;Vv_180806_01590;Vv_180806_02138
GO:0042181	ketone biosynthetic process	10	18	0.483109	0.704561	Vv_180806_00578;Vv_180806_00599;Vv_180806_00813;Vv_180806_01290;Vv_180806_02787;Vv_180806_02927;Vv_180806_02928;Vv_180806_02929;Vv_180806_03131;Vv_180806_03484
GO:0042440	pigment metabolic process	10	18	0.483109	0.704561	Vv_180806_00563;Vv_180806_00775;Vv_180806_00778;Vv_180806_00935;Vv_180806_00942;Vv_180806_01408;Vv_180806_01702;Vv_180806_01706;Vv_180806_03042;Vv_180806_03110
GO:0071897	DNA biosynthetic process	10	18	0.483109	0.704561	Vv_180806_00569;Vv_180806_00705;Vv_180806_00953;Vv_180806_01448;Vv_180806_01586;Vv_180806_01597;Vv_180806_01707;Vv_180806_02675;Vv_180806_02754;Vv_180806_04319
GO:0006355	regulation of transcription, DNA-templated	146	278	0.48597	0.704561	Vv_180806_00007;Vv_180806_00058;Vv_180806_00130;Vv_180806_00151;Vv_180806_00152;Vv_180806_00165;Vv_180806_00189;Vv_180806_00203;Vv_180806_00271;Vv_180806_00323;Vv_180806_00330;Vv_180806_00354;Vv_180806_00372;Vv_180806_00527;Vv_180806_00528;Vv_180806_00560;Vv_180806_00561;Vv_180806_00649;Vv_180806_00732;Vv_180806_00758;Vv_180806_00766;Vv_180806_00832;Vv_180806_00916;Vv_180806_00924;Vv_180806_00931…
GO:0070925	organelle assembly	11	20	0.491937	0.704561	Vv_180806_00175;Vv_180806_00416;Vv_180806_00435;Vv_180806_00494;Vv_180806_01059;Vv_180806_01636;Vv_180806_02115;Vv_180806_03086;Vv_180806_03141;Vv_180806_03507;Vv_180806_04021
GO:1903506	regulation of nucleic acid-templated transcription	146	279	0.512435	0.704561	Vv_180806_00007;Vv_180806_00058;Vv_180806_00130;Vv_180806_00151;Vv_180806_00152;Vv_180806_00165;Vv_180806_00189;Vv_180806_00203;Vv_180806_00271;Vv_180806_00323;Vv_180806_00330;Vv_180806_00354;Vv_180806_00372;Vv_180806_00527;Vv_180806_00528;Vv_180806_00560;Vv_180806_00561;Vv_180806_00649;Vv_180806_00732;Vv_180806_00758;Vv_180806_00766;Vv_180806_00832;Vv_180806_00916;Vv_180806_00924;Vv_180806_00931…
GO:2001141	regulation of RNA biosynthetic process	146	279	0.512435	0.704561	Vv_180806_00007;Vv_180806_00058;Vv_180806_00130;Vv_180806_00151;Vv_180806_00152;Vv_180806_00165;Vv_180806_00189;Vv_180806_00203;Vv_180806_00271;Vv_180806_00323;Vv_180806_00330;Vv_180806_00354;Vv_180806_00372;Vv_180806_00527;Vv_180806_00528;Vv_180806_00560;Vv_180806_00561;Vv_180806_00649;Vv_180806_00732;Vv_180806_00758;Vv_180806_00766;Vv_180806_00832;Vv_180806_00916;Vv_180806_00924;Vv_180806_00931…
GO:0000052	citrulline metabolic process	1	1	0.522365	0.704561	Vv_180806_01195
GO:0000453	enzyme-directed rRNA 2'-O-methylation	1	1	0.522365	0.704561	Vv_180806_00227
GO:0000715	nucleotide-excision repair, DNA damage recognition	1	1	0.522365	0.704561	Vv_180806_01749
GO:0000716	transcription-coupled nucleotide-excision repair, DNA damage recognition	1	1	0.522365	0.704561	Vv_180806_01749
GO:0000820	regulation of glutamine family amino acid metabolic process	1	1	0.522365	0.704561	Vv_180806_00253
GO:0000966	RNA 5'-end processing	1	1	0.522365	0.704561	Vv_180806_01266
GO:0000967	rRNA 5'-end processing	1	1	0.522365	0.704561	Vv_180806_01266
GO:0001101	response to acid chemical	1	1	0.522365	0.704561	Vv_180806_02715
GO:0001680	tRNA 3'-terminal CCA addition	1	1	0.522365	0.704561	Vv_180806_00261
GO:0001682	tRNA 5'-leader removal	1	1	0.522365	0.704561	Vv_180806_00699
GO:0001887	selenium compound metabolic process	1	1	0.522365	0.704561	Vv_180806_02711
GO:0002181	cytoplasmic translation	1	1	0.522365	0.704561	Vv_180806_00436
GO:0005993	trehalose catabolic process	1	1	0.522365	0.704561	Vv_180806_03157
GO:0006002	fructose 6-phosphate metabolic process	1	1	0.522365	0.704561	Vv_180806_00973
GO:0006007	glucose catabolic process	1	1	0.522365	0.704561	Vv_180806_00996
GO:0006011	UDP-glucose metabolic process	1	1	0.522365	0.704561	Vv_180806_01159
GO:0006041	glucosamine metabolic process	1	1	0.522365	0.704561	Vv_180806_04502
GO:0006043	glucosamine catabolic process	1	1	0.522365	0.704561	Vv_180806_04502
GO:0006046	N-acetylglucosamine catabolic process	1	1	0.522365	0.704561	Vv_180806_04502
GO:0006083	acetate metabolic process	1	1	0.522365	0.704561	Vv_180806_00952
GO:0006103	2-oxoglutarate metabolic process	1	1	0.522365	0.704561	Vv_180806_02425
GO:0006107	oxaloacetate metabolic process	1	1	0.522365	0.704561	Vv_180806_01086
GO:0006108	malate metabolic process	1	1	0.522365	0.704561	Vv_180806_00353
GO:0006113	fermentation	1	1	0.522365	0.704561	Vv_180806_00887
GO:0006122	mitochondrial electron transport, ubiquinol to cytochrome c	1	1	0.522365	0.704561	Vv_180806_00236
GO:0006152	purine nucleoside catabolic process	1	1	0.522365	0.704561	Vv_180806_00604
GO:0006168	adenine salvage	1	1	0.522365	0.704561	Vv_180806_01706
GO:0006171	cAMP biosynthetic process	1	1	0.522365	0.704561	Vv_180806_00779
GO:0006183	GTP biosynthetic process	1	1	0.522365	0.704561	Vv_180806_00076
GO:0006195	purine nucleotide catabolic process	1	1	0.522365	0.704561	Vv_180806_00604
GO:0006216	cytidine catabolic process	1	1	0.522365	0.704561	Vv_180806_02094
GO:0006223	uracil salvage	1	1	0.522365	0.704561	Vv_180806_01608
GO:0006228	UTP biosynthetic process	1	1	0.522365	0.704561	Vv_180806_00076
GO:0006231	dTMP biosynthetic process	1	1	0.522365	0.704561	Vv_180806_00155
GO:0006233	dTDP biosynthetic process	1	1	0.522365	0.704561	Vv_180806_02755
GO:0006273	lagging strand elongation	1	1	0.522365	0.704561	Vv_180806_03170
GO:0006278	RNA-dependent DNA replication	1	1	0.522365	0.704561	Vv_180806_00853
GO:0006283	transcription-coupled nucleotide-excision repair	1	1	0.522365	0.704561	Vv_180806_01749
GO:0006419	alanyl-tRNA aminoacylation	1	1	0.522365	0.704561	Vv_180806_01329
GO:0006421	asparaginyl-tRNA aminoacylation	1	1	0.522365	0.704561	Vv_180806_01973
GO:0006422	aspartyl-tRNA aminoacylation	1	1	0.522365	0.704561	Vv_180806_01872
GO:0006423	cysteinyl-tRNA aminoacylation	1	1	0.522365	0.704561	Vv_180806_02676
GO:0006425	glutaminyl-tRNA aminoacylation	1	1	0.522365	0.704561	Vv_180806_03033
GO:0006427	histidyl-tRNA aminoacylation	1	1	0.522365	0.704561	Vv_180806_00072
GO:0006428	isoleucyl-tRNA aminoacylation	1	1	0.522365	0.704561	Vv_180806_00147
GO:0006429	leucyl-tRNA aminoacylation	1	1	0.522365	0.704561	Vv_180806_03138
GO:0006431	methionyl-tRNA aminoacylation	1	1	0.522365	0.704561	Vv_180806_02775
GO:0006433	prolyl-tRNA aminoacylation	1	1	0.522365	0.704561	Vv_180806_01556
GO:0006434	seryl-tRNA aminoacylation	1	1	0.522365	0.704561	Vv_180806_02711
GO:0006435	threonyl-tRNA aminoacylation	1	1	0.522365	0.704561	Vv_180806_02112
GO:0006436	tryptophanyl-tRNA aminoacylation	1	1	0.522365	0.704561	Vv_180806_01032
GO:0006446	regulation of translational initiation	1	1	0.522365	0.704561	Vv_180806_01331
GO:0006448	regulation of translational elongation	1	1	0.522365	0.704561	Vv_180806_00132
GO:0006449	regulation of translational termination	1	1	0.522365	0.704561	Vv_180806_01452
GO:0006473	protein acetylation	1	1	0.522365	0.704561	Vv_180806_01449
GO:0006474	N-terminal protein amino acid acetylation	1	1	0.522365	0.704561	Vv_180806_01449
GO:0006476	protein deacetylation	1	1	0.522365	0.704561	Vv_180806_02376
GO:0006511	ubiquitin-dependent protein catabolic process	1	1	0.522365	0.704561	Vv_180806_01843
GO:0006515	misfolded or incompletely synthesized protein catabolic process	1	1	0.522365	0.704561	Vv_180806_02940
GO:0006521	regulation of cellular amino acid metabolic process	1	1	0.522365	0.704561	Vv_180806_00253
GO:0006528	asparagine metabolic process	1	1	0.522365	0.704561	Vv_180806_03038
GO:0006529	asparagine biosynthetic process	1	1	0.522365	0.704561	Vv_180806_03038
GO:0006531	aspartate metabolic process	1	1	0.522365	0.704561	Vv_180806_00965
GO:0006538	glutamate catabolic process	1	1	0.522365	0.704561	Vv_180806_02425
GO:0006542	glutamine biosynthetic process	1	1	0.522365	0.704561	Vv_180806_00558
GO:0006554	lysine catabolic process	1	1	0.522365	0.704561	Vv_180806_03013
GO:0006556	S-adenosylmethionine biosynthetic process	1	1	0.522365	0.704561	Vv_180806_01274
GO:0006562	proline catabolic process	1	1	0.522365	0.704561	Vv_180806_04426
GO:0006569	tryptophan catabolic process	1	1	0.522365	0.704561	Vv_180806_04175
GO:0006571	tyrosine biosynthetic process	1	1	0.522365	0.704561	Vv_180806_00135
GO:0006574	valine catabolic process	1	1	0.522365	0.704561	Vv_180806_03906
GO:0006646	phosphatidylethanolamine biosynthetic process	1	1	0.522365	0.704561	Vv_180806_00999
GO:0006729	tetrahydrobiopterin biosynthetic process	1	1	0.522365	0.704561	Vv_180806_03875
GO:0006741	NADP biosynthetic process	1	1	0.522365	0.704561	Vv_180806_00024
GO:0006747	FAD biosynthetic process	1	1	0.522365	0.704561	Vv_180806_00148
GO:0006761	dihydrofolate biosynthetic process	1	1	0.522365	0.704561	Vv_180806_01699
GO:0006797	polyphosphate metabolic process	1	1	0.522365	0.704561	Vv_180806_00107
GO:0006799	polyphosphate biosynthetic process	1	1	0.522365	0.704561	Vv_180806_00107
GO:0006863	purine nucleobase transport	1	1	0.522365	0.704561	Vv_180806_03197
GO:0006878	cellular copper ion homeostasis	1	1	0.522365	0.704561	Vv_180806_00099
GO:0007010	cytoskeleton organization	1	1	0.522365	0.704561	Vv_180806_03897
GO:0007015	actin filament organization	1	1	0.522365	0.704561	Vv_180806_03897
GO:0007215	glutamate receptor signaling pathway	1	1	0.522365	0.704561	Vv_180806_01774
GO:0007610	behavior	1	1	0.522365	0.704561	Vv_180806_01660
GO:0008156	negative regulation of DNA replication	1	1	0.522365	0.704561	Vv_180806_03027
GO:0008218	bioluminescence	1	1	0.522365	0.704561	Vv_180806_01369
GO:0009052	pentose-phosphate shunt, non-oxidative branch	1	1	0.522365	0.704561	Vv_180806_01285
GO:0009083	branched-chain amino acid catabolic process	1	1	0.522365	0.704561	Vv_180806_03906
GO:0009092	homoserine metabolic process	1	1	0.522365	0.704561	Vv_180806_02554
GO:0009094	L-phenylalanine biosynthetic process	1	1	0.522365	0.704561	Vv_180806_00128
GO:0009106	lipoate metabolic process	1	1	0.522365	0.704561	Vv_180806_03149
GO:0009107	lipoate biosynthetic process	1	1	0.522365	0.704561	Vv_180806_03149
GO:0009109	coenzyme catabolic process	1	1	0.522365	0.704561	Vv_180806_00498
GO:0009111	vitamin catabolic process	1	1	0.522365	0.704561	Vv_180806_00498
GO:0009120	deoxyribonucleoside metabolic process	1	1	0.522365	0.704561	Vv_180806_01457
GO:0009133	nucleoside diphosphate biosynthetic process	1	1	0.522365	0.704561	Vv_180806_02755
GO:0009138	pyrimidine nucleoside diphosphate metabolic process	1	1	0.522365	0.704561	Vv_180806_02755
GO:0009139	pyrimidine nucleoside diphosphate biosynthetic process	1	1	0.522365	0.704561	Vv_180806_02755
GO:0009143	nucleoside triphosphate catabolic process	1	1	0.522365	0.704561	Vv_180806_01258
GO:0009146	purine nucleoside triphosphate catabolic process	1	1	0.522365	0.704561	Vv_180806_01258
GO:0009154	purine ribonucleotide catabolic process	1	1	0.522365	0.704561	Vv_180806_00604
GO:0009176	pyrimidine deoxyribonucleoside monophosphate metabolic process	1	1	0.522365	0.704561	Vv_180806_00155
GO:0009177	pyrimidine deoxyribonucleoside monophosphate biosynthetic process	1	1	0.522365	0.704561	Vv_180806_00155
GO:0009186	deoxyribonucleoside diphosphate metabolic process	1	1	0.522365	0.704561	Vv_180806_02755
GO:0009187	cyclic nucleotide metabolic process	1	1	0.522365	0.704561	Vv_180806_00779
GO:0009189	deoxyribonucleoside diphosphate biosynthetic process	1	1	0.522365	0.704561	Vv_180806_02755
GO:0009190	cyclic nucleotide biosynthetic process	1	1	0.522365	0.704561	Vv_180806_00779
GO:0009196	pyrimidine deoxyribonucleoside diphosphate metabolic process	1	1	0.522365	0.704561	Vv_180806_02755
GO:0009197	pyrimidine deoxyribonucleoside diphosphate biosynthetic process	1	1	0.522365	0.704561	Vv_180806_02755
GO:0009261	ribonucleotide catabolic process	1	1	0.522365	0.704561	Vv_180806_00604
GO:0009305	protein biotinylation	1	1	0.522365	0.704561	Vv_180806_00916
GO:0009310	amine catabolic process	1	1	0.522365	0.704561	Vv_180806_04175
GO:0009372	quorum sensing	1	1	0.522365	0.704561	Vv_180806_01348
GO:0009398	FMN biosynthetic process	1	1	0.522365	0.704561	Vv_180806_00148
GO:0009441	glycolate metabolic process	1	1	0.522365	0.704561	Vv_180806_01031
GO:0009443	pyridoxal 5'-phosphate salvage	1	1	0.522365	0.704561	Vv_180806_04537
GO:0009448	gamma-aminobutyric acid metabolic process	1	1	0.522365	0.704561	Vv_180806_04563
GO:0009450	gamma-aminobutyric acid catabolic process	1	1	0.522365	0.704561	Vv_180806_04563
GO:0009719	response to endogenous stimulus	1	1	0.522365	0.704561	Vv_180806_02715
GO:0009743	response to carbohydrate	1	1	0.522365	0.704561	Vv_180806_03599
GO:0009746	response to hexose	1	1	0.522365	0.704561	Vv_180806_03599
GO:0009750	response to fructose	1	1	0.522365	0.704561	Vv_180806_03599
GO:0009972	cytidine deamination	1	1	0.522365	0.704561	Vv_180806_02094
GO:0010133	proline catabolic process to glutamate	1	1	0.522365	0.704561	Vv_180806_04426
GO:0010243	response to organonitrogen compound	1	1	0.522365	0.704561	Vv_180806_02715
GO:0010498	proteasomal protein catabolic process	1	1	0.522365	0.704561	Vv_180806_01843
GO:0010563	negative regulation of phosphorus metabolic process	1	1	0.522365	0.704561	Vv_180806_00103
GO:0010948	negative regulation of cell cycle process	1	1	0.522365	0.704561	Vv_180806_00499
GO:0010974	negative regulation of barrier septum assembly	1	1	0.522365	0.704561	Vv_180806_00499
GO:0015703	chromate transport	1	1	0.522365	0.704561	Vv_180806_01485
GO:0015758	glucose transport	1	1	0.522365	0.704561	Vv_180806_02752
GO:0015768	maltose transport	1	1	0.522365	0.704561	Vv_180806_03262
GO:0015771	trehalose transport	1	1	0.522365	0.704561	Vv_180806_03158
GO:0015820	leucine transport	1	1	0.522365	0.704561	Vv_180806_02715
GO:0015821	methionine transport	1	1	0.522365	0.704561	Vv_180806_03161
GO:0015826	threonine transport	1	1	0.522365	0.704561	Vv_180806_04538
GO:0015848	spermidine transport	1	1	0.522365	0.704561	Vv_180806_02381
GO:0015853	adenine transport	1	1	0.522365	0.704561	Vv_180806_03197
GO:0015941	pantothenate catabolic process	1	1	0.522365	0.704561	Vv_180806_00498
GO:0015970	guanosine tetraphosphate biosynthetic process	1	1	0.522365	0.704561	Vv_180806_00604
GO:0015972	guanosine pentaphosphate metabolic process	1	1	0.522365	0.704561	Vv_180806_00604
GO:0015974	guanosine pentaphosphate catabolic process	1	1	0.522365	0.704561	Vv_180806_00604
GO:0015977	carbon fixation	1	1	0.522365	0.704561	Vv_180806_01086
GO:0016246	RNA interference	1	1	0.522365	0.704561	Vv_180806_01019
GO:0016259	selenocysteine metabolic process	1	1	0.522365	0.704561	Vv_180806_02711
GO:0016260	selenocysteine biosynthetic process	1	1	0.522365	0.704561	Vv_180806_02711
GO:0016441	posttranscriptional gene silencing	1	1	0.522365	0.704561	Vv_180806_01019
GO:0016458	gene silencing	1	1	0.522365	0.704561	Vv_180806_01019
GO:0016598	protein arginylation	1	1	0.522365	0.704561	Vv_180806_01843
GO:0018101	protein citrullination	1	1	0.522365	0.704561	Vv_180806_01195
GO:0018131	oxazole or thiazole biosynthetic process	1	1	0.522365	0.704561	Vv_180806_03178
GO:0018160	peptidyl-pyrromethane cofactor linkage	1	1	0.522365	0.704561	Vv_180806_00778
GO:0018195	peptidyl-arginine modification	1	1	0.522365	0.704561	Vv_180806_01195
GO:0018197	peptidyl-aspartic acid modification	1	1	0.522365	0.704561	Vv_180806_04550
GO:0018339	peptidyl-L-beta-methylthioaspartic acid biosynthetic process from peptidyl-aspartic acid	1	1	0.522365	0.704561	Vv_180806_04550
GO:0019217	regulation of fatty acid metabolic process	1	1	0.522365	0.704561	Vv_180806_01945
GO:0019220	regulation of phosphate metabolic process	1	1	0.522365	0.704561	Vv_180806_00103
GO:0019221	cytokine-mediated signaling pathway	1	1	0.522365	0.704561	Vv_180806_02153
GO:0019240	citrulline biosynthetic process	1	1	0.522365	0.704561	Vv_180806_01195
GO:0019242	methylglyoxal biosynthetic process	1	1	0.522365	0.704561	Vv_180806_03484
GO:0019276	UDP-N-acetylgalactosamine metabolic process	1	1	0.522365	0.704561	Vv_180806_00359
GO:0019277	UDP-N-acetylgalactosamine biosynthetic process	1	1	0.522365	0.704561	Vv_180806_00359
GO:0019279	L-methionine biosynthetic process from L-homoserine via cystathionine	1	1	0.522365	0.704561	Vv_180806_02554
GO:0019281	L-methionine biosynthetic process from homoserine via O-succinyl-L-homoserine and cystathionine	1	1	0.522365	0.704561	Vv_180806_02554
GO:0019294	keto-3-deoxy-D-manno-octulosonic acid biosynthetic process	1	1	0.522365	0.704561	Vv_180806_03105
GO:0019379	sulfate assimilation, phosphoadenylyl sulfate reduction by phosphoadenylyl-sulfate reductase (thioredoxin)	1	1	0.522365	0.704561	Vv_180806_01139
GO:0019427	acetyl-CoA biosynthetic process from acetate	1	1	0.522365	0.704561	Vv_180806_00952
GO:0019474	L-lysine catabolic process to acetyl-CoA	1	1	0.522365	0.704561	Vv_180806_03013
GO:0019477	L-lysine catabolic process	1	1	0.522365	0.704561	Vv_180806_03013
GO:0019516	lactate oxidation	1	1	0.522365	0.704561	Vv_180806_04120
GO:0019520	aldonic acid metabolic process	1	1	0.522365	0.704561	Vv_180806_02469
GO:0019521	D-gluconate metabolic process	1	1	0.522365	0.704561	Vv_180806_02469
GO:0019547	arginine catabolic process to ornithine	1	1	0.522365	0.704561	Vv_180806_01195
GO:0019551	glutamate catabolic process to 2-oxoglutarate	1	1	0.522365	0.704561	Vv_180806_02425
GO:0019566	arabinose metabolic process	1	1	0.522365	0.704561	Vv_180806_01915
GO:0019568	arabinose catabolic process	1	1	0.522365	0.704561	Vv_180806_01915
GO:0019588	anaerobic glycerol catabolic process	1	1	0.522365	0.704561	Vv_180806_00887
GO:0019632	shikimate metabolic process	1	1	0.522365	0.704561	Vv_180806_00638
GO:0019662	non-glycolytic fermentation	1	1	0.522365	0.704561	Vv_180806_00887
GO:0019679	propionate metabolic process, methylcitrate cycle	1	1	0.522365	0.704561	Vv_180806_02515
GO:0019805	quinolinate biosynthetic process	1	1	0.522365	0.704561	Vv_180806_01888
GO:0019836	hemolysis by symbiont of host erythrocytes	1	1	0.522365	0.704561	Vv_180806_02551
GO:0019860	uracil metabolic process	1	1	0.522365	0.704561	Vv_180806_01608
GO:0019941	modification-dependent protein catabolic process	1	1	0.522365	0.704561	Vv_180806_01843
GO:0019988	charged-tRNA amino acid modification	1	1	0.522365	0.704561	Vv_180806_00648
GO:0030002	cellular anion homeostasis	1	1	0.522365	0.704561	Vv_180806_00103
GO:0030029	actin filament-based process	1	1	0.522365	0.704561	Vv_180806_03897
GO:0030036	actin cytoskeleton organization	1	1	0.522365	0.704561	Vv_180806_03897
GO:0030174	regulation of DNA-dependent DNA replication initiation	1	1	0.522365	0.704561	Vv_180806_03027
GO:0030259	lipid glycosylation	1	1	0.522365	0.704561	Vv_180806_00217
GO:0030320	cellular monovalent inorganic anion homeostasis	1	1	0.522365	0.704561	Vv_180806_00103
GO:0030423	targeting of mRNA for destruction involved in RNA interference	1	1	0.522365	0.704561	Vv_180806_01019
GO:0030643	cellular phosphate ion homeostasis	1	1	0.522365	0.704561	Vv_180806_00103
GO:0031047	gene silencing by RNA	1	1	0.522365	0.704561	Vv_180806_01019
GO:0031388	organic acid phosphorylation	1	1	0.522365	0.704561	Vv_180806_01386
GO:0031532	actin cytoskeleton reorganization	1	1	0.522365	0.704561	Vv_180806_03897
GO:0031647	regulation of protein stability	1	1	0.522365	0.704561	Vv_180806_00341
GO:0032101	regulation of response to external stimulus	1	1	0.522365	0.704561	Vv_180806_01660
GO:0032264	IMP salvage	1	1	0.522365	0.704561	Vv_180806_01370
GO:0032265	XMP salvage	1	1	0.522365	0.704561	Vv_180806_03196
GO:0032297	negative regulation of DNA-dependent DNA replication initiation	1	1	0.522365	0.704561	Vv_180806_03027
GO:0032329	serine transport	1	1	0.522365	0.704561	Vv_180806_04538
GO:0032466	negative regulation of cytokinesis	1	1	0.522365	0.704561	Vv_180806_00499
GO:0032781	positive regulation of ATPase activity	1	1	0.522365	0.704561	Vv_180806_00081
GO:0033238	regulation of cellular amine metabolic process	1	1	0.522365	0.704561	Vv_180806_00253
GO:0033467	CMP-keto-3-deoxy-D-manno-octulosonic acid metabolic process	1	1	0.522365	0.704561	Vv_180806_01759
GO:0033468	CMP-keto-3-deoxy-D-manno-octulosonic acid biosynthetic process	1	1	0.522365	0.704561	Vv_180806_01759
GO:0033512	L-lysine catabolic process to acetyl-CoA via saccharopine	1	1	0.522365	0.704561	Vv_180806_03013
GO:0033567	DNA replication, Okazaki fragment processing	1	1	0.522365	0.704561	Vv_180806_03170
GO:0033869	nucleoside bisphosphate catabolic process	1	1	0.522365	0.704561	Vv_180806_00604
GO:0034031	ribonucleoside bisphosphate catabolic process	1	1	0.522365	0.704561	Vv_180806_00604
GO:0034034	purine nucleoside bisphosphate catabolic process	1	1	0.522365	0.704561	Vv_180806_00604
GO:0034036	purine ribonucleoside bisphosphate biosynthetic process	1	1	0.522365	0.704561	Vv_180806_00604
GO:0034037	purine ribonucleoside bisphosphate catabolic process	1	1	0.522365	0.704561	Vv_180806_00604
GO:0034097	response to cytokine	1	1	0.522365	0.704561	Vv_180806_02153
GO:0034284	response to monosaccharide	1	1	0.522365	0.704561	Vv_180806_03599
GO:0034309	primary alcohol biosynthetic process	1	1	0.522365	0.704561	Vv_180806_01031
GO:0034471	ncRNA 5'-end processing	1	1	0.522365	0.704561	Vv_180806_01266
GO:0034635	glutathione transport	1	1	0.522365	0.704561	Vv_180806_02590
GO:0034755	iron ion transmembrane transport	1	1	0.522365	0.704561	Vv_180806_03005
GO:0034775	glutathione transmembrane transport	1	1	0.522365	0.704561	Vv_180806_02590
GO:0035194	posttranscriptional gene silencing by RNA	1	1	0.522365	0.704561	Vv_180806_01019
GO:0035235	ionotropic glutamate receptor signaling pathway	1	1	0.522365	0.704561	Vv_180806_01774
GO:0035428	hexose transmembrane transport	1	1	0.522365	0.704561	Vv_180806_02752
GO:0035443	tripeptide transmembrane transport	1	1	0.522365	0.704561	Vv_180806_02590
GO:0035601	protein deacylation	1	1	0.522365	0.704561	Vv_180806_02376
GO:0035998	7,8-dihydroneopterin 3'-triphosphate biosynthetic process	1	1	0.522365	0.704561	Vv_180806_03958
GO:0036046	protein demalonylation	1	1	0.522365	0.704561	Vv_180806_02376
GO:0036047	peptidyl-lysine demalonylation	1	1	0.522365	0.704561	Vv_180806_02376
GO:0036048	protein desuccinylation	1	1	0.522365	0.704561	Vv_180806_02376
GO:0036049	peptidyl-lysine desuccinylation	1	1	0.522365	0.704561	Vv_180806_02376
GO:0040012	regulation of locomotion	1	1	0.522365	0.704561	Vv_180806_01660
GO:0040029	regulation of gene expression, epigenetic	1	1	0.522365	0.704561	Vv_180806_01019
GO:0042219	cellular modified amino acid catabolic process	1	1	0.522365	0.704561	Vv_180806_00498
GO:0042245	RNA repair	1	1	0.522365	0.704561	Vv_180806_00261
GO:0042256	mature ribosome assembly	1	1	0.522365	0.704561	Vv_180806_03141
GO:0042365	water-soluble vitamin catabolic process	1	1	0.522365	0.704561	Vv_180806_00498
GO:0042402	cellular biogenic amine catabolic process	1	1	0.522365	0.704561	Vv_180806_04175
GO:0042436	indole-containing compound catabolic process	1	1	0.522365	0.704561	Vv_180806_04175
GO:0042773	ATP synthesis coupled electron transport	1	1	0.522365	0.704561	Vv_180806_00236
GO:0042775	mitochondrial ATP synthesis coupled electron transport	1	1	0.522365	0.704561	Vv_180806_00236
GO:0042851	L-alanine metabolic process	1	1	0.522365	0.704561	Vv_180806_02716
GO:0042853	L-alanine catabolic process	1	1	0.522365	0.704561	Vv_180806_02716
GO:0042866	pyruvate biosynthetic process	1	1	0.522365	0.704561	Vv_180806_00813
GO:0042883	cysteine transport	1	1	0.522365	0.704561	Vv_180806_02589
GO:0042939	tripeptide transport	1	1	0.522365	0.704561	Vv_180806_02590
GO:0042940	D-amino acid transport	1	1	0.522365	0.704561	Vv_180806_03161
GO:0043087	regulation of GTPase activity	1	1	0.522365	0.704561	Vv_180806_00565
GO:0043096	purine nucleobase salvage	1	1	0.522365	0.704561	Vv_180806_01706
GO:0043100	pyrimidine nucleobase salvage	1	1	0.522365	0.704561	Vv_180806_01608
GO:0043161	proteasome-mediated ubiquitin-dependent protein catabolic process	1	1	0.522365	0.704561	Vv_180806_01843
GO:0043171	peptide catabolic process	1	1	0.522365	0.704561	Vv_180806_03950
GO:0043200	response to amino acid	1	1	0.522365	0.704561	Vv_180806_02715
GO:0043201	response to leucine	1	1	0.522365	0.704561	Vv_180806_02715
GO:0043487	regulation of RNA stability	1	1	0.522365	0.704561	Vv_180806_01019
GO:0043543	protein acylation	1	1	0.522365	0.704561	Vv_180806_01449
GO:0043547	positive regulation of GTPase activity	1	1	0.522365	0.704561	Vv_180806_00565
GO:0043632	modification-dependent macromolecule catabolic process	1	1	0.522365	0.704561	Vv_180806_01843
GO:0043647	inositol phosphate metabolic process	1	1	0.522365	0.704561	Vv_180806_00087
GO:0043649	dicarboxylic acid catabolic process	1	1	0.522365	0.704561	Vv_180806_02425
GO:0044211	CTP salvage	1	1	0.522365	0.704561	Vv_180806_02773
GO:0044571	[2Fe-2S] cluster assembly	1	1	0.522365	0.704561	Vv_180806_00084
GO:0045312	nor-spermidine biosynthetic process	1	1	0.522365	0.704561	Vv_180806_02794
GO:0045786	negative regulation of cell cycle	1	1	0.522365	0.704561	Vv_180806_00499
GO:0045900	negative regulation of translational elongation	1	1	0.522365	0.704561	Vv_180806_00132
GO:0045913	positive regulation of carbohydrate metabolic process	1	1	0.522365	0.704561	Vv_180806_04544
GO:0045930	negative regulation of mitotic cell cycle	1	1	0.522365	0.704561	Vv_180806_00499
GO:0045936	negative regulation of phosphate metabolic process	1	1	0.522365	0.704561	Vv_180806_00103
GO:0045947	negative regulation of translational initiation	1	1	0.522365	0.704561	Vv_180806_01331
GO:0045948	positive regulation of translational initiation	1	1	0.522365	0.704561	Vv_180806_01331
GO:0045974	regulation of translation, ncRNA-mediated	1	1	0.522365	0.704561	Vv_180806_01019
GO:0046039	GTP metabolic process	1	1	0.522365	0.704561	Vv_180806_00076
GO:0046051	UTP metabolic process	1	1	0.522365	0.704561	Vv_180806_00076
GO:0046058	cAMP metabolic process	1	1	0.522365	0.704561	Vv_180806_00779
GO:0046072	dTDP metabolic process	1	1	0.522365	0.704561	Vv_180806_02755
GO:0046073	dTMP metabolic process	1	1	0.522365	0.704561	Vv_180806_00155
GO:0046083	adenine metabolic process	1	1	0.522365	0.704561	Vv_180806_01706
GO:0046084	adenine biosynthetic process	1	1	0.522365	0.704561	Vv_180806_01706
GO:0046087	cytidine metabolic process	1	1	0.522365	0.704561	Vv_180806_02094
GO:0046104	thymidine metabolic process	1	1	0.522365	0.704561	Vv_180806_01457
GO:0046107	uracil biosynthetic process	1	1	0.522365	0.704561	Vv_180806_01608
GO:0046125	pyrimidine deoxyribonucleoside metabolic process	1	1	0.522365	0.704561	Vv_180806_01457
GO:0046130	purine ribonucleoside catabolic process	1	1	0.522365	0.704561	Vv_180806_00604
GO:0046133	pyrimidine ribonucleoside catabolic process	1	1	0.522365	0.704561	Vv_180806_02094
GO:0046135	pyrimidine nucleoside catabolic process	1	1	0.522365	0.704561	Vv_180806_02094
GO:0046146	tetrahydrobiopterin metabolic process	1	1	0.522365	0.704561	Vv_180806_03875
GO:0046165	alcohol biosynthetic process	1	1	0.522365	0.704561	Vv_180806_01031
GO:0046167	glycerol-3-phosphate biosynthetic process	1	1	0.522365	0.704561	Vv_180806_00993
GO:0046168	glycerol-3-phosphate catabolic process	1	1	0.522365	0.704561	Vv_180806_00993
GO:0046204	nor-spermidine metabolic process	1	1	0.522365	0.704561	Vv_180806_02794
GO:0046218	indolalkylamine catabolic process	1	1	0.522365	0.704561	Vv_180806_04175
GO:0046295	glycolate biosynthetic process	1	1	0.522365	0.704561	Vv_180806_01031
GO:0046337	phosphatidylethanolamine metabolic process	1	1	0.522365	0.704561	Vv_180806_00999
GO:0046352	disaccharide catabolic process	1	1	0.522365	0.704561	Vv_180806_03157
GO:0046386	deoxyribose phosphate catabolic process	1	1	0.522365	0.704561	Vv_180806_01456
GO:0046400	keto-3-deoxy-D-manno-octulosonic acid metabolic process	1	1	0.522365	0.704561	Vv_180806_03105
GO:0046440	L-lysine metabolic process	1	1	0.522365	0.704561	Vv_180806_03013
GO:0046443	FAD metabolic process	1	1	0.522365	0.704561	Vv_180806_00148
GO:0046444	FMN metabolic process	1	1	0.522365	0.704561	Vv_180806_00148
GO:0046452	dihydrofolate metabolic process	1	1	0.522365	0.704561	Vv_180806_01699
GO:0046484	oxazole or thiazole metabolic process	1	1	0.522365	0.704561	Vv_180806_03178
GO:0046710	GDP metabolic process	1	1	0.522365	0.704561	Vv_180806_00520
GO:0046838	phosphorylated carbohydrate dephosphorylation	1	1	0.522365	0.704561	Vv_180806_00087
GO:0046855	inositol phosphate dephosphorylation	1	1	0.522365	0.704561	Vv_180806_00087
GO:0046874	quinolinate metabolic process	1	1	0.522365	0.704561	Vv_180806_01888
GO:0046890	regulation of lipid biosynthetic process	1	1	0.522365	0.704561	Vv_180806_02732
GO:0046900	tetrahydrofolylpolyglutamate metabolic process	1	1	0.522365	0.704561	Vv_180806_01699
GO:0046901	tetrahydrofolylpolyglutamate biosynthetic process	1	1	0.522365	0.704561	Vv_180806_01699
GO:0048473	D-methionine transport	1	1	0.522365	0.704561	Vv_180806_03161
GO:0050795	regulation of behavior	1	1	0.522365	0.704561	Vv_180806_01660
GO:0050821	protein stabilization	1	1	0.522365	0.704561	Vv_180806_00341
GO:0050920	regulation of chemotaxis	1	1	0.522365	0.704561	Vv_180806_01660
GO:0050992	dimethylallyl diphosphate biosynthetic process	1	1	0.522365	0.704561	Vv_180806_00144
GO:0050993	dimethylallyl diphosphate metabolic process	1	1	0.522365	0.704561	Vv_180806_00144
GO:0051053	negative regulation of DNA metabolic process	1	1	0.522365	0.704561	Vv_180806_03027
GO:0051066	dihydrobiopterin metabolic process	1	1	0.522365	0.704561	Vv_180806_03958
GO:0051129	negative regulation of cellular component organization	1	1	0.522365	0.704561	Vv_180806_00499
GO:0051174	regulation of phosphorus metabolic process	1	1	0.522365	0.704561	Vv_180806_00103
GO:0051258	protein polymerization	1	1	0.522365	0.704561	Vv_180806_00213
GO:0051262	protein tetramerization	1	1	0.522365	0.704561	Vv_180806_00994
GO:0052331	hemolysis in other organism involved in symbiotic interaction	1	1	0.522365	0.704561	Vv_180806_02551
GO:0052652	cyclic purine nucleotide metabolic process	1	1	0.522365	0.704561	Vv_180806_00779
GO:0052837	thiazole biosynthetic process	1	1	0.522365	0.704561	Vv_180806_03178
GO:0052838	thiazole metabolic process	1	1	0.522365	0.704561	Vv_180806_03178
GO:0052863	1-deoxy-D-xylulose 5-phosphate metabolic process	1	1	0.522365	0.704561	Vv_180806_03183
GO:0052865	1-deoxy-D-xylulose 5-phosphate biosynthetic process	1	1	0.522365	0.704561	Vv_180806_03183
GO:0055062	phosphate ion homeostasis	1	1	0.522365	0.704561	Vv_180806_00103
GO:0055070	copper ion homeostasis	1	1	0.522365	0.704561	Vv_180806_00099
GO:0055081	anion homeostasis	1	1	0.522365	0.704561	Vv_180806_00103
GO:0055083	monovalent inorganic anion homeostasis	1	1	0.522365	0.704561	Vv_180806_00103
GO:0060274	maintenance of stationary phase	1	1	0.522365	0.704561	Vv_180806_00341
GO:0061615	glycolytic process through fructose-6-phosphate	1	1	0.522365	0.704561	Vv_180806_00973
GO:0070084	protein initiator methionine removal	1	1	0.522365	0.704561	Vv_180806_01570
GO:0070206	protein trimerization	1	1	0.522365	0.704561	Vv_180806_01887
GO:0070417	cellular response to cold	1	1	0.522365	0.704561	Vv_180806_03507
GO:0070929	trans-translation	1	1	0.522365	0.704561	Vv_180806_00029
GO:0071310	cellular response to organic substance	1	1	0.522365	0.704561	Vv_180806_02153
GO:0071345	cellular response to cytokine stimulus	1	1	0.522365	0.704561	Vv_180806_02153
GO:0071545	inositol phosphate catabolic process	1	1	0.522365	0.704561	Vv_180806_00087
GO:0071577	zinc II ion transmembrane transport	1	1	0.522365	0.704561	Vv_180806_03009
GO:0071596	ubiquitin-dependent protein catabolic process via the N-end rule pathway	1	1	0.522365	0.704561	Vv_180806_01843
GO:0071951	conversion of methionyl-tRNA to N-formyl-methionyl-tRNA	1	1	0.522365	0.704561	Vv_180806_00648
GO:0072387	flavin adenine dinucleotide metabolic process	1	1	0.522365	0.704561	Vv_180806_00148
GO:0072388	flavin adenine dinucleotide biosynthetic process	1	1	0.522365	0.704561	Vv_180806_00148
GO:0072501	cellular divalent inorganic anion homeostasis	1	1	0.522365	0.704561	Vv_180806_00103
GO:0072502	cellular trivalent inorganic anion homeostasis	1	1	0.522365	0.704561	Vv_180806_00103
GO:0072505	divalent inorganic anion homeostasis	1	1	0.522365	0.704561	Vv_180806_00103
GO:0072506	trivalent inorganic anion homeostasis	1	1	0.522365	0.704561	Vv_180806_00103
GO:0072523	purine-containing compound catabolic process	1	1	0.522365	0.704561	Vv_180806_00604
GO:0072529	pyrimidine-containing compound catabolic process	1	1	0.522365	0.704561	Vv_180806_02094
GO:0072530	purine-containing compound transmembrane transport	1	1	0.522365	0.704561	Vv_180806_03197
GO:0090069	regulation of ribosome biogenesis	1	1	0.522365	0.704561	Vv_180806_03141
GO:0090071	negative regulation of ribosome biogenesis	1	1	0.522365	0.704561	Vv_180806_03141
GO:0090329	regulation of DNA-dependent DNA replication	1	1	0.522365	0.704561	Vv_180806_03027
GO:0090527	actin filament reorganization	1	1	0.522365	0.704561	Vv_180806_03897
GO:0097056	selenocysteinyl-tRNA(Sec) biosynthetic process	1	1	0.522365	0.704561	Vv_180806_02711
GO:0097292	XMP metabolic process	1	1	0.522365	0.704561	Vv_180806_03196
GO:0097293	XMP biosynthetic process	1	1	0.522365	0.704561	Vv_180806_03196
GO:0097502	mannosylation	1	1	0.522365	0.704561	Vv_180806_02971
GO:0098732	macromolecule deacylation	1	1	0.522365	0.704561	Vv_180806_02376
GO:1901069	guanosine-containing compound catabolic process	1	1	0.522365	0.704561	Vv_180806_00604
GO:1901698	response to nitrogen compound	1	1	0.522365	0.704561	Vv_180806_02715
GO:1901892	negative regulation of cell septum assembly	1	1	0.522365	0.704561	Vv_180806_00499
GO:1902047	polyamine transmembrane transport	1	1	0.522365	0.704561	Vv_180806_02381
GO:1902223	erythrose 4-phosphate/phosphoenolpyruvate family amino acid biosynthetic process	1	1	0.522365	0.704561	Vv_180806_00128
GO:1902413	negative regulation of mitotic cytokinesis	1	1	0.522365	0.704561	Vv_180806_00499
GO:1903437	negative regulation of mitotic cytokinetic process	1	1	0.522365	0.704561	Vv_180806_00499
GO:1903711	spermidine transmembrane transport	1	1	0.522365	0.704561	Vv_180806_02381
GO:1904659	glucose transmembrane transport	1	1	0.522365	0.704561	Vv_180806_02752
GO:1904823	purine nucleobase transmembrane transport	1	1	0.522365	0.704561	Vv_180806_03197
GO:1904981	maltose transmembrane transport	1	1	0.522365	0.704561	Vv_180806_03262
GO:2000104	negative regulation of DNA-dependent DNA replication	1	1	0.522365	0.704561	Vv_180806_03027
GO:0002943	tRNA dihydrouridine synthesis	2	3	0.533538	0.704561	Vv_180806_00947;Vv_180806_01133
GO:0005991	trehalose metabolic process	2	3	0.533538	0.704561	Vv_180806_03157;Vv_180806_03159
GO:0006027	glycosaminoglycan catabolic process	2	3	0.533538	0.704561	Vv_180806_01016;Vv_180806_01364
GO:0006097	glyoxylate cycle	2	3	0.533538	0.704561	Vv_180806_00096;Vv_180806_01838
GO:0006119	oxidative phosphorylation	2	3	0.533538	0.704561	Vv_180806_00236;Vv_180806_02392
GO:0006545	glycine biosynthetic process	2	3	0.533538	0.704561	Vv_180806_03151;Vv_180806_03587
GO:0006655	phosphatidylglycerol biosynthetic process	2	3	0.533538	0.704561	Vv_180806_00913;Vv_180806_02639
GO:0008216	spermidine metabolic process	2	3	0.533538	0.704561	Vv_180806_02072;Vv_180806_02794
GO:0008295	spermidine biosynthetic process	2	3	0.533538	0.704561	Vv_180806_02072;Vv_180806_02794
GO:0009164	nucleoside catabolic process	2	3	0.533538	0.704561	Vv_180806_00604;Vv_180806_02094
GO:0009253	peptidoglycan catabolic process	2	3	0.533538	0.704561	Vv_180806_01016;Vv_180806_01364
GO:0009307	DNA restriction-modification system	2	3	0.533538	0.704561	Vv_180806_01120;Vv_180806_01125
GO:0009409	response to cold	2	3	0.533538	0.704561	Vv_180806_03507;Vv_180806_03938
GO:0010564	regulation of cell cycle process	2	3	0.533538	0.704561	Vv_180806_00499;Vv_180806_02989
GO:0010565	regulation of cellular ketone metabolic process	2	3	0.533538	0.704561	Vv_180806_00253;Vv_180806_01945
GO:0015766	disaccharide transport	2	3	0.533538	0.704561	Vv_180806_03158;Vv_180806_03262
GO:0015772	oligosaccharide transport	2	3	0.533538	0.704561	Vv_180806_03158;Vv_180806_03262
GO:0018065	protein-cofactor linkage	2	3	0.533538	0.704561	Vv_180806_00778;Vv_180806_03149
GO:0019321	pentose metabolic process	2	3	0.533538	0.704561	Vv_180806_01915;Vv_180806_03426
GO:0019323	pentose catabolic process	2	3	0.533538	0.704561	Vv_180806_01915;Vv_180806_03426
GO:0030490	maturation of SSU-rRNA	2	3	0.533538	0.704561	Vv_180806_00238;Vv_180806_00416
GO:0032465	regulation of cytokinesis	2	3	0.533538	0.704561	Vv_180806_00499;Vv_180806_02989
GO:0032954	regulation of cytokinetic process	2	3	0.533538	0.704561	Vv_180806_00499;Vv_180806_02989
GO:0035672	oligopeptide transmembrane transport	2	3	0.533538	0.704561	Vv_180806_00010;Vv_180806_02590
GO:0044093	positive regulation of molecular function	2	3	0.533538	0.704561	Vv_180806_00081;Vv_180806_00565
GO:0044208	'de novo' AMP biosynthetic process	2	3	0.533538	0.704561	Vv_180806_01024;Vv_180806_02695
GO:0044355	clearance of foreign intracellular DNA	2	3	0.533538	0.704561	Vv_180806_01120;Vv_180806_01125
GO:0046185	aldehyde catabolic process	2	3	0.533538	0.704561	Vv_180806_00882;Vv_180806_01594
GO:0046471	phosphatidylglycerol metabolic process	2	3	0.533538	0.704561	Vv_180806_00913;Vv_180806_02639
GO:0046487	glyoxylate metabolic process	2	3	0.533538	0.704561	Vv_180806_00096;Vv_180806_01838
GO:0051052	regulation of DNA metabolic process	2	3	0.533538	0.704561	Vv_180806_00704;Vv_180806_03027
GO:0051726	regulation of cell cycle	2	3	0.533538	0.704561	Vv_180806_00499;Vv_180806_02989
GO:0072337	modified amino acid transport	2	3	0.533538	0.704561	Vv_180806_00010;Vv_180806_02590
GO:1901658	glycosyl compound catabolic process	2	3	0.533538	0.704561	Vv_180806_00604;Vv_180806_02094
GO:1901891	regulation of cell septum assembly	2	3	0.533538	0.704561	Vv_180806_00499;Vv_180806_02989
GO:0018193	peptidyl-amino acid modification	32	61	0.538324	0.709569	Vv_180806_00142;Vv_180806_00191;Vv_180806_00341;Vv_180806_00411;Vv_180806_00460;Vv_180806_00526;Vv_180806_00560;Vv_180806_00778;Vv_180806_01049;Vv_180806_01053;Vv_180806_01195;Vv_180806_01311;Vv_180806_01405;Vv_180806_01535;Vv_180806_01638;Vv_180806_01661;Vv_180806_02376;Vv_180806_02593;Vv_180806_02677;Vv_180806_02938;Vv_180806_02943;Vv_180806_03296;Vv_180806_03486;Vv_180806_03739;Vv_180806_03797…
GO:0051252	regulation of RNA metabolic process	147	282	0.540881	0.709569	Vv_180806_00007;Vv_180806_00058;Vv_180806_00130;Vv_180806_00151;Vv_180806_00152;Vv_180806_00165;Vv_180806_00187;Vv_180806_00189;Vv_180806_00203;Vv_180806_00271;Vv_180806_00323;Vv_180806_00330;Vv_180806_00354;Vv_180806_00372;Vv_180806_00527;Vv_180806_00528;Vv_180806_00560;Vv_180806_00561;Vv_180806_00649;Vv_180806_00732;Vv_180806_00758;Vv_180806_00766;Vv_180806_00832;Vv_180806_00916;Vv_180806_00924…
GO:0000162	tryptophan biosynthetic process	3	5	0.541911	0.709569	Vv_180806_02814;Vv_180806_02817;Vv_180806_02818
GO:0006808	regulation of nitrogen utilization	3	5	0.541911	0.709569	Vv_180806_00561;Vv_180806_01569;Vv_180806_01590
GO:0006873	cellular ion homeostasis	3	5	0.541911	0.709569	Vv_180806_00099;Vv_180806_00103;Vv_180806_00772
GO:0015942	formate metabolic process	3	5	0.541911	0.709569	Vv_180806_02105;Vv_180806_02106;Vv_180806_02108
GO:0019740	nitrogen utilization	3	5	0.541911	0.709569	Vv_180806_00561;Vv_180806_01569;Vv_180806_01590
GO:0042435	indole-containing compound biosynthetic process	3	5	0.541911	0.709569	Vv_180806_02814;Vv_180806_02817;Vv_180806_02818
GO:0046219	indolalkylamine biosynthetic process	3	5	0.541911	0.709569	Vv_180806_02814;Vv_180806_02817;Vv_180806_02818
GO:0055082	cellular chemical homeostasis	3	5	0.541911	0.709569	Vv_180806_00099;Vv_180806_00103;Vv_180806_00772
GO:0019219	regulation of nucleobase-containing compound metabolic process	148	284	0.542989	0.71038	Vv_180806_00007;Vv_180806_00058;Vv_180806_00130;Vv_180806_00151;Vv_180806_00152;Vv_180806_00165;Vv_180806_00187;Vv_180806_00189;Vv_180806_00203;Vv_180806_00271;Vv_180806_00323;Vv_180806_00330;Vv_180806_00354;Vv_180806_00372;Vv_180806_00527;Vv_180806_00528;Vv_180806_00560;Vv_180806_00561;Vv_180806_00649;Vv_180806_00704;Vv_180806_00732;Vv_180806_00758;Vv_180806_00766;Vv_180806_00832;Vv_180806_00916…
GO:0090502	RNA phosphodiester bond hydrolysis, endonucleolytic	4	7	0.548882	0.716879	Vv_180806_00699;Vv_180806_01303;Vv_180806_01596;Vv_180806_02768
GO:1901071	glucosamine-containing compound metabolic process	4	7	0.548882	0.716879	Vv_180806_02348;Vv_180806_03035;Vv_180806_04058;Vv_180806_04502
GO:0009309	amine biosynthetic process	5	9	0.554977	0.722403	Vv_180806_02072;Vv_180806_02794;Vv_180806_02814;Vv_180806_02817;Vv_180806_02818
GO:0042401	cellular biogenic amine biosynthetic process	5	9	0.554977	0.722403	Vv_180806_02072;Vv_180806_02794;Vv_180806_02814;Vv_180806_02817;Vv_180806_02818
GO:0044275	cellular carbohydrate catabolic process	5	9	0.554977	0.722403	Vv_180806_00887;Vv_180806_01509;Vv_180806_03157;Vv_180806_03378;Vv_180806_04526
GO:0090150	establishment of protein localization to membrane	5	9	0.554977	0.722403	Vv_180806_00698;Vv_180806_00806;Vv_180806_01351;Vv_180806_01579;Vv_180806_01656
GO:0006766	vitamin metabolic process	23	44	0.559323	0.724061	Vv_180806_00148;Vv_180806_00342;Vv_180806_00498;Vv_180806_01277;Vv_180806_01306;Vv_180806_01375;Vv_180806_01376;Vv_180806_01421;Vv_180806_01529;Vv_180806_01694;Vv_180806_01744;Vv_180806_01946;Vv_180806_02568;Vv_180806_02591;Vv_180806_02771;Vv_180806_03178;Vv_180806_03183;Vv_180806_03188;Vv_180806_03190;Vv_180806_03753;Vv_180806_04348;Vv_180806_04429;Vv_180806_04713
GO:0006767	water-soluble vitamin metabolic process	23	44	0.559323	0.724061	Vv_180806_00148;Vv_180806_00342;Vv_180806_00498;Vv_180806_01277;Vv_180806_01306;Vv_180806_01375;Vv_180806_01376;Vv_180806_01421;Vv_180806_01529;Vv_180806_01694;Vv_180806_01744;Vv_180806_01946;Vv_180806_02568;Vv_180806_02591;Vv_180806_02771;Vv_180806_03178;Vv_180806_03183;Vv_180806_03188;Vv_180806_03190;Vv_180806_03753;Vv_180806_04348;Vv_180806_04429;Vv_180806_04713
GO:0006605	protein targeting	6	11	0.560458	0.724061	Vv_180806_00210;Vv_180806_00419;Vv_180806_00806;Vv_180806_00923;Vv_180806_01351;Vv_180806_01656
GO:0006886	intracellular protein transport	6	11	0.560458	0.724061	Vv_180806_00210;Vv_180806_00419;Vv_180806_00806;Vv_180806_00923;Vv_180806_01351;Vv_180806_01656
GO:0009432	SOS response	6	11	0.560458	0.724061	Vv_180806_00706;Vv_180806_01158;Vv_180806_01327;Vv_180806_01875;Vv_180806_02802;Vv_180806_02840
GO:0046907	intracellular transport	6	11	0.560458	0.724061	Vv_180806_00210;Vv_180806_00419;Vv_180806_00806;Vv_180806_00923;Vv_180806_01351;Vv_180806_01656
GO:0072657	protein localization to membrane	6	11	0.560458	0.724061	Vv_180806_00698;Vv_180806_00806;Vv_180806_01351;Vv_180806_01579;Vv_180806_01656;Vv_180806_01752
GO:1902580	single-organism cellular localization	6	11	0.560458	0.724061	Vv_180806_00698;Vv_180806_00806;Vv_180806_01351;Vv_180806_01579;Vv_180806_01656;Vv_180806_01752
GO:1902582	single-organism intracellular transport	6	11	0.560458	0.724061	Vv_180806_00210;Vv_180806_00419;Vv_180806_00806;Vv_180806_00923;Vv_180806_01351;Vv_180806_01656
GO:0006576	cellular biogenic amine metabolic process	7	13	0.565478	0.72933	Vv_180806_02072;Vv_180806_02794;Vv_180806_02814;Vv_180806_02817;Vv_180806_02818;Vv_180806_03366;Vv_180806_04175
GO:0006979	response to oxidative stress	7	13	0.565478	0.72933	Vv_180806_00968;Vv_180806_02538;Vv_180806_02588;Vv_180806_02857;Vv_180806_02890;Vv_180806_03918;Vv_180806_03919
GO:0006779	porphyrin-containing compound biosynthetic process	9	17	0.574497	0.738503	Vv_180806_00563;Vv_180806_00570;Vv_180806_00778;Vv_180806_00935;Vv_180806_01257;Vv_180806_01408;Vv_180806_02771;Vv_180806_03042;Vv_180806_03110
GO:0065009	regulation of molecular function	9	17	0.574497	0.738503	Vv_180806_00023;Vv_180806_00081;Vv_180806_00187;Vv_180806_00228;Vv_180806_00327;Vv_180806_00565;Vv_180806_01022;Vv_180806_01590;Vv_180806_02138
GO:1901661	quinone metabolic process	9	17	0.574497	0.738503	Vv_180806_00578;Vv_180806_00599;Vv_180806_00813;Vv_180806_01290;Vv_180806_02787;Vv_180806_02927;Vv_180806_02928;Vv_180806_02929;Vv_180806_03131
GO:1901663	quinone biosynthetic process	9	17	0.574497	0.738503	Vv_180806_00578;Vv_180806_00599;Vv_180806_00813;Vv_180806_01290;Vv_180806_02787;Vv_180806_02927;Vv_180806_02928;Vv_180806_02929;Vv_180806_03131
GO:0006464	cellular protein modification process	58	112	0.577505	0.741139	Vv_180806_00142;Vv_180806_00191;Vv_180806_00341;Vv_180806_00411;Vv_180806_00460;Vv_180806_00461;Vv_180806_00526;Vv_180806_00560;Vv_180806_00648;Vv_180806_00657;Vv_180806_00778;Vv_180806_00796;Vv_180806_00916;Vv_180806_00948;Vv_180806_01049;Vv_180806_01053;Vv_180806_01195;Vv_180806_01311;Vv_180806_01322;Vv_180806_01405;Vv_180806_01449;Vv_180806_01535;Vv_180806_01570;Vv_180806_01638;Vv_180806_01660…
GO:0036211	protein modification process	58	112	0.577505	0.741139	Vv_180806_00142;Vv_180806_00191;Vv_180806_00341;Vv_180806_00411;Vv_180806_00460;Vv_180806_00461;Vv_180806_00526;Vv_180806_00560;Vv_180806_00648;Vv_180806_00657;Vv_180806_00778;Vv_180806_00796;Vv_180806_00916;Vv_180806_00948;Vv_180806_01049;Vv_180806_01053;Vv_180806_01195;Vv_180806_01311;Vv_180806_01322;Vv_180806_01405;Vv_180806_01449;Vv_180806_01535;Vv_180806_01570;Vv_180806_01638;Vv_180806_01660…
GO:0006778	porphyrin-containing compound metabolic process	10	19	0.578614	0.741948	Vv_180806_00563;Vv_180806_00570;Vv_180806_00775;Vv_180806_00778;Vv_180806_00935;Vv_180806_01257;Vv_180806_01408;Vv_180806_02771;Vv_180806_03042;Vv_180806_03110
GO:0042221	response to chemical	41	80	0.615755	0.788921	Vv_180806_00098;Vv_180806_00254;Vv_180806_00763;Vv_180806_00968;Vv_180806_01247;Vv_180806_01617;Vv_180806_01629;Vv_180806_01642;Vv_180806_01647;Vv_180806_01648;Vv_180806_01659;Vv_180806_01660;Vv_180806_01661;Vv_180806_01662;Vv_180806_01664;Vv_180806_01665;Vv_180806_01909;Vv_180806_02092;Vv_180806_02153;Vv_180806_02538;Vv_180806_02588;Vv_180806_02715;Vv_180806_02742;Vv_180806_02857;Vv_180806_03032…
GO:0022900	electron transport chain	33	65	0.643113	0.823292	Vv_180806_00079;Vv_180806_00235;Vv_180806_00236;Vv_180806_00237;Vv_180806_00567;Vv_180806_00739;Vv_180806_00763;Vv_180806_00818;Vv_180806_00985;Vv_180806_00986;Vv_180806_01368;Vv_180806_01540;Vv_180806_01543;Vv_180806_01544;Vv_180806_01589;Vv_180806_01612;Vv_180806_01877;Vv_180806_02392;Vv_180806_02603;Vv_180806_02663;Vv_180806_02845;Vv_180806_02847;Vv_180806_02848;Vv_180806_02856;Vv_180806_03015…
GO:0022607	cellular component assembly	44	87	0.664878	0.850451	Vv_180806_00078;Vv_180806_00080;Vv_180806_00081;Vv_180806_00083;Vv_180806_00084;Vv_180806_00175;Vv_180806_00213;Vv_180806_00271;Vv_180806_00341;Vv_180806_00354;Vv_180806_00372;Vv_180806_00416;Vv_180806_00435;Vv_180806_00494;Vv_180806_00499;Vv_180806_00533;Vv_180806_00568;Vv_180806_00780;Vv_180806_00994;Vv_180806_01019;Vv_180806_01059;Vv_180806_01287;Vv_180806_01297;Vv_180806_01409;Vv_180806_01527…
GO:1901136	carbohydrate derivative catabolic process	8	16	0.667058	0.852535	Vv_180806_00604;Vv_180806_00993;Vv_180806_01016;Vv_180806_01364;Vv_180806_01456;Vv_180806_01458;Vv_180806_02094;Vv_180806_04502
GO:0032392	DNA geometric change	6	12	0.672159	0.85764	Vv_180806_00612;Vv_180806_00738;Vv_180806_01110;Vv_180806_01875;Vv_180806_03483;Vv_180806_04366
GO:0032508	DNA duplex unwinding	6	12	0.672159	0.85764	Vv_180806_00612;Vv_180806_00738;Vv_180806_01110;Vv_180806_01875;Vv_180806_03483;Vv_180806_04366
GO:0009110	vitamin biosynthetic process	21	42	0.673431	0.85785	Vv_180806_00148;Vv_180806_00342;Vv_180806_01277;Vv_180806_01306;Vv_180806_01375;Vv_180806_01376;Vv_180806_01421;Vv_180806_01529;Vv_180806_01694;Vv_180806_01946;Vv_180806_02568;Vv_180806_02591;Vv_180806_02771;Vv_180806_03178;Vv_180806_03183;Vv_180806_03188;Vv_180806_03190;Vv_180806_03753;Vv_180806_04348;Vv_180806_04429;Vv_180806_04713
GO:0042364	water-soluble vitamin biosynthetic process	21	42	0.673431	0.85785	Vv_180806_00148;Vv_180806_00342;Vv_180806_01277;Vv_180806_01306;Vv_180806_01375;Vv_180806_01376;Vv_180806_01421;Vv_180806_01529;Vv_180806_01694;Vv_180806_01946;Vv_180806_02568;Vv_180806_02591;Vv_180806_02771;Vv_180806_03178;Vv_180806_03183;Vv_180806_03188;Vv_180806_03190;Vv_180806_03753;Vv_180806_04348;Vv_180806_04429;Vv_180806_04713
GO:0009233	menaquinone metabolic process	4	8	0.684719	0.867946	Vv_180806_00578;Vv_180806_02927;Vv_180806_02928;Vv_180806_02929
GO:0009234	menaquinone biosynthetic process	4	8	0.684719	0.867946	Vv_180806_00578;Vv_180806_02927;Vv_180806_02928;Vv_180806_02929
GO:0019400	alditol metabolic process	4	8	0.684719	0.867946	Vv_180806_00887;Vv_180806_01070;Vv_180806_01509;Vv_180806_03378
GO:0048878	chemical homeostasis	4	8	0.684719	0.867946	Vv_180806_00099;Vv_180806_00103;Vv_180806_00772;Vv_180806_03005
GO:0050801	ion homeostasis	4	8	0.684719	0.867946	Vv_180806_00099;Vv_180806_00103;Vv_180806_00772;Vv_180806_03005
GO:0098771	inorganic ion homeostasis	4	8	0.684719	0.867946	Vv_180806_00099;Vv_180806_00103;Vv_180806_00772;Vv_180806_03005
GO:0009605	response to external stimulus	30	60	0.685324	0.868003	Vv_180806_00254;Vv_180806_00706;Vv_180806_01158;Vv_180806_01247;Vv_180806_01327;Vv_180806_01642;Vv_180806_01647;Vv_180806_01648;Vv_180806_01659;Vv_180806_01660;Vv_180806_01661;Vv_180806_01662;Vv_180806_01664;Vv_180806_01665;Vv_180806_01875;Vv_180806_01909;Vv_180806_02742;Vv_180806_02802;Vv_180806_02840;Vv_180806_03083;Vv_180806_03180;Vv_180806_03295;Vv_180806_03404;Vv_180806_03429;Vv_180806_03620…
GO:0009254	peptidoglycan turnover	3	6	0.697405	0.878991	Vv_180806_00137;Vv_180806_00384;Vv_180806_02348
GO:0019184	nonribosomal peptide biosynthetic process	3	6	0.697405	0.878991	Vv_180806_01268;Vv_180806_01346;Vv_180806_04505
GO:0019320	hexose catabolic process	3	6	0.697405	0.878991	Vv_180806_00996;Vv_180806_01496;Vv_180806_01915
GO:0055065	metal ion homeostasis	3	6	0.697405	0.878991	Vv_180806_00099;Vv_180806_00772;Vv_180806_03005
GO:0055076	transition metal ion homeostasis	3	6	0.697405	0.878991	Vv_180806_00099;Vv_180806_00772;Vv_180806_03005
GO:0097164	ammonium ion metabolic process	3	6	0.697405	0.878991	Vv_180806_02072;Vv_180806_02794;Vv_180806_03366
GO:0001121	transcription from bacterial-type RNA polymerase promoter	2	4	0.720433	0.894192	Vv_180806_00271;Vv_180806_01658
GO:0001123	transcription initiation from bacterial-type RNA polymerase promoter	2	4	0.720433	0.894192	Vv_180806_00271;Vv_180806_01658
GO:0005984	disaccharide metabolic process	2	4	0.720433	0.894192	Vv_180806_03157;Vv_180806_03159
GO:0006591	ornithine metabolic process	2	4	0.720433	0.894192	Vv_180806_01089;Vv_180806_01195
GO:0006595	polyamine metabolic process	2	4	0.720433	0.894192	Vv_180806_02072;Vv_180806_02794
GO:0006596	polyamine biosynthetic process	2	4	0.720433	0.894192	Vv_180806_02072;Vv_180806_02794
GO:0006826	iron ion transport	2	4	0.720433	0.894192	Vv_180806_00772;Vv_180806_03005
GO:0006857	oligopeptide transport	2	4	0.720433	0.894192	Vv_180806_00010;Vv_180806_02590
GO:0006875	cellular metal ion homeostasis	2	4	0.720433	0.894192	Vv_180806_00099;Vv_180806_00772
GO:0006952	defense response	2	4	0.720433	0.894192	Vv_180806_01120;Vv_180806_01125
GO:0030003	cellular cation homeostasis	2	4	0.720433	0.894192	Vv_180806_00099;Vv_180806_00772
GO:0030091	protein repair	2	4	0.720433	0.894192	Vv_180806_01322;Vv_180806_02890
GO:0032775	DNA methylation on adenine	2	4	0.720433	0.894192	Vv_180806_01103;Vv_180806_01120
GO:0043462	regulation of ATPase activity	2	4	0.720433	0.894192	Vv_180806_00081;Vv_180806_02138
GO:0044179	hemolysis in other organism	2	4	0.720433	0.894192	Vv_180806_00251;Vv_180806_02551
GO:0046416	D-amino acid metabolic process	2	4	0.720433	0.894192	Vv_180806_00553;Vv_180806_01111
GO:0046654	tetrahydrofolate biosynthetic process	2	4	0.720433	0.894192	Vv_180806_01421;Vv_180806_03958
GO:0046916	cellular transition metal ion homeostasis	2	4	0.720433	0.894192	Vv_180806_00099;Vv_180806_00772
GO:0051302	regulation of cell division	2	4	0.720433	0.894192	Vv_180806_00499;Vv_180806_02989
GO:1902589	single-organism organelle organization	10	21	0.740536	0.897051	Vv_180806_00940;Vv_180806_01636;Vv_180806_01650;Vv_180806_01656;Vv_180806_01860;Vv_180806_01861;Vv_180806_01862;Vv_180806_02939;Vv_180806_03086;Vv_180806_03897
GO:0034613	cellular protein localization	9	19	0.744431	0.897051	Vv_180806_00210;Vv_180806_00419;Vv_180806_00698;Vv_180806_00806;Vv_180806_00923;Vv_180806_01351;Vv_180806_01579;Vv_180806_01656;Vv_180806_01752
GO:0070727	cellular macromolecule localization	9	19	0.744431	0.897051	Vv_180806_00210;Vv_180806_00419;Vv_180806_00698;Vv_180806_00806;Vv_180806_00923;Vv_180806_01351;Vv_180806_01579;Vv_180806_01656;Vv_180806_01752
GO:0000160	phosphorelay signal transduction system	57	115	0.75261	0.897051	Vv_180806_00142;Vv_180806_00143;Vv_180806_00189;Vv_180806_00191;Vv_180806_00526;Vv_180806_00527;Vv_180806_00560;Vv_180806_00561;Vv_180806_00757;Vv_180806_00962;Vv_180806_01311;Vv_180806_01405;Vv_180806_01638;Vv_180806_01639;Vv_180806_01659;Vv_180806_01661;Vv_180806_01662;Vv_180806_01857;Vv_180806_01894;Vv_180806_01959;Vv_180806_01994;Vv_180806_02355;Vv_180806_02449;Vv_180806_02472;Vv_180806_02593…
GO:0042168	heme metabolic process	7	15	0.755566	0.897051	Vv_180806_00563;Vv_180806_00775;Vv_180806_00778;Vv_180806_00935;Vv_180806_01408;Vv_180806_03042;Vv_180806_03110
GO:0006040	amino sugar metabolic process	6	13	0.763601	0.897051	Vv_180806_00359;Vv_180806_00682;Vv_180806_02348;Vv_180806_03035;Vv_180806_04058;Vv_180806_04502
GO:0006783	heme biosynthetic process	6	13	0.763601	0.897051	Vv_180806_00563;Vv_180806_00778;Vv_180806_00935;Vv_180806_01408;Vv_180806_03042;Vv_180806_03110
GO:0001897	cytolysis by symbiont of host cells	1	2	0.771962	0.897051	Vv_180806_02551
GO:0001907	killing by symbiont of host cells	1	2	0.771962	0.897051	Vv_180806_02551
GO:0002143	tRNA wobble position uridine thiolation	1	2	0.771962	0.897051	Vv_180806_00715
GO:0002195	2-methylthio-N-6-(cis-hydroxy)isopentenyl adenosine-tRNA biosynthesis	1	2	0.771962	0.897051	Vv_180806_02721
GO:0005980	glycogen catabolic process	1	2	0.771962	0.897051	Vv_180806_04526
GO:0006014	D-ribose metabolic process	1	2	0.771962	0.897051	Vv_180806_03426
GO:0006266	DNA ligation	1	2	0.771962	0.897051	Vv_180806_03061
GO:0006276	plasmid maintenance	1	2	0.771962	0.897051	Vv_180806_02138
GO:0006308	DNA catabolic process	1	2	0.771962	0.897051	Vv_180806_00065
GO:0006430	lysyl-tRNA aminoacylation	1	2	0.771962	0.897051	Vv_180806_00166
GO:0006482	protein demethylation	1	2	0.771962	0.897051	Vv_180806_01662
GO:0006523	alanine biosynthetic process	1	2	0.771962	0.897051	Vv_180806_01111
GO:0006570	tyrosine metabolic process	1	2	0.771962	0.897051	Vv_180806_00135
GO:0006829	zinc II ion transport	1	2	0.771962	0.897051	Vv_180806_03009
GO:0007346	regulation of mitotic cell cycle	1	2	0.771962	0.897051	Vv_180806_00499
GO:0008214	protein dealkylation	1	2	0.771962	0.897051	Vv_180806_01662
GO:0009079	pyruvate family amino acid biosynthetic process	1	2	0.771962	0.897051	Vv_180806_01111
GO:0009249	protein lipoylation	1	2	0.771962	0.897051	Vv_180806_03149
GO:0009313	oligosaccharide catabolic process	1	2	0.771962	0.897051	Vv_180806_03157
GO:0009399	nitrogen fixation	1	2	0.771962	0.897051	Vv_180806_00561
GO:0010038	response to metal ion	1	2	0.771962	0.897051	Vv_180806_02092
GO:0010393	galacturonan metabolic process	1	2	0.771962	0.897051	Vv_180806_04222
GO:0015803	branched-chain amino acid transport	1	2	0.771962	0.897051	Vv_180806_02715
GO:0015814	p-aminobenzoyl-glutamate transport	1	2	0.771962	0.897051	Vv_180806_00010
GO:0015847	putrescine transport	1	2	0.771962	0.897051	Vv_180806_02381
GO:0015871	choline transport	1	2	0.771962	0.897051	Vv_180806_03367
GO:0018108	peptidyl-tyrosine phosphorylation	1	2	0.771962	0.897051	Vv_180806_00460
GO:0018205	peptidyl-lysine modification	1	2	0.771962	0.897051	Vv_180806_02376
GO:0018212	peptidyl-tyrosine modification	1	2	0.771962	0.897051	Vv_180806_00460
GO:0018277	protein deamination	1	2	0.771962	0.897051	Vv_180806_01662
GO:0018364	peptidyl-glutamine methylation	1	2	0.771962	0.897051	Vv_180806_03108
GO:0019303	D-ribose catabolic process	1	2	0.771962	0.897051	Vv_180806_03426
GO:0019388	galactose catabolic process	1	2	0.771962	0.897051	Vv_180806_01496
GO:0019478	D-amino acid catabolic process	1	2	0.771962	0.897051	Vv_180806_00553
GO:0019646	aerobic electron transport chain	1	2	0.771962	0.897051	Vv_180806_01877
GO:0030162	regulation of proteolysis	1	2	0.771962	0.897051	Vv_180806_01022
GO:0030632	D-alanine biosynthetic process	1	2	0.771962	0.897051	Vv_180806_01111
GO:0031365	N-terminal protein amino acid modification	1	2	0.771962	0.897051	Vv_180806_01449
GO:0032955	regulation of barrier septum assembly	1	2	0.771962	0.897051	Vv_180806_00499
GO:0033499	galactose catabolic process via UDP-galactose	1	2	0.771962	0.897051	Vv_180806_01496
GO:0034308	primary alcohol metabolic process	1	2	0.771962	0.897051	Vv_180806_01031
GO:0035351	heme transmembrane transport	1	2	0.771962	0.897051	Vv_180806_01667
GO:0035442	dipeptide transmembrane transport	1	2	0.771962	0.897051	Vv_180806_00010
GO:0042450	arginine biosynthetic process via ornithine	1	2	0.771962	0.897051	Vv_180806_01089
GO:0042618	poly-hydroxybutyrate metabolic process	1	2	0.771962	0.897051	Vv_180806_04063
GO:0042619	poly-hydroxybutyrate biosynthetic process	1	2	0.771962	0.897051	Vv_180806_04063
GO:0042743	hydrogen peroxide metabolic process	1	2	0.771962	0.897051	Vv_180806_02538
GO:0042744	hydrogen peroxide catabolic process	1	2	0.771962	0.897051	Vv_180806_02538
GO:0042777	plasma membrane ATP synthesis coupled proton transport	1	2	0.771962	0.897051	Vv_180806_00685
GO:0042938	dipeptide transport	1	2	0.771962	0.897051	Vv_180806_00010
GO:0044003	modification by symbiont of host morphology or physiology	1	2	0.771962	0.897051	Vv_180806_02551
GO:0044004	disruption by symbiont of host cell	1	2	0.771962	0.897051	Vv_180806_02551
GO:0044873	lipoprotein localization to membrane	1	2	0.771962	0.897051	Vv_180806_01752
GO:0045226	extracellular polysaccharide biosynthetic process	1	2	0.771962	0.897051	Vv_180806_00460
GO:0045488	pectin metabolic process	1	2	0.771962	0.897051	Vv_180806_04222
GO:0045490	pectin catabolic process	1	2	0.771962	0.897051	Vv_180806_04222
GO:0046144	D-alanine family amino acid metabolic process	1	2	0.771962	0.897051	Vv_180806_01111
GO:0046145	D-alanine family amino acid biosynthetic process	1	2	0.771962	0.897051	Vv_180806_01111
GO:0046379	extracellular polysaccharide metabolic process	1	2	0.771962	0.897051	Vv_180806_00460
GO:0046436	D-alanine metabolic process	1	2	0.771962	0.897051	Vv_180806_01111
GO:0046437	D-amino acid biosynthetic process	1	2	0.771962	0.897051	Vv_180806_01111
GO:0046500	S-adenosylmethionine metabolic process	1	2	0.771962	0.897051	Vv_180806_01274
GO:0048583	regulation of response to stimulus	1	2	0.771962	0.897051	Vv_180806_01660
GO:0051187	cofactor catabolic process	1	2	0.771962	0.897051	Vv_180806_00498
GO:0051701	interaction with host	1	2	0.771962	0.897051	Vv_180806_02551
GO:0051782	negative regulation of cell division	1	2	0.771962	0.897051	Vv_180806_00499
GO:0051801	cytolysis in other organism involved in symbiotic interaction	1	2	0.771962	0.897051	Vv_180806_02551
GO:0051817	modification of morphology or physiology of other organism involved in symbiotic interaction	1	2	0.771962	0.897051	Vv_180806_02551
GO:0051818	disruption of cells of other organism involved in symbiotic interaction	1	2	0.771962	0.897051	Vv_180806_02551
GO:0051883	killing of cells in other organism involved in symbiotic interaction	1	2	0.771962	0.897051	Vv_180806_02551
GO:0052547	regulation of peptidase activity	1	2	0.771962	0.897051	Vv_180806_01022
GO:0070988	demethylation	1	2	0.771962	0.897051	Vv_180806_01662
GO:1901440	poly(hydroxyalkanoate) metabolic process	1	2	0.771962	0.897051	Vv_180806_04063
GO:1901441	poly(hydroxyalkanoate) biosynthetic process	1	2	0.771962	0.897051	Vv_180806_04063
GO:1902412	regulation of mitotic cytokinesis	1	2	0.771962	0.897051	Vv_180806_00499
GO:1902604	p-aminobenzoyl-glutamate transmembrane transport	1	2	0.771962	0.897051	Vv_180806_00010
GO:1903436	regulation of mitotic cytokinetic process	1	2	0.771962	0.897051	Vv_180806_00499
GO:1903830	magnesium ion transmembrane transport	1	2	0.771962	0.897051	Vv_180806_00954
GO:0035556	intracellular signal transduction	57	116	0.78205	0.908093	Vv_180806_00142;Vv_180806_00143;Vv_180806_00189;Vv_180806_00191;Vv_180806_00526;Vv_180806_00527;Vv_180806_00560;Vv_180806_00561;Vv_180806_00757;Vv_180806_00962;Vv_180806_01311;Vv_180806_01405;Vv_180806_01638;Vv_180806_01639;Vv_180806_01659;Vv_180806_01661;Vv_180806_01662;Vv_180806_01857;Vv_180806_01894;Vv_180806_01959;Vv_180806_01994;Vv_180806_02355;Vv_180806_02449;Vv_180806_02472;Vv_180806_02593…
GO:0015886	heme transport	4	9	0.788512	0.913346	Vv_180806_01667;Vv_180806_01669;Vv_180806_01672;Vv_180806_03667
GO:0051181	cofactor transport	4	9	0.788512	0.913346	Vv_180806_01667;Vv_180806_01669;Vv_180806_01672;Vv_180806_03667
GO:0051336	regulation of hydrolase activity	4	9	0.788512	0.913346	Vv_180806_00081;Vv_180806_00565;Vv_180806_01022;Vv_180806_02138
GO:0051716	cellular response to stimulus	122	244	0.788932	0.913346	Vv_180806_00142;Vv_180806_00143;Vv_180806_00159;Vv_180806_00160;Vv_180806_00169;Vv_180806_00180;Vv_180806_00181;Vv_180806_00189;Vv_180806_00191;Vv_180806_00209;Vv_180806_00254;Vv_180806_00492;Vv_180806_00497;Vv_180806_00526;Vv_180806_00527;Vv_180806_00548;Vv_180806_00560;Vv_180806_00561;Vv_180806_00569;Vv_180806_00706;Vv_180806_00757;Vv_180806_00945;Vv_180806_00962;Vv_180806_00968;Vv_180806_01017…
GO:0033013	tetrapyrrole metabolic process	12	26	0.794294	0.918866	Vv_180806_00563;Vv_180806_00570;Vv_180806_00775;Vv_180806_00778;Vv_180806_00935;Vv_180806_01257;Vv_180806_01408;Vv_180806_02568;Vv_180806_02771;Vv_180806_03042;Vv_180806_03110;Vv_180806_03753
GO:0006261	DNA-dependent DNA replication	11	24	0.798473	0.922322	Vv_180806_00270;Vv_180806_00569;Vv_180806_00612;Vv_180806_00704;Vv_180806_00707;Vv_180806_00738;Vv_180806_01106;Vv_180806_01110;Vv_180806_02786;Vv_180806_03027;Vv_180806_03170
GO:0033014	tetrapyrrole biosynthetic process	11	24	0.798473	0.922322	Vv_180806_00563;Vv_180806_00570;Vv_180806_00778;Vv_180806_00935;Vv_180806_01257;Vv_180806_01408;Vv_180806_02568;Vv_180806_02771;Vv_180806_03042;Vv_180806_03110;Vv_180806_03753
GO:0042126	nitrate metabolic process	3	7	0.808797	0.930777	Vv_180806_02783;Vv_180806_03791;Vv_180806_04045
GO:0042128	nitrate assimilation	3	7	0.808797	0.930777	Vv_180806_02783;Vv_180806_03791;Vv_180806_04045
GO:0055080	cation homeostasis	3	7	0.808797	0.930777	Vv_180806_00099;Vv_180806_00772;Vv_180806_03005
GO:0065002	intracellular protein transmembrane transport	3	7	0.808797	0.930777	Vv_180806_00210;Vv_180806_00419;Vv_180806_00923
GO:2001057	reactive nitrogen species metabolic process	3	7	0.808797	0.930777	Vv_180806_02783;Vv_180806_03791;Vv_180806_04045
GO:0044802	single-organism membrane organization	7	16	0.824405	0.947332	Vv_180806_00341;Vv_180806_00698;Vv_180806_00806;Vv_180806_01351;Vv_180806_01579;Vv_180806_01656;Vv_180806_01752
GO:0061024	membrane organization	7	16	0.824405	0.947332	Vv_180806_00341;Vv_180806_00698;Vv_180806_00806;Vv_180806_01351;Vv_180806_01579;Vv_180806_01656;Vv_180806_01752
GO:0009991	response to extracellular stimulus	6	14	0.834528	0.955404	Vv_180806_00706;Vv_180806_01158;Vv_180806_01327;Vv_180806_01875;Vv_180806_02802;Vv_180806_02840
GO:0031668	cellular response to extracellular stimulus	6	14	0.834528	0.955404	Vv_180806_00706;Vv_180806_01158;Vv_180806_01327;Vv_180806_01875;Vv_180806_02802;Vv_180806_02840
GO:0032506	cytokinetic process	6	14	0.834528	0.955404	Vv_180806_00213;Vv_180806_00499;Vv_180806_00568;Vv_180806_01287;Vv_180806_02989;Vv_180806_03062
GO:0071496	cellular response to external stimulus	6	14	0.834528	0.955404	Vv_180806_00706;Vv_180806_01158;Vv_180806_01327;Vv_180806_01875;Vv_180806_02802;Vv_180806_02840
GO:0090529	cell septum assembly	6	14	0.834528	0.955404	Vv_180806_00213;Vv_180806_00499;Vv_180806_00568;Vv_180806_01287;Vv_180806_02989;Vv_180806_03062
GO:0001906	cell killing	2	5	0.839448	0.955404	Vv_180806_00251;Vv_180806_02551
GO:0006026	aminoglycan catabolic process	2	5	0.839448	0.955404	Vv_180806_01016;Vv_180806_01364
GO:0031640	killing of cells of other organism	2	5	0.839448	0.955404	Vv_180806_00251;Vv_180806_02551
GO:0035821	modification of morphology or physiology of other organism	2	5	0.839448	0.955404	Vv_180806_00251;Vv_180806_02551
GO:0044364	disruption of cells of other organism	2	5	0.839448	0.955404	Vv_180806_00251;Vv_180806_02551
GO:0051715	cytolysis in other organism	2	5	0.839448	0.955404	Vv_180806_00251;Vv_180806_02551
GO:0055072	iron ion homeostasis	2	5	0.839448	0.955404	Vv_180806_00772;Vv_180806_03005
GO:0072511	divalent inorganic cation transport	2	5	0.839448	0.955404	Vv_180806_03005;Vv_180806_03009
GO:0000278	mitotic cell cycle	5	12	0.847046	0.958418	Vv_180806_00213;Vv_180806_00499;Vv_180806_00568;Vv_180806_01287;Vv_180806_02989
GO:0000281	mitotic cytokinesis	5	12	0.847046	0.958418	Vv_180806_00213;Vv_180806_00499;Vv_180806_00568;Vv_180806_01287;Vv_180806_02989
GO:0000917	barrier septum assembly	5	12	0.847046	0.958418	Vv_180806_00213;Vv_180806_00499;Vv_180806_00568;Vv_180806_01287;Vv_180806_02989
GO:0043623	cellular protein complex assembly	5	12	0.847046	0.958418	Vv_180806_00213;Vv_180806_01667;Vv_180806_01669;Vv_180806_01672;Vv_180806_01673
GO:0061640	cytoskeleton-dependent cytokinesis	5	12	0.847046	0.958418	Vv_180806_00213;Vv_180806_00499;Vv_180806_00568;Vv_180806_01287;Vv_180806_02989
GO:0072348	sulfur compound transport	5	12	0.847046	0.958418	Vv_180806_01372;Vv_180806_02589;Vv_180806_02590;Vv_180806_03063;Vv_180806_03161
GO:1902410	mitotic cytokinetic process	5	12	0.847046	0.958418	Vv_180806_00213;Vv_180806_00499;Vv_180806_00568;Vv_180806_01287;Vv_180806_02989
GO:1903047	mitotic cell cycle process	5	12	0.847046	0.958418	Vv_180806_00213;Vv_180806_00499;Vv_180806_00568;Vv_180806_01287;Vv_180806_02989
GO:0006835	dicarboxylic acid transport	4	10	0.862833	0.974146	Vv_180806_00010;Vv_180806_00964;Vv_180806_03779;Vv_180806_04500
GO:0042559	pteridine-containing compound biosynthetic process	4	10	0.862833	0.974146	Vv_180806_01421;Vv_180806_01699;Vv_180806_03875;Vv_180806_03958
GO:0046365	monosaccharide catabolic process	4	10	0.862833	0.974146	Vv_180806_00996;Vv_180806_01496;Vv_180806_01915;Vv_180806_03426
GO:0000910	cytokinesis	8	19	0.86821	0.97879	Vv_180806_00213;Vv_180806_00214;Vv_180806_00499;Vv_180806_00568;Vv_180806_01287;Vv_180806_01887;Vv_180806_02989;Vv_180806_03062
GO:0022402	cell cycle process	8	19	0.86821	0.97879	Vv_180806_00213;Vv_180806_00214;Vv_180806_00499;Vv_180806_00568;Vv_180806_01287;Vv_180806_01887;Vv_180806_02989;Vv_180806_03062
GO:0044763	single-organism cellular process	706	1379	0.880022	0.980418	Vv_180806_00004;Vv_180806_00010;Vv_180806_00024;Vv_180806_00063;Vv_180806_00064;Vv_180806_00072;Vv_180806_00073;Vv_180806_00076;Vv_180806_00079;Vv_180806_00087;Vv_180806_00091;Vv_180806_00095;Vv_180806_00096;Vv_180806_00098;Vv_180806_00099;Vv_180806_00103;Vv_180806_00104;Vv_180806_00107;Vv_180806_00128;Vv_180806_00135;Vv_180806_00136;Vv_180806_00137;Vv_180806_00139;Vv_180806_00142;Vv_180806_00143…
GO:0008616	queuosine biosynthetic process	3	8	0.883243	0.980418	Vv_180806_00091;Vv_180806_01975;Vv_180806_02506
GO:0009235	cobalamin metabolic process	3	8	0.883243	0.980418	Vv_180806_02568;Vv_180806_02771;Vv_180806_03753
GO:0009236	cobalamin biosynthetic process	3	8	0.883243	0.980418	Vv_180806_02568;Vv_180806_02771;Vv_180806_03753
GO:0015804	neutral amino acid transport	3	8	0.883243	0.980418	Vv_180806_02589;Vv_180806_02715;Vv_180806_04538
GO:0046116	queuosine metabolic process	3	8	0.883243	0.980418	Vv_180806_00091;Vv_180806_01975;Vv_180806_02506
GO:1901678	iron coordination entity transport	6	15	0.887169	0.980418	Vv_180806_01667;Vv_180806_01669;Vv_180806_01672;Vv_180806_03667;Vv_180806_04165;Vv_180806_04331
GO:0006004	fucose metabolic process	1	3	0.891174	0.980418	Vv_180806_01915
GO:0006054	N-acetylneuraminate metabolic process	1	3	0.891174	0.980418	Vv_180806_04502
GO:0006558	L-phenylalanine metabolic process	1	3	0.891174	0.980418	Vv_180806_00128
GO:0006577	amino-acid betaine metabolic process	1	3	0.891174	0.980418	Vv_180806_03366
GO:0006578	amino-acid betaine biosynthetic process	1	3	0.891174	0.980418	Vv_180806_03366
GO:0006879	cellular iron ion homeostasis	1	3	0.891174	0.980418	Vv_180806_00772
GO:0009074	aromatic amino acid family catabolic process	1	3	0.891174	0.980418	Vv_180806_04175
GO:0010911	regulation of isomerase activity	1	3	0.891174	0.980418	Vv_180806_02138
GO:0015695	organic cation transport	1	3	0.891174	0.980418	Vv_180806_02381
GO:0016998	cell wall macromolecule catabolic process	1	3	0.891174	0.980418	Vv_180806_00005
GO:0019262	N-acetylneuraminate catabolic process	1	3	0.891174	0.980418	Vv_180806_04502
GO:0019285	glycine betaine biosynthetic process from choline	1	3	0.891174	0.980418	Vv_180806_03366
GO:0019317	fucose catabolic process	1	3	0.891174	0.980418	Vv_180806_01915
GO:0019695	choline metabolic process	1	3	0.891174	0.980418	Vv_180806_03366
GO:0031455	glycine betaine metabolic process	1	3	0.891174	0.980418	Vv_180806_03366
GO:0031456	glycine betaine biosynthetic process	1	3	0.891174	0.980418	Vv_180806_03366
GO:0032780	negative regulation of ATPase activity	1	3	0.891174	0.980418	Vv_180806_02138
GO:0042354	L-fucose metabolic process	1	3	0.891174	0.980418	Vv_180806_01915
GO:0042355	L-fucose catabolic process	1	3	0.891174	0.980418	Vv_180806_01915
GO:0042439	ethanolamine-containing compound metabolic process	1	3	0.891174	0.980418	Vv_180806_03366
GO:0043953	protein transport by the Tat complex	1	3	0.891174	0.980418	Vv_180806_00575
GO:0046655	folic acid metabolic process	1	3	0.891174	0.980418	Vv_180806_01421
GO:0046656	folic acid biosynthetic process	1	3	0.891174	0.980418	Vv_180806_01421
GO:1901072	glucosamine-containing compound catabolic process	1	3	0.891174	0.980418	Vv_180806_04502
GO:1902221	erythrose 4-phosphate/phosphoenolpyruvate family amino acid metabolic process	1	3	0.891174	0.980418	Vv_180806_00128
GO:2000371	regulation of DNA topoisomerase (ATP-hydrolyzing) activity	1	3	0.891174	0.980418	Vv_180806_02138
GO:2000372	negative regulation of DNA topoisomerase (ATP-hydrolyzing) activity	1	3	0.891174	0.980418	Vv_180806_02138
GO:0050896	response to stimulus	146	298	0.894985	0.983912	Vv_180806_00016;Vv_180806_00098;Vv_180806_00122;Vv_180806_00142;Vv_180806_00143;Vv_180806_00159;Vv_180806_00160;Vv_180806_00169;Vv_180806_00180;Vv_180806_00181;Vv_180806_00189;Vv_180806_00191;Vv_180806_00209;Vv_180806_00254;Vv_180806_00492;Vv_180806_00497;Vv_180806_00526;Vv_180806_00527;Vv_180806_00548;Vv_180806_00560;Vv_180806_00561;Vv_180806_00569;Vv_180806_00706;Vv_180806_00757;Vv_180806_00763…
GO:0007165	signal transduction	88	184	0.906458	0.993882	Vv_180806_00142;Vv_180806_00143;Vv_180806_00189;Vv_180806_00191;Vv_180806_00254;Vv_180806_00497;Vv_180806_00526;Vv_180806_00527;Vv_180806_00560;Vv_180806_00561;Vv_180806_00757;Vv_180806_00945;Vv_180806_00962;Vv_180806_01247;Vv_180806_01310;Vv_180806_01311;Vv_180806_01405;Vv_180806_01638;Vv_180806_01639;Vv_180806_01659;Vv_180806_01661;Vv_180806_01662;Vv_180806_01664;Vv_180806_01665;Vv_180806_01729…
GO:0023052	signaling	88	184	0.906458	0.993882	Vv_180806_00142;Vv_180806_00143;Vv_180806_00189;Vv_180806_00191;Vv_180806_00254;Vv_180806_00497;Vv_180806_00526;Vv_180806_00527;Vv_180806_00560;Vv_180806_00561;Vv_180806_00757;Vv_180806_00945;Vv_180806_00962;Vv_180806_01247;Vv_180806_01310;Vv_180806_01311;Vv_180806_01405;Vv_180806_01638;Vv_180806_01639;Vv_180806_01659;Vv_180806_01661;Vv_180806_01662;Vv_180806_01664;Vv_180806_01665;Vv_180806_01729…
GO:0044700	single organism signaling	88	184	0.906458	0.993882	Vv_180806_00142;Vv_180806_00143;Vv_180806_00189;Vv_180806_00191;Vv_180806_00254;Vv_180806_00497;Vv_180806_00526;Vv_180806_00527;Vv_180806_00560;Vv_180806_00561;Vv_180806_00757;Vv_180806_00945;Vv_180806_00962;Vv_180806_01247;Vv_180806_01310;Vv_180806_01311;Vv_180806_01405;Vv_180806_01638;Vv_180806_01639;Vv_180806_01659;Vv_180806_01661;Vv_180806_01662;Vv_180806_01664;Vv_180806_01665;Vv_180806_01729…
GO:0008272	sulfate transport	2	6	0.91047	0.993882	Vv_180806_01372;Vv_180806_03063
GO:0015688	iron chelate transport	2	6	0.91047	0.993882	Vv_180806_04165;Vv_180806_04331
GO:0015740	C4-dicarboxylate transport	2	6	0.91047	0.993882	Vv_180806_00964;Vv_180806_03779
GO:0015891	siderophore transport	2	6	0.91047	0.993882	Vv_180806_04165;Vv_180806_04331
GO:0019835	cytolysis	2	6	0.91047	0.993882	Vv_180806_00251;Vv_180806_02551
GO:0043952	protein transport by the Sec complex	2	6	0.91047	0.993882	Vv_180806_00419;Vv_180806_00923
GO:1902358	sulfate transmembrane transport	2	6	0.91047	0.993882	Vv_180806_01372;Vv_180806_03063
GO:0017004	cytochrome complex assembly	4	11	0.913494	0.995779	Vv_180806_01667;Vv_180806_01669;Vv_180806_01672;Vv_180806_01673
GO:0071941	nitrogen cycle metabolic process	4	11	0.913494	0.995779	Vv_180806_00561;Vv_180806_02783;Vv_180806_03791;Vv_180806_04045
GO:0015833	peptide transport	7	18	0.915685	0.996765	Vv_180806_00010;Vv_180806_00745;Vv_180806_01400;Vv_180806_02590;Vv_180806_02652;Vv_180806_02827;Vv_180806_02828
GO:0042886	amide transport	7	18	0.915685	0.996765	Vv_180806_00010;Vv_180806_00745;Vv_180806_01400;Vv_180806_02590;Vv_180806_02652;Vv_180806_02827;Vv_180806_02828
GO:0006413	translational initiation	6	16	0.924827	1	Vv_180806_00648;Vv_180806_01331;Vv_180806_01428;Vv_180806_01842;Vv_180806_02113;Vv_180806_03673
GO:0007154	cell communication	94	198	0.929196	1	Vv_180806_00142;Vv_180806_00143;Vv_180806_00189;Vv_180806_00191;Vv_180806_00254;Vv_180806_00497;Vv_180806_00526;Vv_180806_00527;Vv_180806_00560;Vv_180806_00561;Vv_180806_00706;Vv_180806_00757;Vv_180806_00945;Vv_180806_00962;Vv_180806_01158;Vv_180806_01247;Vv_180806_01310;Vv_180806_01311;Vv_180806_01327;Vv_180806_01405;Vv_180806_01638;Vv_180806_01639;Vv_180806_01659;Vv_180806_01661;Vv_180806_01662…
GO:0006772	thiamine metabolic process	3	9	0.930609	1	Vv_180806_01744;Vv_180806_03178;Vv_180806_03183
GO:0009396	folic acid-containing compound biosynthetic process	3	9	0.930609	1	Vv_180806_01421;Vv_180806_01699;Vv_180806_03958
GO:0042723	thiamine-containing compound metabolic process	3	9	0.930609	1	Vv_180806_01744;Vv_180806_03178;Vv_180806_03183
GO:0006813	potassium ion transport	5	14	0.935128	1	Vv_180806_00139;Vv_180806_01047;Vv_180806_02604;Vv_180806_02876;Vv_180806_02877
GO:0018106	peptidyl-histidine phosphorylation	17	41	0.939522	1	Vv_180806_00142;Vv_180806_00191;Vv_180806_00526;Vv_180806_00560;Vv_180806_01311;Vv_180806_01405;Vv_180806_01638;Vv_180806_01661;Vv_180806_02593;Vv_180806_03486;Vv_180806_03739;Vv_180806_03797;Vv_180806_04039;Vv_180806_04042;Vv_180806_04073;Vv_180806_04097;Vv_180806_04495
GO:0018202	peptidyl-histidine modification	17	41	0.939522	1	Vv_180806_00142;Vv_180806_00191;Vv_180806_00526;Vv_180806_00560;Vv_180806_01311;Vv_180806_01405;Vv_180806_01638;Vv_180806_01661;Vv_180806_02593;Vv_180806_03486;Vv_180806_03739;Vv_180806_03797;Vv_180806_04039;Vv_180806_04042;Vv_180806_04073;Vv_180806_04097;Vv_180806_04495
GO:0006259	DNA metabolic process	80	171	0.940173	1	Vv_180806_00016;Vv_180806_00031;Vv_180806_00034;Vv_180806_00035;Vv_180806_00036;Vv_180806_00065;Vv_180806_00112;Vv_180806_00159;Vv_180806_00160;Vv_180806_00169;Vv_180806_00180;Vv_180806_00181;Vv_180806_00209;Vv_180806_00244;Vv_180806_00245;Vv_180806_00270;Vv_180806_00492;Vv_180806_00569;Vv_180806_00612;Vv_180806_00643;Vv_180806_00704;Vv_180806_00705;Vv_180806_00706;Vv_180806_00707;Vv_180806_00738…
GO:0000003	reproduction	4	12	0.946718	1	Vv_180806_00213;Vv_180806_00214;Vv_180806_01887;Vv_180806_03062
GO:0019954	asexual reproduction	4	12	0.946718	1	Vv_180806_00213;Vv_180806_00214;Vv_180806_01887;Vv_180806_03062
GO:0022414	reproductive process	4	12	0.946718	1	Vv_180806_00213;Vv_180806_00214;Vv_180806_01887;Vv_180806_03062
GO:0032505	reproduction of a single-celled organism	4	12	0.946718	1	Vv_180806_00213;Vv_180806_00214;Vv_180806_01887;Vv_180806_03062
GO:0043093	FtsZ-dependent cytokinesis	4	12	0.946718	1	Vv_180806_00213;Vv_180806_00214;Vv_180806_01887;Vv_180806_03062
GO:0044702	single organism reproductive process	4	12	0.946718	1	Vv_180806_00213;Vv_180806_00214;Vv_180806_01887;Vv_180806_03062
GO:0009251	glucan catabolic process	1	4	0.948087	1	Vv_180806_04526
GO:0015800	acidic amino acid transport	1	4	0.948087	1	Vv_180806_04500
GO:0015813	L-glutamate transport	1	4	0.948087	1	Vv_180806_04500
GO:0015850	organic hydroxy compound transport	1	4	0.948087	1	Vv_180806_03367
GO:0015851	nucleobase transport	1	4	0.948087	1	Vv_180806_03197
GO:0042953	lipoprotein transport	1	4	0.948087	1	Vv_180806_01752
GO:0044247	cellular polysaccharide catabolic process	1	4	0.948087	1	Vv_180806_04526
GO:0044872	lipoprotein localization	1	4	0.948087	1	Vv_180806_01752
GO:0070838	divalent metal ion transport	1	4	0.948087	1	Vv_180806_03009
GO:0072488	ammonium transmembrane transport	1	4	0.948087	1	Vv_180806_02381
GO:1901642	nucleoside transmembrane transport	1	4	0.948087	1	Vv_180806_01530
GO:0008645	hexose transport	2	7	0.951139	1	Vv_180806_02752;Vv_180806_04639
GO:0015696	ammonium transport	2	7	0.951139	1	Vv_180806_02381;Vv_180806_03367
GO:0043086	negative regulation of catalytic activity	2	7	0.951139	1	Vv_180806_00187;Vv_180806_02138
GO:0044092	negative regulation of molecular function	2	7	0.951139	1	Vv_180806_00187;Vv_180806_02138
GO:0000041	transition metal ion transport	3	10	0.959656	1	Vv_180806_00772;Vv_180806_03005;Vv_180806_03009
GO:0040011	locomotion	27	64	0.96057	1	Vv_180806_00254;Vv_180806_01247;Vv_180806_01632;Vv_180806_01642;Vv_180806_01647;Vv_180806_01648;Vv_180806_01659;Vv_180806_01660;Vv_180806_01661;Vv_180806_01662;Vv_180806_01664;Vv_180806_01665;Vv_180806_01909;Vv_180806_02742;Vv_180806_03069;Vv_180806_03070;Vv_180806_03083;Vv_180806_03180;Vv_180806_03295;Vv_180806_03404;Vv_180806_03429;Vv_180806_03620;Vv_180806_03792;Vv_180806_03822;Vv_180806_04296…
GO:0006814	sodium ion transport	7	20	0.962665	1	Vv_180806_01341;Vv_180806_01539;Vv_180806_01540;Vv_180806_01541;Vv_180806_01543;Vv_180806_01544;Vv_180806_04500
GO:0000272	polysaccharide catabolic process	2	8	0.973771	1	Vv_180806_04222;Vv_180806_04526
GO:0009228	thiamine biosynthetic process	2	8	0.973771	1	Vv_180806_03178;Vv_180806_03183
GO:0042724	thiamine-containing compound biosynthetic process	2	8	0.973771	1	Vv_180806_03178;Vv_180806_03183
GO:0071804	cellular potassium ion transport	2	8	0.973771	1	Vv_180806_01047;Vv_180806_02877
GO:0071805	potassium ion transmembrane transport	2	8	0.973771	1	Vv_180806_01047;Vv_180806_02877
GO:0000746	conjugation	1	5	0.975247	1	Vv_180806_04866
GO:0015755	fructose transport	1	5	0.975247	1	Vv_180806_04639
GO:0015858	nucleoside transport	1	5	0.975247	1	Vv_180806_01530
GO:0015931	nucleobase-containing compound transport	1	5	0.975247	1	Vv_180806_01530
GO:0035435	phosphate ion transmembrane transport	1	5	0.975247	1	Vv_180806_00104
GO:0051205	protein insertion into membrane	1	5	0.975247	1	Vv_180806_01579
GO:0023014	signal transduction by protein phosphorylation	19	49	0.979972	1	Vv_180806_00142;Vv_180806_00191;Vv_180806_00526;Vv_180806_00560;Vv_180806_01311;Vv_180806_01405;Vv_180806_01638;Vv_180806_01661;Vv_180806_01894;Vv_180806_01959;Vv_180806_02593;Vv_180806_03486;Vv_180806_03739;Vv_180806_03797;Vv_180806_04042;Vv_180806_04073;Vv_180806_04097;Vv_180806_04430;Vv_180806_04495
GO:0009401	phosphoenolpyruvate-dependent sugar phosphotransferase system	11	31	0.980716	1	Vv_180806_00158;Vv_180806_00374;Vv_180806_02752;Vv_180806_03065;Vv_180806_03066;Vv_180806_03067;Vv_180806_03158;Vv_180806_03598;Vv_180806_04183;Vv_180806_04184;Vv_180806_04639
GO:0006468	protein phosphorylation	25	63	0.984251	1	Vv_180806_00142;Vv_180806_00191;Vv_180806_00460;Vv_180806_00526;Vv_180806_00560;Vv_180806_00657;Vv_180806_01311;Vv_180806_01405;Vv_180806_01638;Vv_180806_01661;Vv_180806_01763;Vv_180806_01894;Vv_180806_01959;Vv_180806_02593;Vv_180806_03373;Vv_180806_03486;Vv_180806_03739;Vv_180806_03797;Vv_180806_04039;Vv_180806_04042;Vv_180806_04073;Vv_180806_04097;Vv_180806_04430;Vv_180806_04495;Vv_180806_04538
GO:0003333	amino acid transmembrane transport	5	17	0.984586	1	Vv_180806_00010;Vv_180806_00701;Vv_180806_02493;Vv_180806_03161;Vv_180806_04538
GO:0006818	hydrogen transport	9	27	0.98555	1	Vv_180806_00139;Vv_180806_00683;Vv_180806_00684;Vv_180806_00685;Vv_180806_00686;Vv_180806_00688;Vv_180806_00818;Vv_180806_01047;Vv_180806_03741
GO:0015992	proton transport	9	27	0.98555	1	Vv_180806_00139;Vv_180806_00683;Vv_180806_00684;Vv_180806_00685;Vv_180806_00686;Vv_180806_00688;Vv_180806_00818;Vv_180806_01047;Vv_180806_03741
GO:1902600	hydrogen ion transmembrane transport	9	27	0.98555	1	Vv_180806_00139;Vv_180806_00683;Vv_180806_00684;Vv_180806_00685;Vv_180806_00686;Vv_180806_00688;Vv_180806_00818;Vv_180806_01047;Vv_180806_03741
GO:0015749	monosaccharide transport	2	9	0.986103	1	Vv_180806_02752;Vv_180806_04639
GO:0098661	inorganic anion transmembrane transport	3	12	0.987049	1	Vv_180806_00104;Vv_180806_01372;Vv_180806_03063
GO:0006869	lipid transport	1	6	0.988202	1	Vv_180806_01756
GO:0009229	thiamine diphosphate biosynthetic process	1	6	0.988202	1	Vv_180806_03178
GO:0010876	lipid localization	1	6	0.988202	1	Vv_180806_01756
GO:0015889	cobalamin transport	1	6	0.988202	1	Vv_180806_03753
GO:0042357	thiamine diphosphate metabolic process	1	6	0.988202	1	Vv_180806_03178
GO:0046348	amino sugar catabolic process	1	6	0.988202	1	Vv_180806_04502
GO:0051346	negative regulation of hydrolase activity	1	6	0.988202	1	Vv_180806_02138
GO:0044781	bacterial-type flagellum organization	4	15	0.988852	1	Vv_180806_01636;Vv_180806_01650;Vv_180806_01656;Vv_180806_03086
GO:0051704	multi-organism process	7	23	0.990257	1	Vv_180806_00251;Vv_180806_00341;Vv_180806_01019;Vv_180806_01348;Vv_180806_02551;Vv_180806_03897;Vv_180806_04866
GO:0006817	phosphate ion transport	2	10	0.992715	1	Vv_180806_00103;Vv_180806_00104
GO:0043163	cell envelope organization	2	10	0.992715	1	Vv_180806_00341;Vv_180806_01579
GO:0043165	Gram-negative-bacterium-type cell outer membrane assembly	2	10	0.992715	1	Vv_180806_00341;Vv_180806_01579
GO:0044091	membrane biogenesis	2	10	0.992715	1	Vv_180806_00341;Vv_180806_01579
GO:0071709	membrane assembly	2	10	0.992715	1	Vv_180806_00341;Vv_180806_01579
GO:0006508	proteolysis	52	124	0.992803	1	Vv_180806_00077;Vv_180806_00113;Vv_180806_00242;Vv_180806_00267;Vv_180806_00378;Vv_180806_00620;Vv_180806_00765;Vv_180806_00883;Vv_180806_01021;Vv_180806_01022;Vv_180806_01050;Vv_180806_01074;Vv_180806_01075;Vv_180806_01087;Vv_180806_01186;Vv_180806_01217;Vv_180806_01302;Vv_180806_01345;Vv_180806_01420;Vv_180806_01463;Vv_180806_01570;Vv_180806_01623;Vv_180806_01684;Vv_180806_01840;Vv_180806_01841…
GO:0015807	L-amino acid transport	1	7	0.994379	1	Vv_180806_04500
GO:0001539	cilium or flagellum-dependent cell motility	8	27	0.995158	1	Vv_180806_01632;Vv_180806_01642;Vv_180806_01647;Vv_180806_01648;Vv_180806_01660;Vv_180806_03069;Vv_180806_03070;Vv_180806_03180
GO:0006928	movement of cell or subcellular component	8	27	0.995158	1	Vv_180806_01632;Vv_180806_01642;Vv_180806_01647;Vv_180806_01648;Vv_180806_01660;Vv_180806_03069;Vv_180806_03070;Vv_180806_03180
GO:0048870	cell motility	8	27	0.995158	1	Vv_180806_01632;Vv_180806_01642;Vv_180806_01647;Vv_180806_01648;Vv_180806_01660;Vv_180806_03069;Vv_180806_03070;Vv_180806_03180
GO:0051674	localization of cell	8	27	0.995158	1	Vv_180806_01632;Vv_180806_01642;Vv_180806_01647;Vv_180806_01648;Vv_180806_01660;Vv_180806_03069;Vv_180806_03070;Vv_180806_03180
GO:0097588	archaeal or bacterial-type flagellum-dependent cell motility	8	27	0.995158	1	Vv_180806_01632;Vv_180806_01642;Vv_180806_01647;Vv_180806_01648;Vv_180806_01660;Vv_180806_03069;Vv_180806_03070;Vv_180806_03180
GO:0006270	DNA replication initiation	3	14	0.996056	1	Vv_180806_00704;Vv_180806_01110;Vv_180806_03027
GO:0015628	protein secretion by the type II secretion system	3	14	0.996056	1	Vv_180806_00544;Vv_180806_00545;Vv_180806_00575
GO:0098776	protein transport across the cell outer membrane	3	14	0.996056	1	Vv_180806_00544;Vv_180806_00545;Vv_180806_00575
GO:0034219	carbohydrate transmembrane transport	9	30	0.99615	1	Vv_180806_00374;Vv_180806_02752;Vv_180806_03067;Vv_180806_03158;Vv_180806_03262;Vv_180806_03263;Vv_180806_03598;Vv_180806_04183;Vv_180806_04527
GO:0044780	bacterial-type flagellum assembly	2	11	0.996215	1	Vv_180806_01636;Vv_180806_03086
GO:0044764	multi-organism cellular process	5	20	0.99679	1	Vv_180806_00251;Vv_180806_00341;Vv_180806_01348;Vv_180806_02551;Vv_180806_04866
GO:1903825	organic acid transmembrane transport	5	20	0.99679	1	Vv_180806_00010;Vv_180806_00701;Vv_180806_02493;Vv_180806_03161;Vv_180806_04538
GO:0044403	symbiosis, encompassing mutualism through parasitism	1	8	0.997323	1	Vv_180806_02551
GO:0044419	interspecies interaction between organisms	1	8	0.997323	1	Vv_180806_02551
GO:0030001	metal ion transport	16	48	0.99753	1	Vv_180806_00139;Vv_180806_00772;Vv_180806_01047;Vv_180806_01341;Vv_180806_01539;Vv_180806_01540;Vv_180806_01541;Vv_180806_01543;Vv_180806_01544;Vv_180806_02390;Vv_180806_02604;Vv_180806_02876;Vv_180806_02877;Vv_180806_03005;Vv_180806_03009;Vv_180806_04500
GO:0044699	single-organism process	825	1647	0.998417	1	Vv_180806_00004;Vv_180806_00010;Vv_180806_00024;Vv_180806_00063;Vv_180806_00064;Vv_180806_00072;Vv_180806_00073;Vv_180806_00076;Vv_180806_00079;Vv_180806_00087;Vv_180806_00091;Vv_180806_00095;Vv_180806_00096;Vv_180806_00098;Vv_180806_00099;Vv_180806_00103;Vv_180806_00104;Vv_180806_00107;Vv_180806_00128;Vv_180806_00135;Vv_180806_00136;Vv_180806_00137;Vv_180806_00139;Vv_180806_00142;Vv_180806_00143…
GO:0051180	vitamin transport	1	9	0.998726	1	Vv_180806_03753
GO:0030030	cell projection organization	4	19	0.998847	1	Vv_180806_01636;Vv_180806_01650;Vv_180806_01656;Vv_180806_03086
GO:0071973	bacterial-type flagellum-dependent cell motility	6	25	0.999055	1	Vv_180806_01632;Vv_180806_01642;Vv_180806_01647;Vv_180806_01648;Vv_180806_03069;Vv_180806_03070
GO:0098656	anion transmembrane transport	9	33	0.999067	1	Vv_180806_00010;Vv_180806_00104;Vv_180806_00701;Vv_180806_01372;Vv_180806_02493;Vv_180806_02590;Vv_180806_03063;Vv_180806_03161;Vv_180806_04538
GO:0015672	monovalent inorganic cation transport	21	64	0.999517	1	Vv_180806_00139;Vv_180806_00683;Vv_180806_00684;Vv_180806_00685;Vv_180806_00686;Vv_180806_00688;Vv_180806_00818;Vv_180806_01047;Vv_180806_01341;Vv_180806_01539;Vv_180806_01540;Vv_180806_01541;Vv_180806_01543;Vv_180806_01544;Vv_180806_02381;Vv_180806_02604;Vv_180806_02876;Vv_180806_02877;Vv_180806_03367;Vv_180806_03741;Vv_180806_04500
GO:0098655	cation transmembrane transport	18	57	0.999549	1	Vv_180806_00139;Vv_180806_00683;Vv_180806_00684;Vv_180806_00685;Vv_180806_00686;Vv_180806_00688;Vv_180806_00818;Vv_180806_01047;Vv_180806_02381;Vv_180806_02390;Vv_180806_02604;Vv_180806_02876;Vv_180806_02877;Vv_180806_03005;Vv_180806_03009;Vv_180806_03741;Vv_180806_04017;Vv_180806_04109
GO:0098662	inorganic cation transmembrane transport	13	45	0.999602	1	Vv_180806_00139;Vv_180806_00683;Vv_180806_00684;Vv_180806_00685;Vv_180806_00686;Vv_180806_00688;Vv_180806_00818;Vv_180806_01047;Vv_180806_02381;Vv_180806_02877;Vv_180806_03005;Vv_180806_03009;Vv_180806_03741
GO:0015698	inorganic anion transport	5	24	0.999658	1	Vv_180806_00103;Vv_180806_00104;Vv_180806_01372;Vv_180806_01485;Vv_180806_03063
GO:0006812	cation transport	31	89	0.999741	1	Vv_180806_00139;Vv_180806_00683;Vv_180806_00684;Vv_180806_00685;Vv_180806_00686;Vv_180806_00688;Vv_180806_00772;Vv_180806_00818;Vv_180806_01047;Vv_180806_01341;Vv_180806_01539;Vv_180806_01540;Vv_180806_01541;Vv_180806_01543;Vv_180806_01544;Vv_180806_02381;Vv_180806_02390;Vv_180806_02589;Vv_180806_02604;Vv_180806_02715;Vv_180806_02876;Vv_180806_02877;Vv_180806_03005;Vv_180806_03009;Vv_180806_03161…
GO:0030031	cell projection assembly	2	15	0.999742	1	Vv_180806_01636;Vv_180806_03086
GO:0071806	protein transmembrane transport	6	28	0.999819	1	Vv_180806_00210;Vv_180806_00419;Vv_180806_00544;Vv_180806_00545;Vv_180806_00575;Vv_180806_00923
GO:0098660	inorganic ion transmembrane transport	16	57	0.999948	1	Vv_180806_00104;Vv_180806_00139;Vv_180806_00683;Vv_180806_00684;Vv_180806_00685;Vv_180806_00686;Vv_180806_00688;Vv_180806_00818;Vv_180806_01047;Vv_180806_01372;Vv_180806_02381;Vv_180806_02877;Vv_180806_03005;Vv_180806_03009;Vv_180806_03063;Vv_180806_03741
GO:1901264	carbohydrate derivative transport	1	14	0.999969	1	Vv_180806_01530
GO:0006865	amino acid transport	8	37	0.999971	1	Vv_180806_00010;Vv_180806_00701;Vv_180806_02493;Vv_180806_02589;Vv_180806_02715;Vv_180806_03161;Vv_180806_04500;Vv_180806_04538
GO:0006310	DNA recombination	17	61	0.999973	1	Vv_180806_00031;Vv_180806_00112;Vv_180806_00169;Vv_180806_01161;Vv_180806_01197;Vv_180806_01327;Vv_180806_01463;Vv_180806_01517;Vv_180806_01518;Vv_180806_01519;Vv_180806_01709;Vv_180806_01875;Vv_180806_02090;Vv_180806_02734;Vv_180806_03440;Vv_180806_03509;Vv_180806_04874
GO:0015849	organic acid transport	10	46	0.999995	1	Vv_180806_00010;Vv_180806_00701;Vv_180806_00964;Vv_180806_02493;Vv_180806_02589;Vv_180806_02715;Vv_180806_03161;Vv_180806_03779;Vv_180806_04500;Vv_180806_04538
GO:0046942	carboxylic acid transport	10	46	0.999995	1	Vv_180806_00010;Vv_180806_00701;Vv_180806_00964;Vv_180806_02493;Vv_180806_02589;Vv_180806_02715;Vv_180806_03161;Vv_180806_03779;Vv_180806_04500;Vv_180806_04538
GO:0015711	organic anion transport	11	51	0.999999	1	Vv_180806_00010;Vv_180806_00701;Vv_180806_00964;Vv_180806_02493;Vv_180806_02589;Vv_180806_02590;Vv_180806_02715;Vv_180806_03161;Vv_180806_03779;Vv_180806_04500;Vv_180806_04538
GO:0034220	ion transmembrane transport	32	105	0.999999	1	Vv_180806_00010;Vv_180806_00104;Vv_180806_00139;Vv_180806_00683;Vv_180806_00684;Vv_180806_00685;Vv_180806_00686;Vv_180806_00688;Vv_180806_00701;Vv_180806_00818;Vv_180806_01047;Vv_180806_01372;Vv_180806_01756;Vv_180806_02381;Vv_180806_02390;Vv_180806_02432;Vv_180806_02493;Vv_180806_02589;Vv_180806_02590;Vv_180806_02604;Vv_180806_02876;Vv_180806_02877;Vv_180806_03005;Vv_180806_03009;Vv_180806_03063…
GO:0015074	DNA integration	2	24	1	1	Vv_180806_00031;Vv_180806_01197
GO:0051641	cellular localization	14	62	1	1	Vv_180806_00210;Vv_180806_00419;Vv_180806_00544;Vv_180806_00545;Vv_180806_00575;Vv_180806_00698;Vv_180806_00806;Vv_180806_00923;Vv_180806_01351;Vv_180806_01579;Vv_180806_01656;Vv_180806_01752;Vv_180806_04165;Vv_180806_04331
GO:0051649	establishment of localization in cell	11	54	1	1	Vv_180806_00210;Vv_180806_00419;Vv_180806_00544;Vv_180806_00545;Vv_180806_00575;Vv_180806_00806;Vv_180806_00923;Vv_180806_01351;Vv_180806_01656;Vv_180806_04165;Vv_180806_04331
GO:0071705	nitrogen compound transport	29	102	1	1	Vv_180806_00010;Vv_180806_00681;Vv_180806_00701;Vv_180806_00702;Vv_180806_00745;Vv_180806_01400;Vv_180806_01530;Vv_180806_01667;Vv_180806_01669;Vv_180806_01672;Vv_180806_01774;Vv_180806_02377;Vv_180806_02378;Vv_180806_02381;Vv_180806_02493;Vv_180806_02589;Vv_180806_02590;Vv_180806_02652;Vv_180806_02715;Vv_180806_02827;Vv_180806_02828;Vv_180806_03161;Vv_180806_03197;Vv_180806_03367;Vv_180806_03667…
GO:0008643	carbohydrate transport	16	70	1	1	Vv_180806_00158;Vv_180806_00374;Vv_180806_02752;Vv_180806_03065;Vv_180806_03066;Vv_180806_03067;Vv_180806_03158;Vv_180806_03262;Vv_180806_03263;Vv_180806_03425;Vv_180806_03598;Vv_180806_04183;Vv_180806_04184;Vv_180806_04355;Vv_180806_04527;Vv_180806_04639
GO:0009306	protein secretion	4	38	1	1	Vv_180806_00544;Vv_180806_00545;Vv_180806_00575;Vv_180806_00923
GO:0032940	secretion by cell	4	38	1	1	Vv_180806_00544;Vv_180806_00545;Vv_180806_00575;Vv_180806_00923
GO:0046903	secretion	4	38	1	1	Vv_180806_00544;Vv_180806_00545;Vv_180806_00575;Vv_180806_00923
GO:0006820	anion transport	16	75	1	1	Vv_180806_00010;Vv_180806_00103;Vv_180806_00104;Vv_180806_00701;Vv_180806_00964;Vv_180806_01372;Vv_180806_01485;Vv_180806_02493;Vv_180806_02589;Vv_180806_02590;Vv_180806_02715;Vv_180806_03063;Vv_180806_03161;Vv_180806_03779;Vv_180806_04500;Vv_180806_04538
GO:0015031	protein transport	14	73	1	1	Vv_180806_00210;Vv_180806_00419;Vv_180806_00544;Vv_180806_00545;Vv_180806_00575;Vv_180806_00698;Vv_180806_00806;Vv_180806_00923;Vv_180806_00994;Vv_180806_01351;Vv_180806_01656;Vv_180806_01752;Vv_180806_01885;Vv_180806_02943
GO:0008104	protein localization	15	78	1	1	Vv_180806_00210;Vv_180806_00419;Vv_180806_00544;Vv_180806_00545;Vv_180806_00575;Vv_180806_00698;Vv_180806_00806;Vv_180806_00923;Vv_180806_00994;Vv_180806_01351;Vv_180806_01579;Vv_180806_01656;Vv_180806_01752;Vv_180806_01885;Vv_180806_02943
GO:0045184	establishment of protein localization	15	78	1	1	Vv_180806_00210;Vv_180806_00419;Vv_180806_00544;Vv_180806_00545;Vv_180806_00575;Vv_180806_00698;Vv_180806_00806;Vv_180806_00923;Vv_180806_00994;Vv_180806_01351;Vv_180806_01579;Vv_180806_01656;Vv_180806_01752;Vv_180806_01885;Vv_180806_02943
GO:0006811	ion transport	51	179	1	1	Vv_180806_00010;Vv_180806_00103;Vv_180806_00104;Vv_180806_00139;Vv_180806_00683;Vv_180806_00684;Vv_180806_00685;Vv_180806_00686;Vv_180806_00688;Vv_180806_00701;Vv_180806_00772;Vv_180806_00818;Vv_180806_00964;Vv_180806_01047;Vv_180806_01341;Vv_180806_01372;Vv_180806_01416;Vv_180806_01485;Vv_180806_01539;Vv_180806_01540;Vv_180806_01541;Vv_180806_01543;Vv_180806_01544;Vv_180806_01756;Vv_180806_02381…
GO:0033036	macromolecule localization	16	88	1	1	Vv_180806_00210;Vv_180806_00419;Vv_180806_00544;Vv_180806_00545;Vv_180806_00575;Vv_180806_00698;Vv_180806_00806;Vv_180806_00923;Vv_180806_00994;Vv_180806_01351;Vv_180806_01579;Vv_180806_01656;Vv_180806_01752;Vv_180806_01756;Vv_180806_01885;Vv_180806_02943
GO:0008150	biological_process	1343	2571	1	1	Vv_180806_00004;Vv_180806_00005;Vv_180806_00007;Vv_180806_00010;Vv_180806_00016;Vv_180806_00017;Vv_180806_00023;Vv_180806_00024;Vv_180806_00029;Vv_180806_00031;Vv_180806_00034;Vv_180806_00035;Vv_180806_00036;Vv_180806_00054;Vv_180806_00058;Vv_180806_00063;Vv_180806_00064;Vv_180806_00065;Vv_180806_00069;Vv_180806_00072;Vv_180806_00073;Vv_180806_00075;Vv_180806_00076;Vv_180806_00077;Vv_180806_00078…
GO:0051179	localization	133	549	1	1	Vv_180806_00010;Vv_180806_00103;Vv_180806_00104;Vv_180806_00139;Vv_180806_00158;Vv_180806_00210;Vv_180806_00251;Vv_180806_00374;Vv_180806_00419;Vv_180806_00544;Vv_180806_00545;Vv_180806_00575;Vv_180806_00681;Vv_180806_00683;Vv_180806_00684;Vv_180806_00685;Vv_180806_00686;Vv_180806_00688;Vv_180806_00698;Vv_180806_00701;Vv_180806_00702;Vv_180806_00735;Vv_180806_00736;Vv_180806_00745;Vv_180806_00746…
GO:0051234	establishment of localization	126	524	1	1	Vv_180806_00010;Vv_180806_00103;Vv_180806_00104;Vv_180806_00139;Vv_180806_00158;Vv_180806_00210;Vv_180806_00251;Vv_180806_00374;Vv_180806_00419;Vv_180806_00544;Vv_180806_00545;Vv_180806_00575;Vv_180806_00681;Vv_180806_00683;Vv_180806_00684;Vv_180806_00685;Vv_180806_00686;Vv_180806_00688;Vv_180806_00698;Vv_180806_00701;Vv_180806_00702;Vv_180806_00735;Vv_180806_00736;Vv_180806_00745;Vv_180806_00746…
GO:0006810	transport	125	519	1	1	Vv_180806_00010;Vv_180806_00103;Vv_180806_00104;Vv_180806_00139;Vv_180806_00158;Vv_180806_00210;Vv_180806_00251;Vv_180806_00374;Vv_180806_00419;Vv_180806_00544;Vv_180806_00545;Vv_180806_00575;Vv_180806_00681;Vv_180806_00683;Vv_180806_00684;Vv_180806_00685;Vv_180806_00686;Vv_180806_00688;Vv_180806_00698;Vv_180806_00701;Vv_180806_00702;Vv_180806_00735;Vv_180806_00736;Vv_180806_00745;Vv_180806_00746…
GO:1902578	single-organism localization	123	512	1	1	Vv_180806_00010;Vv_180806_00103;Vv_180806_00104;Vv_180806_00139;Vv_180806_00158;Vv_180806_00210;Vv_180806_00251;Vv_180806_00374;Vv_180806_00419;Vv_180806_00544;Vv_180806_00545;Vv_180806_00575;Vv_180806_00681;Vv_180806_00683;Vv_180806_00684;Vv_180806_00685;Vv_180806_00686;Vv_180806_00688;Vv_180806_00698;Vv_180806_00701;Vv_180806_00702;Vv_180806_00735;Vv_180806_00736;Vv_180806_00745;Vv_180806_00746…
GO:0044765	single-organism transport	121	506	1	1	Vv_180806_00010;Vv_180806_00103;Vv_180806_00104;Vv_180806_00139;Vv_180806_00158;Vv_180806_00210;Vv_180806_00251;Vv_180806_00374;Vv_180806_00419;Vv_180806_00544;Vv_180806_00545;Vv_180806_00575;Vv_180806_00681;Vv_180806_00683;Vv_180806_00684;Vv_180806_00685;Vv_180806_00686;Vv_180806_00688;Vv_180806_00701;Vv_180806_00702;Vv_180806_00735;Vv_180806_00736;Vv_180806_00745;Vv_180806_00746;Vv_180806_00772…
GO:0055085	transmembrane transport	82	369	1	1	Vv_180806_00010;Vv_180806_00104;Vv_180806_00139;Vv_180806_00210;Vv_180806_00251;Vv_180806_00374;Vv_180806_00419;Vv_180806_00544;Vv_180806_00545;Vv_180806_00575;Vv_180806_00681;Vv_180806_00683;Vv_180806_00684;Vv_180806_00685;Vv_180806_00686;Vv_180806_00688;Vv_180806_00701;Vv_180806_00702;Vv_180806_00735;Vv_180806_00736;Vv_180806_00746;Vv_180806_00797;Vv_180806_00818;Vv_180806_00923;Vv_180806_00954…
GO:0071702	organic substance transport	59	246	1	1	Vv_180806_00010;Vv_180806_00158;Vv_180806_00210;Vv_180806_00374;Vv_180806_00419;Vv_180806_00544;Vv_180806_00545;Vv_180806_00575;Vv_180806_00698;Vv_180806_00701;Vv_180806_00745;Vv_180806_00806;Vv_180806_00923;Vv_180806_00964;Vv_180806_00994;Vv_180806_01351;Vv_180806_01400;Vv_180806_01530;Vv_180806_01656;Vv_180806_01667;Vv_180806_01669;Vv_180806_01672;Vv_180806_01752;Vv_180806_01756;Vv_180806_01885…
