# Supplementary material for: Genome- and Proteome-Wide Analysis of Lysine Acetylation in Vibrio vulnificus Vv180806 Reveals Its Regulatory Roles in Virulence and Antibiotic Resistance
Source: Front Microbiol. 2020 Nov 5;11:591287. doi: 10.3389/fmicb.2020.591287 (PMC7674927; doi:10.3389/fmicb.2020.591287)
Supplement: Supplementary file 8 [file Table_8.XLSX]

## Sheet: Table_S7
Table S8. The functional enrichment of molecular functions in acetylated proteins.
GO ID	Description	out (1497)	All (2822)	pvalue	p.adjust	Genes
GO:0043167	ion binding	578	875	6.36e-21	8.23e-18	Vv_180806_00001;Vv_180806_00004;Vv_180806_00016;Vv_180806_00017;Vv_180806_00024;Vv_180806_00054;Vv_180806_00063;Vv_180806_00064;Vv_180806_00069;Vv_180806_00072;Vv_180806_00073;Vv_180806_00075;Vv_180806_00076;Vv_180806_00077;Vv_180806_00078;Vv_180806_00080;Vv_180806_00082;Vv_180806_00083;Vv_180806_00084;Vv_180806_00087;Vv_180806_00091;Vv_180806_00095;Vv_180806_00099;Vv_180806_00104;Vv_180806_00107…
GO:0000166	nucleotide binding	387	551	4.97e-20	2.14e-17	Vv_180806_00004;Vv_180806_00016;Vv_180806_00017;Vv_180806_00023;Vv_180806_00024;Vv_180806_00054;Vv_180806_00063;Vv_180806_00064;Vv_180806_00068;Vv_180806_00069;Vv_180806_00072;Vv_180806_00076;Vv_180806_00080;Vv_180806_00104;Vv_180806_00107;Vv_180806_00122;Vv_180806_00132;Vv_180806_00133;Vv_180806_00147;Vv_180806_00148;Vv_180806_00165;Vv_180806_00166;Vv_180806_00175;Vv_180806_00184;Vv_180806_00185…
GO:1901265	nucleoside phosphate binding	387	551	4.97e-20	2.14e-17	Vv_180806_00004;Vv_180806_00016;Vv_180806_00017;Vv_180806_00023;Vv_180806_00024;Vv_180806_00054;Vv_180806_00063;Vv_180806_00064;Vv_180806_00068;Vv_180806_00069;Vv_180806_00072;Vv_180806_00076;Vv_180806_00080;Vv_180806_00104;Vv_180806_00107;Vv_180806_00122;Vv_180806_00132;Vv_180806_00133;Vv_180806_00147;Vv_180806_00148;Vv_180806_00165;Vv_180806_00166;Vv_180806_00175;Vv_180806_00184;Vv_180806_00185…
GO:0005488	binding	920	1509	9.6e-20	3.1e-17	Vv_180806_00001;Vv_180806_00004;Vv_180806_00007;Vv_180806_00016;Vv_180806_00017;Vv_180806_00023;Vv_180806_00024;Vv_180806_00029;Vv_180806_00031;Vv_180806_00034;Vv_180806_00035;Vv_180806_00036;Vv_180806_00054;Vv_180806_00058;Vv_180806_00063;Vv_180806_00064;Vv_180806_00065;Vv_180806_00068;Vv_180806_00069;Vv_180806_00072;Vv_180806_00073;Vv_180806_00074;Vv_180806_00075;Vv_180806_00076;Vv_180806_00077…
GO:0036094	small molecule binding	396	571	6.62e-19	1.71e-16	Vv_180806_00004;Vv_180806_00016;Vv_180806_00017;Vv_180806_00023;Vv_180806_00024;Vv_180806_00054;Vv_180806_00063;Vv_180806_00064;Vv_180806_00068;Vv_180806_00069;Vv_180806_00072;Vv_180806_00076;Vv_180806_00080;Vv_180806_00104;Vv_180806_00107;Vv_180806_00122;Vv_180806_00132;Vv_180806_00133;Vv_180806_00147;Vv_180806_00148;Vv_180806_00165;Vv_180806_00166;Vv_180806_00175;Vv_180806_00184;Vv_180806_00185…
GO:0003723	RNA binding	130	153	1.13e-17	1.91e-15	Vv_180806_00029;Vv_180806_00054;Vv_180806_00075;Vv_180806_00086;Vv_180806_00124;Vv_180806_00147;Vv_180806_00150;Vv_180806_00167;Vv_180806_00238;Vv_180806_00261;Vv_180806_00343;Vv_180806_00351;Vv_180806_00415;Vv_180806_00416;Vv_180806_00417;Vv_180806_00420;Vv_180806_00422;Vv_180806_00423;Vv_180806_00424;Vv_180806_00425;Vv_180806_00426;Vv_180806_00427;Vv_180806_00428;Vv_180806_00429;Vv_180806_00430…
GO:0097159	organic cyclic compound binding	726	1160	1.18e-17	1.91e-15	Vv_180806_00004;Vv_180806_00007;Vv_180806_00016;Vv_180806_00017;Vv_180806_00023;Vv_180806_00024;Vv_180806_00029;Vv_180806_00031;Vv_180806_00034;Vv_180806_00035;Vv_180806_00036;Vv_180806_00054;Vv_180806_00058;Vv_180806_00063;Vv_180806_00064;Vv_180806_00065;Vv_180806_00068;Vv_180806_00069;Vv_180806_00072;Vv_180806_00074;Vv_180806_00075;Vv_180806_00076;Vv_180806_00077;Vv_180806_00080;Vv_180806_00084…
GO:1901363	heterocyclic compound binding	726	1160	1.18e-17	1.91e-15	Vv_180806_00004;Vv_180806_00007;Vv_180806_00016;Vv_180806_00017;Vv_180806_00023;Vv_180806_00024;Vv_180806_00029;Vv_180806_00031;Vv_180806_00034;Vv_180806_00035;Vv_180806_00036;Vv_180806_00054;Vv_180806_00058;Vv_180806_00063;Vv_180806_00064;Vv_180806_00065;Vv_180806_00068;Vv_180806_00069;Vv_180806_00072;Vv_180806_00074;Vv_180806_00075;Vv_180806_00076;Vv_180806_00077;Vv_180806_00080;Vv_180806_00084…
GO:0043168	anion binding	369	542	2.24e-15	3.22e-13	Vv_180806_00004;Vv_180806_00016;Vv_180806_00017;Vv_180806_00024;Vv_180806_00054;Vv_180806_00063;Vv_180806_00069;Vv_180806_00072;Vv_180806_00076;Vv_180806_00080;Vv_180806_00084;Vv_180806_00104;Vv_180806_00107;Vv_180806_00122;Vv_180806_00132;Vv_180806_00133;Vv_180806_00147;Vv_180806_00148;Vv_180806_00165;Vv_180806_00166;Vv_180806_00175;Vv_180806_00183;Vv_180806_00184;Vv_180806_00185;Vv_180806_00191…
GO:0032553	ribonucleotide binding	308	452	9.2e-13	1.19e-10	Vv_180806_00004;Vv_180806_00016;Vv_180806_00017;Vv_180806_00024;Vv_180806_00054;Vv_180806_00063;Vv_180806_00069;Vv_180806_00072;Vv_180806_00076;Vv_180806_00080;Vv_180806_00104;Vv_180806_00107;Vv_180806_00122;Vv_180806_00132;Vv_180806_00133;Vv_180806_00147;Vv_180806_00148;Vv_180806_00165;Vv_180806_00166;Vv_180806_00175;Vv_180806_00184;Vv_180806_00185;Vv_180806_00191;Vv_180806_00206;Vv_180806_00207…
GO:0017076	purine nucleotide binding	296	434	2.5e-12	2.94e-10	Vv_180806_00004;Vv_180806_00016;Vv_180806_00017;Vv_180806_00023;Vv_180806_00024;Vv_180806_00054;Vv_180806_00063;Vv_180806_00069;Vv_180806_00072;Vv_180806_00076;Vv_180806_00080;Vv_180806_00104;Vv_180806_00107;Vv_180806_00122;Vv_180806_00132;Vv_180806_00133;Vv_180806_00147;Vv_180806_00148;Vv_180806_00165;Vv_180806_00166;Vv_180806_00175;Vv_180806_00184;Vv_180806_00185;Vv_180806_00191;Vv_180806_00206…
GO:0032555	purine ribonucleotide binding	295	433	3.41e-12	3.67e-10	Vv_180806_00004;Vv_180806_00016;Vv_180806_00017;Vv_180806_00024;Vv_180806_00054;Vv_180806_00063;Vv_180806_00069;Vv_180806_00072;Vv_180806_00076;Vv_180806_00080;Vv_180806_00104;Vv_180806_00107;Vv_180806_00122;Vv_180806_00132;Vv_180806_00133;Vv_180806_00147;Vv_180806_00148;Vv_180806_00165;Vv_180806_00166;Vv_180806_00175;Vv_180806_00184;Vv_180806_00185;Vv_180806_00191;Vv_180806_00206;Vv_180806_00207…
GO:0019843	rRNA binding	41	41	3.96e-12	3.94e-10	Vv_180806_00075;Vv_180806_00150;Vv_180806_00351;Vv_180806_00415;Vv_180806_00416;Vv_180806_00417;Vv_180806_00420;Vv_180806_00422;Vv_180806_00423;Vv_180806_00424;Vv_180806_00425;Vv_180806_00426;Vv_180806_00427;Vv_180806_00428;Vv_180806_00429;Vv_180806_00430;Vv_180806_00432;Vv_180806_00433;Vv_180806_00434;Vv_180806_00435;Vv_180806_00436;Vv_180806_00437;Vv_180806_00438;Vv_180806_00439;Vv_180806_00925…
GO:0097367	carbohydrate derivative binding	320	476	4.61e-12	4.15e-10	Vv_180806_00004;Vv_180806_00016;Vv_180806_00017;Vv_180806_00024;Vv_180806_00054;Vv_180806_00063;Vv_180806_00069;Vv_180806_00072;Vv_180806_00076;Vv_180806_00080;Vv_180806_00104;Vv_180806_00107;Vv_180806_00122;Vv_180806_00132;Vv_180806_00133;Vv_180806_00147;Vv_180806_00148;Vv_180806_00165;Vv_180806_00166;Vv_180806_00175;Vv_180806_00184;Vv_180806_00185;Vv_180806_00191;Vv_180806_00206;Vv_180806_00207…
GO:0003735	structural constituent of ribosome	53	56	5.3e-12	4.15e-10	Vv_180806_00150;Vv_180806_00238;Vv_180806_00239;Vv_180806_00268;Vv_180806_00350;Vv_180806_00351;Vv_180806_00413;Vv_180806_00415;Vv_180806_00416;Vv_180806_00417;Vv_180806_00418;Vv_180806_00420;Vv_180806_00421;Vv_180806_00422;Vv_180806_00423;Vv_180806_00424;Vv_180806_00425;Vv_180806_00426;Vv_180806_00427;Vv_180806_00428;Vv_180806_00429;Vv_180806_00430;Vv_180806_00431;Vv_180806_00432;Vv_180806_00433…
GO:0001882	nucleoside binding	292	429	5.46e-12	4.15e-10	Vv_180806_00004;Vv_180806_00016;Vv_180806_00017;Vv_180806_00024;Vv_180806_00054;Vv_180806_00063;Vv_180806_00069;Vv_180806_00072;Vv_180806_00076;Vv_180806_00080;Vv_180806_00104;Vv_180806_00107;Vv_180806_00122;Vv_180806_00132;Vv_180806_00147;Vv_180806_00148;Vv_180806_00165;Vv_180806_00166;Vv_180806_00175;Vv_180806_00184;Vv_180806_00185;Vv_180806_00191;Vv_180806_00206;Vv_180806_00207;Vv_180806_00210…
GO:0032549	ribonucleoside binding	292	429	5.46e-12	4.15e-10	Vv_180806_00004;Vv_180806_00016;Vv_180806_00017;Vv_180806_00024;Vv_180806_00054;Vv_180806_00063;Vv_180806_00069;Vv_180806_00072;Vv_180806_00076;Vv_180806_00080;Vv_180806_00104;Vv_180806_00107;Vv_180806_00122;Vv_180806_00132;Vv_180806_00147;Vv_180806_00148;Vv_180806_00165;Vv_180806_00166;Vv_180806_00175;Vv_180806_00184;Vv_180806_00185;Vv_180806_00191;Vv_180806_00206;Vv_180806_00207;Vv_180806_00210…
GO:0001883	purine nucleoside binding	291	428	7.4e-12	4.78e-10	Vv_180806_00004;Vv_180806_00016;Vv_180806_00017;Vv_180806_00024;Vv_180806_00054;Vv_180806_00063;Vv_180806_00069;Vv_180806_00072;Vv_180806_00076;Vv_180806_00080;Vv_180806_00104;Vv_180806_00107;Vv_180806_00122;Vv_180806_00132;Vv_180806_00147;Vv_180806_00148;Vv_180806_00165;Vv_180806_00166;Vv_180806_00175;Vv_180806_00184;Vv_180806_00185;Vv_180806_00191;Vv_180806_00206;Vv_180806_00207;Vv_180806_00210…
GO:0032550	purine ribonucleoside binding	291	428	7.4e-12	4.78e-10	Vv_180806_00004;Vv_180806_00016;Vv_180806_00017;Vv_180806_00024;Vv_180806_00054;Vv_180806_00063;Vv_180806_00069;Vv_180806_00072;Vv_180806_00076;Vv_180806_00080;Vv_180806_00104;Vv_180806_00107;Vv_180806_00122;Vv_180806_00132;Vv_180806_00147;Vv_180806_00148;Vv_180806_00165;Vv_180806_00166;Vv_180806_00175;Vv_180806_00184;Vv_180806_00185;Vv_180806_00191;Vv_180806_00206;Vv_180806_00207;Vv_180806_00210…
GO:0035639	purine ribonucleoside triphosphate binding	291	428	7.4e-12	4.78e-10	Vv_180806_00004;Vv_180806_00016;Vv_180806_00017;Vv_180806_00024;Vv_180806_00054;Vv_180806_00063;Vv_180806_00069;Vv_180806_00072;Vv_180806_00076;Vv_180806_00080;Vv_180806_00104;Vv_180806_00107;Vv_180806_00122;Vv_180806_00132;Vv_180806_00147;Vv_180806_00148;Vv_180806_00165;Vv_180806_00166;Vv_180806_00175;Vv_180806_00184;Vv_180806_00185;Vv_180806_00191;Vv_180806_00206;Vv_180806_00207;Vv_180806_00210…
GO:0043169	cation binding	296	437	9.48e-12	5.83e-10	Vv_180806_00001;Vv_180806_00004;Vv_180806_00016;Vv_180806_00024;Vv_180806_00064;Vv_180806_00073;Vv_180806_00075;Vv_180806_00076;Vv_180806_00077;Vv_180806_00078;Vv_180806_00082;Vv_180806_00083;Vv_180806_00084;Vv_180806_00087;Vv_180806_00091;Vv_180806_00095;Vv_180806_00099;Vv_180806_00107;Vv_180806_00144;Vv_180806_00147;Vv_180806_00166;Vv_180806_00181;Vv_180806_00187;Vv_180806_00206;Vv_180806_00210…
GO:0046872	metal ion binding	291	431	2.73e-11	1.61e-09	Vv_180806_00001;Vv_180806_00004;Vv_180806_00016;Vv_180806_00024;Vv_180806_00064;Vv_180806_00073;Vv_180806_00075;Vv_180806_00076;Vv_180806_00077;Vv_180806_00078;Vv_180806_00082;Vv_180806_00083;Vv_180806_00084;Vv_180806_00087;Vv_180806_00091;Vv_180806_00095;Vv_180806_00099;Vv_180806_00107;Vv_180806_00144;Vv_180806_00147;Vv_180806_00166;Vv_180806_00181;Vv_180806_00187;Vv_180806_00206;Vv_180806_00210…
GO:0030554	adenyl nucleotide binding	263	396	4.49e-09	2.52e-07	Vv_180806_00004;Vv_180806_00016;Vv_180806_00017;Vv_180806_00023;Vv_180806_00024;Vv_180806_00054;Vv_180806_00063;Vv_180806_00072;Vv_180806_00076;Vv_180806_00080;Vv_180806_00104;Vv_180806_00107;Vv_180806_00122;Vv_180806_00132;Vv_180806_00147;Vv_180806_00148;Vv_180806_00165;Vv_180806_00166;Vv_180806_00175;Vv_180806_00184;Vv_180806_00185;Vv_180806_00191;Vv_180806_00206;Vv_180806_00207;Vv_180806_00210…
GO:0005524	ATP binding	262	395	5.88e-09	3.04e-07	Vv_180806_00004;Vv_180806_00016;Vv_180806_00017;Vv_180806_00024;Vv_180806_00054;Vv_180806_00063;Vv_180806_00072;Vv_180806_00076;Vv_180806_00080;Vv_180806_00104;Vv_180806_00107;Vv_180806_00122;Vv_180806_00132;Vv_180806_00147;Vv_180806_00148;Vv_180806_00165;Vv_180806_00166;Vv_180806_00175;Vv_180806_00184;Vv_180806_00185;Vv_180806_00191;Vv_180806_00206;Vv_180806_00207;Vv_180806_00210;Vv_180806_00216…
GO:0032559	adenyl ribonucleotide binding	262	395	5.88e-09	3.04e-07	Vv_180806_00004;Vv_180806_00016;Vv_180806_00017;Vv_180806_00024;Vv_180806_00054;Vv_180806_00063;Vv_180806_00072;Vv_180806_00076;Vv_180806_00080;Vv_180806_00104;Vv_180806_00107;Vv_180806_00122;Vv_180806_00132;Vv_180806_00147;Vv_180806_00148;Vv_180806_00165;Vv_180806_00166;Vv_180806_00175;Vv_180806_00184;Vv_180806_00185;Vv_180806_00191;Vv_180806_00206;Vv_180806_00207;Vv_180806_00210;Vv_180806_00216…
GO:0005198	structural molecule activity	58	70	1.23e-07	6.13e-06	Vv_180806_00082;Vv_180806_00150;Vv_180806_00238;Vv_180806_00239;Vv_180806_00268;Vv_180806_00350;Vv_180806_00351;Vv_180806_00413;Vv_180806_00415;Vv_180806_00416;Vv_180806_00417;Vv_180806_00418;Vv_180806_00420;Vv_180806_00421;Vv_180806_00422;Vv_180806_00423;Vv_180806_00424;Vv_180806_00425;Vv_180806_00426;Vv_180806_00427;Vv_180806_00428;Vv_180806_00429;Vv_180806_00430;Vv_180806_00431;Vv_180806_00432…
GO:0048037	cofactor binding	113	157	4.86e-07	2.33e-05	Vv_180806_00084;Vv_180806_00183;Vv_180806_00185;Vv_180806_00208;Vv_180806_00328;Vv_180806_00335;Vv_180806_00342;Vv_180806_00458;Vv_180806_00469;Vv_180806_00498;Vv_180806_00638;Vv_180806_00673;Vv_180806_00677;Vv_180806_00695;Vv_180806_00710;Vv_180806_00723;Vv_180806_00763;Vv_180806_00781;Vv_180806_00795;Vv_180806_00818;Vv_180806_00915;Vv_180806_00937;Vv_180806_00947;Vv_180806_00986;Vv_180806_00993…
GO:0000287	magnesium ion binding	58	72	8.26e-07	3.81e-05	Vv_180806_00166;Vv_180806_00222;Vv_180806_00253;Vv_180806_00261;Vv_180806_00324;Vv_180806_00328;Vv_180806_00335;Vv_180806_00342;Vv_180806_00349;Vv_180806_00385;Vv_180806_00386;Vv_180806_00501;Vv_180806_00535;Vv_180806_00657;Vv_180806_00673;Vv_180806_00682;Vv_180806_00733;Vv_180806_01024;Vv_180806_01086;Vv_180806_01100;Vv_180806_01274;Vv_180806_01307;Vv_180806_01316;Vv_180806_01422;Vv_180806_01439…
GO:0050662	coenzyme binding	81	109	2.8e-06	0.000125013	Vv_180806_00185;Vv_180806_00208;Vv_180806_00328;Vv_180806_00335;Vv_180806_00342;Vv_180806_00458;Vv_180806_00469;Vv_180806_00498;Vv_180806_00638;Vv_180806_00673;Vv_180806_00695;Vv_180806_00723;Vv_180806_00763;Vv_180806_00795;Vv_180806_00818;Vv_180806_00915;Vv_180806_00937;Vv_180806_00947;Vv_180806_00986;Vv_180806_00993;Vv_180806_01080;Vv_180806_01083;Vv_180806_01088;Vv_180806_01133;Vv_180806_01137…
GO:0003924	GTPase activity	20	20	2.93e-06	0.000126392	Vv_180806_00213;Vv_180806_00349;Vv_180806_00403;Vv_180806_00557;Vv_180806_00697;Vv_180806_00806;Vv_180806_00922;Vv_180806_01000;Vv_180806_01020;Vv_180806_01060;Vv_180806_01061;Vv_180806_01301;Vv_180806_01304;Vv_180806_01351;Vv_180806_01428;Vv_180806_01452;Vv_180806_01467;Vv_180806_01656;Vv_180806_04263;Vv_180806_04539
GO:0019001	guanyl nucleotide binding	36	42	7.31e-06	0.000295463	Vv_180806_00069;Vv_180806_00133;Vv_180806_00213;Vv_180806_00349;Vv_180806_00375;Vv_180806_00403;Vv_180806_00557;Vv_180806_00568;Vv_180806_00697;Vv_180806_00806;Vv_180806_00922;Vv_180806_01000;Vv_180806_01020;Vv_180806_01024;Vv_180806_01060;Vv_180806_01061;Vv_180806_01301;Vv_180806_01304;Vv_180806_01351;Vv_180806_01428;Vv_180806_01452;Vv_180806_01462;Vv_180806_01467;Vv_180806_01608;Vv_180806_01656…
GO:0032561	guanyl ribonucleotide binding	36	42	7.31e-06	0.000295463	Vv_180806_00069;Vv_180806_00133;Vv_180806_00213;Vv_180806_00349;Vv_180806_00375;Vv_180806_00403;Vv_180806_00557;Vv_180806_00568;Vv_180806_00697;Vv_180806_00806;Vv_180806_00922;Vv_180806_01000;Vv_180806_01020;Vv_180806_01024;Vv_180806_01060;Vv_180806_01061;Vv_180806_01301;Vv_180806_01304;Vv_180806_01351;Vv_180806_01428;Vv_180806_01452;Vv_180806_01462;Vv_180806_01467;Vv_180806_01608;Vv_180806_01656…
GO:0005525	GTP binding	32	37	1.65e-05	0.000647296	Vv_180806_00069;Vv_180806_00213;Vv_180806_00349;Vv_180806_00375;Vv_180806_00403;Vv_180806_00557;Vv_180806_00568;Vv_180806_00697;Vv_180806_00806;Vv_180806_00922;Vv_180806_01000;Vv_180806_01020;Vv_180806_01024;Vv_180806_01060;Vv_180806_01061;Vv_180806_01301;Vv_180806_01304;Vv_180806_01351;Vv_180806_01428;Vv_180806_01452;Vv_180806_01467;Vv_180806_01608;Vv_180806_01656;Vv_180806_01946;Vv_180806_02350…
GO:0050661	NADP binding	22	24	5.54e-05	0.00205076	Vv_180806_00185;Vv_180806_00208;Vv_180806_00469;Vv_180806_00638;Vv_180806_00763;Vv_180806_00795;Vv_180806_01083;Vv_180806_01138;Vv_180806_01577;Vv_180806_01695;Vv_180806_02469;Vv_180806_02471;Vv_180806_02864;Vv_180806_02891;Vv_180806_03110;Vv_180806_03190;Vv_180806_03192;Vv_180806_03311;Vv_180806_03740;Vv_180806_03791;Vv_180806_03906;Vv_180806_04085
GO:0008649	rRNA methyltransferase activity	19	20	5.55e-05	0.00205076	Vv_180806_00075;Vv_180806_00225;Vv_180806_00227;Vv_180806_00343;Vv_180806_00649;Vv_180806_00694;Vv_180806_00764;Vv_180806_00768;Vv_180806_00805;Vv_180806_01030;Vv_180806_01312;Vv_180806_01406;Vv_180806_01419;Vv_180806_01537;Vv_180806_02422;Vv_180806_02435;Vv_180806_02499;Vv_180806_02557;Vv_180806_03142
GO:0016881	acid-amino acid ligase activity	15	15	7.17e-05	0.00257569	Vv_180806_00216;Vv_180806_00219;Vv_180806_00221;Vv_180806_00222;Vv_180806_00301;Vv_180806_00384;Vv_180806_00498;Vv_180806_01268;Vv_180806_01346;Vv_180806_01375;Vv_180806_01699;Vv_180806_02577;Vv_180806_03671;Vv_180806_04167;Vv_180806_04505
GO:0003676	nucleic acid binding	384	644	8.03e-05	0.00280602	Vv_180806_00007;Vv_180806_00029;Vv_180806_00031;Vv_180806_00034;Vv_180806_00035;Vv_180806_00036;Vv_180806_00054;Vv_180806_00058;Vv_180806_00065;Vv_180806_00074;Vv_180806_00075;Vv_180806_00077;Vv_180806_00086;Vv_180806_00124;Vv_180806_00130;Vv_180806_00143;Vv_180806_00147;Vv_180806_00150;Vv_180806_00152;Vv_180806_00160;Vv_180806_00165;Vv_180806_00166;Vv_180806_00167;Vv_180806_00169;Vv_180806_00175…
GO:0016879	ligase activity, forming carbon-nitrogen bonds	33	40	8.96e-05	0.00305026	Vv_180806_00004;Vv_180806_00063;Vv_180806_00206;Vv_180806_00207;Vv_180806_00216;Vv_180806_00219;Vv_180806_00221;Vv_180806_00222;Vv_180806_00269;Vv_180806_00301;Vv_180806_00384;Vv_180806_00498;Vv_180806_00558;Vv_180806_00642;Vv_180806_00916;Vv_180806_00942;Vv_180806_00949;Vv_180806_01024;Vv_180806_01090;Vv_180806_01268;Vv_180806_01315;Vv_180806_01346;Vv_180806_01375;Vv_180806_01607;Vv_180806_01699…
GO:0016874	ligase activity	82	117	9.48e-05	0.00314253	Vv_180806_00004;Vv_180806_00063;Vv_180806_00066;Vv_180806_00068;Vv_180806_00072;Vv_180806_00147;Vv_180806_00166;Vv_180806_00206;Vv_180806_00207;Vv_180806_00216;Vv_180806_00219;Vv_180806_00221;Vv_180806_00222;Vv_180806_00253;Vv_180806_00269;Vv_180806_00301;Vv_180806_00329;Vv_180806_00384;Vv_180806_00498;Vv_180806_00558;Vv_180806_00642;Vv_180806_00711;Vv_180806_00712;Vv_180806_00714;Vv_180806_00916…
GO:0003824	catalytic activity	1106	2002	0.000152467	0.0049285	Vv_180806_00001;Vv_180806_00004;Vv_180806_00005;Vv_180806_00024;Vv_180806_00034;Vv_180806_00036;Vv_180806_00037;Vv_180806_00054;Vv_180806_00063;Vv_180806_00064;Vv_180806_00065;Vv_180806_00066;Vv_180806_00068;Vv_180806_00072;Vv_180806_00073;Vv_180806_00075;Vv_180806_00076;Vv_180806_00077;Vv_180806_00080;Vv_180806_00084;Vv_180806_00086;Vv_180806_00087;Vv_180806_00091;Vv_180806_00095;Vv_180806_00096…
GO:0016491	oxidoreductase activity	183	291	0.000224201	0.00707052	Vv_180806_00064;Vv_180806_00073;Vv_180806_00098;Vv_180806_00135;Vv_180806_00144;Vv_180806_00162;Vv_180806_00185;Vv_180806_00194;Vv_180806_00196;Vv_180806_00197;Vv_180806_00208;Vv_180806_00236;Vv_180806_00237;Vv_180806_00241;Vv_180806_00335;Vv_180806_00342;Vv_180806_00353;Vv_180806_00458;Vv_180806_00563;Vv_180806_00597;Vv_180806_00602;Vv_180806_00628;Vv_180806_00638;Vv_180806_00658;Vv_180806_00718…
GO:0000049	tRNA binding	24	28	0.000279271	0.00846052	Vv_180806_00075;Vv_180806_00147;Vv_180806_00261;Vv_180806_00417;Vv_180806_00427;Vv_180806_00432;Vv_180806_00440;Vv_180806_00502;Vv_180806_00553;Vv_180806_00699;Vv_180806_00926;Vv_180806_00947;Vv_180806_01058;Vv_180806_01059;Vv_180806_01133;Vv_180806_01329;Vv_180806_02085;Vv_180806_02086;Vv_180806_02112;Vv_180806_02385;Vv_180806_02693;Vv_180806_02775;Vv_180806_03092;Vv_180806_03178
GO:0005515	protein binding	42	55	0.000281363	0.00846052	Vv_180806_00016;Vv_180806_00017;Vv_180806_00023;Vv_180806_00080;Vv_180806_00081;Vv_180806_00151;Vv_180806_00165;Vv_180806_00339;Vv_180806_00341;Vv_180806_00414;Vv_180806_00528;Vv_180806_00549;Vv_180806_00561;Vv_180806_00976;Vv_180806_00994;Vv_180806_01088;Vv_180806_01417;Vv_180806_01580;Vv_180806_01637;Vv_180806_01639;Vv_180806_01684;Vv_180806_01694;Vv_180806_01695;Vv_180806_01959;Vv_180806_01988…
GO:0008173	RNA methyltransferase activity	28	34	0.000337114	0.00990656	Vv_180806_00075;Vv_180806_00086;Vv_180806_00225;Vv_180806_00227;Vv_180806_00343;Vv_180806_00649;Vv_180806_00694;Vv_180806_00764;Vv_180806_00768;Vv_180806_00805;Vv_180806_00967;Vv_180806_01030;Vv_180806_01254;Vv_180806_01312;Vv_180806_01354;Vv_180806_01406;Vv_180806_01419;Vv_180806_01537;Vv_180806_01692;Vv_180806_01859;Vv_180806_02422;Vv_180806_02435;Vv_180806_02499;Vv_180806_02557;Vv_180806_03142…
GO:0016614	oxidoreductase activity, acting on CH-OH group of donors	45	60	0.000350392	0.0100679	Vv_180806_00064;Vv_180806_00185;Vv_180806_00335;Vv_180806_00342;Vv_180806_00353;Vv_180806_00458;Vv_180806_00638;Vv_180806_00718;Vv_180806_00720;Vv_180806_00733;Vv_180806_00887;Vv_180806_00915;Vv_180806_00937;Vv_180806_00993;Vv_180806_01080;Vv_180806_01083;Vv_180806_01284;Vv_180806_01507;Vv_180806_01529;Vv_180806_01577;Vv_180806_01682;Vv_180806_01694;Vv_180806_01838;Vv_180806_01917;Vv_180806_02469…
GO:0016903	oxidoreductase activity, acting on the aldehyde or oxo group of donors	23	27	0.00045758	0.012862	Vv_180806_00795;Vv_180806_01038;Vv_180806_01088;Vv_180806_01277;Vv_180806_01366;Vv_180806_01695;Vv_180806_02367;Vv_180806_02368;Vv_180806_02860;Vv_180806_02864;Vv_180806_02891;Vv_180806_03014;Vv_180806_03110;Vv_180806_03192;Vv_180806_03366;Vv_180806_03413;Vv_180806_03889;Vv_180806_03890;Vv_180806_03910;Vv_180806_04085;Vv_180806_04189;Vv_180806_04426;Vv_180806_04563
GO:0016741	transferase activity, transferring one-carbon groups	70	102	0.000818391	0.021138	Vv_180806_00034;Vv_180806_00075;Vv_180806_00086;Vv_180806_00155;Vv_180806_00225;Vv_180806_00227;Vv_180806_00343;Vv_180806_00566;Vv_180806_00578;Vv_180806_00648;Vv_180806_00649;Vv_180806_00694;Vv_180806_00764;Vv_180806_00768;Vv_180806_00776;Vv_180806_00805;Vv_180806_00943;Vv_180806_00948;Vv_180806_00967;Vv_180806_01030;Vv_180806_01103;Vv_180806_01120;Vv_180806_01131;Vv_180806_01154;Vv_180806_01193…
GO:0004812	aminoacyl-tRNA ligase activity	26	32	0.000833749	0.021138	Vv_180806_00072;Vv_180806_00147;Vv_180806_00166;Vv_180806_00711;Vv_180806_00712;Vv_180806_00714;Vv_180806_01032;Vv_180806_01215;Vv_180806_01329;Vv_180806_01413;Vv_180806_01556;Vv_180806_01872;Vv_180806_01973;Vv_180806_02085;Vv_180806_02086;Vv_180806_02112;Vv_180806_02420;Vv_180806_02676;Vv_180806_02711;Vv_180806_02775;Vv_180806_03002;Vv_180806_03033;Vv_180806_03092;Vv_180806_03138;Vv_180806_04197…
GO:0016875	ligase activity, forming carbon-oxygen bonds	26	32	0.000833749	0.021138	Vv_180806_00072;Vv_180806_00147;Vv_180806_00166;Vv_180806_00711;Vv_180806_00712;Vv_180806_00714;Vv_180806_01032;Vv_180806_01215;Vv_180806_01329;Vv_180806_01413;Vv_180806_01556;Vv_180806_01872;Vv_180806_01973;Vv_180806_02085;Vv_180806_02086;Vv_180806_02112;Vv_180806_02420;Vv_180806_02676;Vv_180806_02711;Vv_180806_02775;Vv_180806_03002;Vv_180806_03033;Vv_180806_03092;Vv_180806_03138;Vv_180806_04197…
GO:0016876	ligase activity, forming aminoacyl-tRNA and related compounds	26	32	0.000833749	0.021138	Vv_180806_00072;Vv_180806_00147;Vv_180806_00166;Vv_180806_00711;Vv_180806_00712;Vv_180806_00714;Vv_180806_01032;Vv_180806_01215;Vv_180806_01329;Vv_180806_01413;Vv_180806_01556;Vv_180806_01872;Vv_180806_01973;Vv_180806_02085;Vv_180806_02086;Vv_180806_02112;Vv_180806_02420;Vv_180806_02676;Vv_180806_02711;Vv_180806_02775;Vv_180806_03002;Vv_180806_03033;Vv_180806_03092;Vv_180806_03138;Vv_180806_04197…
GO:0051287	NAD binding	26	32	0.000833749	0.021138	Vv_180806_00208;Vv_180806_00335;Vv_180806_00342;Vv_180806_00458;Vv_180806_00795;Vv_180806_00937;Vv_180806_00993;Vv_180806_01080;Vv_180806_01088;Vv_180806_01277;Vv_180806_01284;Vv_180806_01682;Vv_180806_01694;Vv_180806_01695;Vv_180806_01917;Vv_180806_02376;Vv_180806_02581;Vv_180806_02605;Vv_180806_02760;Vv_180806_02864;Vv_180806_02891;Vv_180806_03311;Vv_180806_03657;Vv_180806_03906;Vv_180806_03919…
GO:0050660	flavin adenine dinucleotide binding	29	37	0.00124019	0.0308377	Vv_180806_00328;Vv_180806_00673;Vv_180806_00695;Vv_180806_00763;Vv_180806_00818;Vv_180806_00915;Vv_180806_00947;Vv_180806_00986;Vv_180806_01133;Vv_180806_01137;Vv_180806_01290;Vv_180806_01349;Vv_180806_01368;Vv_180806_01603;Vv_180806_01692;Vv_180806_02100;Vv_180806_02606;Vv_180806_03016;Vv_180806_03022;Vv_180806_03131;Vv_180806_03135;Vv_180806_03366;Vv_180806_03377;Vv_180806_03768;Vv_180806_03791…
GO:0016616	oxidoreductase activity, acting on the CH-OH group of donors, NAD or NADP as acceptor	39	53	0.00163239	0.039824	Vv_180806_00064;Vv_180806_00185;Vv_180806_00335;Vv_180806_00342;Vv_180806_00353;Vv_180806_00458;Vv_180806_00638;Vv_180806_00718;Vv_180806_00720;Vv_180806_00733;Vv_180806_00887;Vv_180806_00915;Vv_180806_00937;Vv_180806_00993;Vv_180806_01080;Vv_180806_01083;Vv_180806_01284;Vv_180806_01529;Vv_180806_01577;Vv_180806_01682;Vv_180806_01694;Vv_180806_01838;Vv_180806_01917;Vv_180806_02469;Vv_180806_02471…
GO:0016763	transferase activity, transferring pentosyl groups	20	24	0.00194062	0.0464672	Vv_180806_00091;Vv_180806_00477;Vv_180806_00478;Vv_180806_00501;Vv_180806_01363;Vv_180806_01370;Vv_180806_01457;Vv_180806_01459;Vv_180806_01608;Vv_180806_01702;Vv_180806_01706;Vv_180806_01737;Vv_180806_02682;Vv_180806_02688;Vv_180806_03196;Vv_180806_03221;Vv_180806_03816;Vv_180806_04521;Vv_180806_04655;Vv_180806_04663
GO:0008757	S-adenosylmethionine-dependent methyltransferase activity	35	47	0.0019982	0.0469758	Vv_180806_00075;Vv_180806_00225;Vv_180806_00227;Vv_180806_00343;Vv_180806_00578;Vv_180806_00649;Vv_180806_00694;Vv_180806_00764;Vv_180806_00768;Vv_180806_00805;Vv_180806_00967;Vv_180806_01030;Vv_180806_01103;Vv_180806_01120;Vv_180806_01254;Vv_180806_01312;Vv_180806_01322;Vv_180806_01354;Vv_180806_01406;Vv_180806_01419;Vv_180806_01537;Vv_180806_01692;Vv_180806_02092;Vv_180806_02422;Vv_180806_02435…
GO:0016620	oxidoreductase activity, acting on the aldehyde or oxo group of donors, NAD or NADP as acceptor	19	23	0.00309837	0.0715391	Vv_180806_00795;Vv_180806_01038;Vv_180806_01088;Vv_180806_01277;Vv_180806_01695;Vv_180806_02367;Vv_180806_02368;Vv_180806_02860;Vv_180806_02864;Vv_180806_02891;Vv_180806_03110;Vv_180806_03192;Vv_180806_03366;Vv_180806_03413;Vv_180806_03910;Vv_180806_04085;Vv_180806_04189;Vv_180806_04426;Vv_180806_04563
GO:0008168	methyltransferase activity	62	92	0.0032173	0.0721922	Vv_180806_00034;Vv_180806_00075;Vv_180806_00086;Vv_180806_00155;Vv_180806_00225;Vv_180806_00227;Vv_180806_00343;Vv_180806_00566;Vv_180806_00578;Vv_180806_00649;Vv_180806_00694;Vv_180806_00764;Vv_180806_00768;Vv_180806_00776;Vv_180806_00805;Vv_180806_00948;Vv_180806_00967;Vv_180806_01030;Vv_180806_01103;Vv_180806_01120;Vv_180806_01131;Vv_180806_01154;Vv_180806_01229;Vv_180806_01254;Vv_180806_01269…
GO:0008408	3'-5' exonuclease activity	12	13	0.00323832	0.0721922	Vv_180806_00502;Vv_180806_00569;Vv_180806_00705;Vv_180806_00738;Vv_180806_01001;Vv_180806_01029;Vv_180806_01448;Vv_180806_01586;Vv_180806_02754;Vv_180806_02992;Vv_180806_03440;Vv_180806_03506
GO:0016836	hydro-lyase activity	28	37	0.00381741	0.0836595	Vv_180806_00128;Vv_180806_00336;Vv_180806_00337;Vv_180806_00570;Vv_180806_00676;Vv_180806_00680;Vv_180806_00720;Vv_180806_01316;Vv_180806_01371;Vv_180806_01385;Vv_180806_01582;Vv_180806_01619;Vv_180806_01682;Vv_180806_01975;Vv_180806_01984;Vv_180806_02106;Vv_180806_02417;Vv_180806_02515;Vv_180806_02685;Vv_180806_02818;Vv_180806_02927;Vv_180806_02978;Vv_180806_03204;Vv_180806_03796;Vv_180806_03875…
GO:0008170	N-methyltransferase activity	14	16	0.00420608	0.090641	Vv_180806_00034;Vv_180806_00225;Vv_180806_00343;Vv_180806_00694;Vv_180806_00764;Vv_180806_00768;Vv_180806_00805;Vv_180806_01120;Vv_180806_01406;Vv_180806_01537;Vv_180806_02422;Vv_180806_02557;Vv_180806_03108;Vv_180806_03532
GO:0046914	transition metal ion binding	83	129	0.0052565	0.111421	Vv_180806_00016;Vv_180806_00073;Vv_180806_00077;Vv_180806_00078;Vv_180806_00082;Vv_180806_00083;Vv_180806_00099;Vv_180806_00147;Vv_180806_00181;Vv_180806_00230;Vv_180806_00267;Vv_180806_00270;Vv_180806_00342;Vv_180806_00492;Vv_180806_00533;Vv_180806_00567;Vv_180806_00628;Vv_180806_00739;Vv_180806_00772;Vv_180806_00780;Vv_180806_00944;Vv_180806_00996;Vv_180806_01027;Vv_180806_01087;Vv_180806_01154…
GO:0051082	unfolded protein binding	11	12	0.00569027	0.11867	Vv_180806_00016;Vv_180806_00017;Vv_180806_00080;Vv_180806_00341;Vv_180806_00549;Vv_180806_00976;Vv_180806_00994;Vv_180806_01580;Vv_180806_02941;Vv_180806_03044;Vv_180806_04441
GO:0016742	hydroxymethyl-, formyl- and related transferase activity	8	8	0.00621576	0.123646	Vv_180806_00648;Vv_180806_00943;Vv_180806_01376;Vv_180806_01606;Vv_180806_02093;Vv_180806_03000;Vv_180806_03151;Vv_180806_03587
GO:0016868	intramolecular transferase activity, phosphotransferases	8	8	0.00621576	0.123646	Vv_180806_00230;Vv_180806_00996;Vv_180806_01395;Vv_180806_01422;Vv_180806_01458;Vv_180806_01604;Vv_180806_03026;Vv_180806_03982
GO:0019205	nucleobase-containing compound kinase activity	8	8	0.00621576	0.123646	Vv_180806_00076;Vv_180806_00520;Vv_180806_01573;Vv_180806_02675;Vv_180806_02736;Vv_180806_02755;Vv_180806_02773;Vv_180806_03043
GO:0016829	lyase activity	109	176	0.00884562	0.173294	Vv_180806_00005;Vv_180806_00095;Vv_180806_00128;Vv_180806_00182;Vv_180806_00183;Vv_180806_00187;Vv_180806_00256;Vv_180806_00336;Vv_180806_00337;Vv_180806_00383;Vv_180806_00452;Vv_180806_00477;Vv_180806_00478;Vv_180806_00492;Vv_180806_00498;Vv_180806_00550;Vv_180806_00570;Vv_180806_00599;Vv_180806_00641;Vv_180806_00642;Vv_180806_00676;Vv_180806_00677;Vv_180806_00680;Vv_180806_00720;Vv_180806_00779…
GO:0016835	carbon-oxygen lyase activity	37	53	0.00916444	0.17686	Vv_180806_00005;Vv_180806_00128;Vv_180806_00183;Vv_180806_00336;Vv_180806_00337;Vv_180806_00492;Vv_180806_00570;Vv_180806_00676;Vv_180806_00680;Vv_180806_00720;Vv_180806_01101;Vv_180806_01316;Vv_180806_01371;Vv_180806_01385;Vv_180806_01582;Vv_180806_01619;Vv_180806_01682;Vv_180806_01688;Vv_180806_01975;Vv_180806_01984;Vv_180806_02106;Vv_180806_02417;Vv_180806_02515;Vv_180806_02685;Vv_180806_02818…
GO:0004312	fatty acid synthase activity	10	11	0.00993763	0.188961	Vv_180806_01693;Vv_180806_02605;Vv_180806_02760;Vv_180806_02761;Vv_180806_02762;Vv_180806_02979;Vv_180806_02980;Vv_180806_03657;Vv_180806_03771;Vv_180806_03905
GO:0016747	transferase activity, transferring acyl groups other than amino-acyl groups	38	55	0.0108013	0.202408	Vv_180806_00182;Vv_180806_00267;Vv_180806_00358;Vv_180806_00470;Vv_180806_00500;Vv_180806_00552;Vv_180806_00682;Vv_180806_00719;Vv_180806_00815;Vv_180806_00992;Vv_180806_01037;Vv_180806_01367;Vv_180806_01449;Vv_180806_01505;Vv_180806_01511;Vv_180806_01581;Vv_180806_01583;Vv_180806_01681;Vv_180806_01693;Vv_180806_01770;Vv_180806_01933;Vv_180806_02554;Vv_180806_02605;Vv_180806_02758;Vv_180806_02760…
GO:0004527	exonuclease activity	25	34	0.0115318	0.208	Vv_180806_00065;Vv_180806_00169;Vv_180806_00502;Vv_180806_00569;Vv_180806_00705;Vv_180806_00738;Vv_180806_00953;Vv_180806_01001;Vv_180806_01029;Vv_180806_01448;Vv_180806_01517;Vv_180806_01518;Vv_180806_01519;Vv_180806_01586;Vv_180806_01597;Vv_180806_01779;Vv_180806_02039;Vv_180806_02754;Vv_180806_02853;Vv_180806_02992;Vv_180806_03440;Vv_180806_03441;Vv_180806_03506;Vv_180806_03761;Vv_180806_04319
GO:0008094	DNA-dependent ATPase activity	7	7	0.0117432	0.208	Vv_180806_00244;Vv_180806_00245;Vv_180806_00707;Vv_180806_01110;Vv_180806_01327;Vv_180806_01463;Vv_180806_02786
GO:0016435	rRNA (guanine) methyltransferase activity	7	7	0.0117432	0.208	Vv_180806_00694;Vv_180806_00768;Vv_180806_00805;Vv_180806_01030;Vv_180806_01406;Vv_180806_01537;Vv_180806_02422
GO:0016884	carbon-nitrogen ligase activity, with glutamine as amido-N-donor	7	7	0.0117432	0.208	Vv_180806_00004;Vv_180806_00063;Vv_180806_00206;Vv_180806_00207;Vv_180806_00269;Vv_180806_03038;Vv_180806_03275
GO:0004518	nuclease activity	52	79	0.0135291	0.236393	Vv_180806_00034;Vv_180806_00036;Vv_180806_00065;Vv_180806_00160;Vv_180806_00169;Vv_180806_00181;Vv_180806_00492;Vv_180806_00502;Vv_180806_00569;Vv_180806_00699;Vv_180806_00705;Vv_180806_00738;Vv_180806_00953;Vv_180806_01001;Vv_180806_01017;Vv_180806_01029;Vv_180806_01119;Vv_180806_01125;Vv_180806_01158;Vv_180806_01183;Vv_180806_01266;Vv_180806_01303;Vv_180806_01448;Vv_180806_01517;Vv_180806_01518…
GO:0016830	carbon-carbon lyase activity	37	54	0.014439	0.248928	Vv_180806_00095;Vv_180806_00187;Vv_180806_00498;Vv_180806_00550;Vv_180806_00599;Vv_180806_00642;Vv_180806_00781;Vv_180806_00813;Vv_180806_00935;Vv_180806_00999;Vv_180806_01035;Vv_180806_01080;Vv_180806_01086;Vv_180806_01279;Vv_180806_01341;Vv_180806_01456;Vv_180806_01733;Vv_180806_01915;Vv_180806_02072;Vv_180806_02517;Vv_180806_02581;Vv_180806_02600;Vv_180806_02731;Vv_180806_02794;Vv_180806_02796…
GO:0003724	RNA helicase activity	9	10	0.0172319	0.29317	Vv_180806_00175;Vv_180806_00603;Vv_180806_02060;Vv_180806_03227;Vv_180806_03496;Vv_180806_03507;Vv_180806_03623;Vv_180806_03803;Vv_180806_04021
GO:0003746	translation elongation factor activity	15	19	0.0184876	0.310447	Vv_180806_00528;Vv_180806_00922;Vv_180806_00980;Vv_180806_01060;Vv_180806_01061;Vv_180806_01301;Vv_180806_01417;Vv_180806_01427;Vv_180806_01467;Vv_180806_01572;Vv_180806_02807;Vv_180806_02848;Vv_180806_04029;Vv_180806_04263;Vv_180806_04478
GO:0016831	carboxy-lyase activity	20	27	0.0207627	0.341398	Vv_180806_00187;Vv_180806_00498;Vv_180806_00550;Vv_180806_00599;Vv_180806_00642;Vv_180806_00781;Vv_180806_00935;Vv_180806_00999;Vv_180806_01080;Vv_180806_01086;Vv_180806_01341;Vv_180806_01733;Vv_180806_02072;Vv_180806_02581;Vv_180806_02600;Vv_180806_02731;Vv_180806_02794;Vv_180806_02796;Vv_180806_02817;Vv_180806_04712
GO:0003729	mRNA binding	6	6	0.022179	0.341398	Vv_180806_00416;Vv_180806_00433;Vv_180806_01059;Vv_180806_01331;Vv_180806_02735;Vv_180806_04886
GO:0004532	exoribonuclease activity	6	6	0.022179	0.341398	Vv_180806_00502;Vv_180806_01001;Vv_180806_01029;Vv_180806_02853;Vv_180806_02992;Vv_180806_03506
GO:0008252	nucleotidase activity	6	6	0.022179	0.341398	Vv_180806_00406;Vv_180806_00535;Vv_180806_01321;Vv_180806_03104;Vv_180806_03336;Vv_180806_03632
GO:0016725	oxidoreductase activity, acting on CH or CH2 groups	6	6	0.022179	0.341398	Vv_180806_00073;Vv_180806_00144;Vv_180806_00208;Vv_180806_02788;Vv_180806_02789;Vv_180806_03760
GO:0016896	exoribonuclease activity, producing 5'-phosphomonoesters	6	6	0.022179	0.341398	Vv_180806_00502;Vv_180806_01001;Vv_180806_01029;Vv_180806_02853;Vv_180806_02992;Vv_180806_03506
GO:0044822	poly(A) RNA binding	6	6	0.022179	0.341398	Vv_180806_00416;Vv_180806_00433;Vv_180806_01059;Vv_180806_01331;Vv_180806_02735;Vv_180806_04886
GO:0005506	iron ion binding	26	37	0.024453	0.371973	Vv_180806_00073;Vv_180806_00078;Vv_180806_00082;Vv_180806_00083;Vv_180806_00267;Vv_180806_00533;Vv_180806_00567;Vv_180806_00739;Vv_180806_00772;Vv_180806_00780;Vv_180806_01027;Vv_180806_01252;Vv_180806_01312;Vv_180806_01348;Vv_180806_01409;Vv_180806_01589;Vv_180806_01926;Vv_180806_02004;Vv_180806_02108;Vv_180806_02392;Vv_180806_02732;Vv_180806_02783;Vv_180806_04045;Vv_180806_04165;Vv_180806_04331…
GO:0016788	hydrolase activity, acting on ester bonds	122	204	0.0261823	0.393647	Vv_180806_00001;Vv_180806_00034;Vv_180806_00036;Vv_180806_00065;Vv_180806_00087;Vv_180806_00147;Vv_180806_00160;Vv_180806_00169;Vv_180806_00181;Vv_180806_00248;Vv_180806_00253;Vv_180806_00259;Vv_180806_00261;Vv_180806_00266;Vv_180806_00368;Vv_180806_00385;Vv_180806_00406;Vv_180806_00461;Vv_180806_00492;Vv_180806_00502;Vv_180806_00522;Vv_180806_00535;Vv_180806_00553;Vv_180806_00569;Vv_180806_00699…
GO:0016866	intramolecular transferase activity	14	18	0.0281689	0.418649	Vv_180806_00128;Vv_180806_00135;Vv_180806_00230;Vv_180806_00641;Vv_180806_00979;Vv_180806_00996;Vv_180806_01395;Vv_180806_01408;Vv_180806_01422;Vv_180806_01458;Vv_180806_01604;Vv_180806_03026;Vv_180806_03102;Vv_180806_03982
GO:0030170	pyridoxal phosphate binding	27	39	0.0289554	0.425446	Vv_180806_00084;Vv_180806_00183;Vv_180806_00677;Vv_180806_00710;Vv_180806_00781;Vv_180806_01036;Vv_180806_01111;Vv_180806_01263;Vv_180806_01408;Vv_180806_01527;Vv_180806_01967;Vv_180806_02591;Vv_180806_02600;Vv_180806_02640;Vv_180806_02686;Vv_180806_02794;Vv_180806_02796;Vv_180806_02932;Vv_180806_03151;Vv_180806_03274;Vv_180806_03341;Vv_180806_03587;Vv_180806_03757;Vv_180806_04365;Vv_180806_04546…
GO:0016774	phosphotransferase activity, carboxyl group as acceptor	8	9	0.0296298	0.425682	Vv_180806_00185;Vv_180806_01083;Vv_180806_01089;Vv_180806_01155;Vv_180806_01278;Vv_180806_01934;Vv_180806_03193;Vv_180806_03508
GO:0016846	carbon-sulfur lyase activity	8	9	0.0296298	0.425682	Vv_180806_00885;Vv_180806_01348;Vv_180806_01718;Vv_180806_02640;Vv_180806_02850;Vv_180806_03305;Vv_180806_04512;Vv_180806_04568
GO:0070566	adenylyltransferase activity	12	15	0.0302075	0.429213	Vv_180806_00148;Vv_180806_00252;Vv_180806_00253;Vv_180806_00261;Vv_180806_00403;Vv_180806_00404;Vv_180806_01378;Vv_180806_01849;Vv_180806_03178;Vv_180806_03276;Vv_180806_03612;Vv_180806_04207
GO:0003755	peptidyl-prolyl cis-trans isomerase activity	10	12	0.0311744	0.438136	Vv_180806_00341;Vv_180806_00411;Vv_180806_01049;Vv_180806_01053;Vv_180806_01535;Vv_180806_02677;Vv_180806_02938;Vv_180806_02943;Vv_180806_03296;Vv_180806_03944
GO:0003697	single-stranded DNA binding	5	5	0.0418755	0.540783	Vv_180806_00706;Vv_180806_00738;Vv_180806_01106;Vv_180806_01161;Vv_180806_01327
GO:0004731	purine-nucleoside phosphorylase activity	5	5	0.0418755	0.540783	Vv_180806_01459;Vv_180806_03221;Vv_180806_04521;Vv_180806_04655;Vv_180806_04663
GO:0008235	metalloexopeptidase activity	5	5	0.0418755	0.540783	Vv_180806_00077;Vv_180806_00620;Vv_180806_01217;Vv_180806_01570;Vv_180806_02485
GO:0008990	rRNA (guanine-N2-)-methyltransferase activity	5	5	0.0418755	0.540783	Vv_180806_00768;Vv_180806_00805;Vv_180806_01406;Vv_180806_01537;Vv_180806_02422
GO:0016863	intramolecular oxidoreductase activity, transposing C=C bonds	5	5	0.0418755	0.540783	Vv_180806_00720;Vv_180806_01066;Vv_180806_02417;Vv_180806_02514;Vv_180806_03655
GO:0019201	nucleotide kinase activity	5	5	0.0418755	0.540783	Vv_180806_00520;Vv_180806_01573;Vv_180806_02736;Vv_180806_02755;Vv_180806_03043
GO:0043021	ribonucleoprotein complex binding	5	5	0.0418755	0.540783	Vv_180806_00548;Vv_180806_01301;Vv_180806_01353;Vv_180806_01842;Vv_180806_03115
GO:0044877	macromolecular complex binding	5	5	0.0418755	0.540783	Vv_180806_00548;Vv_180806_01301;Vv_180806_01353;Vv_180806_01842;Vv_180806_03115
GO:0016627	oxidoreductase activity, acting on the CH-CH group of donors	18	25	0.0422421	0.540783	Vv_180806_00135;Vv_180806_00208;Vv_180806_00458;Vv_180806_00563;Vv_180806_00718;Vv_180806_00947;Vv_180806_00985;Vv_180806_01257;Vv_180806_01603;Vv_180806_02424;Vv_180806_02605;Vv_180806_02606;Vv_180806_02885;Vv_180806_03015;Vv_180806_03016;Vv_180806_03017;Vv_180806_03657;Vv_180806_03909
GO:0004540	ribonuclease activity	11	14	0.0466996	0.586238	Vv_180806_00502;Vv_180806_00699;Vv_180806_01001;Vv_180806_01029;Vv_180806_01183;Vv_180806_01303;Vv_180806_01596;Vv_180806_02768;Vv_180806_02853;Vv_180806_02992;Vv_180806_03506
GO:0016796	exonuclease activity, active with either ribo- or deoxyribonucleic acids and producing 5'-phosphomonoesters	11	14	0.0466996	0.586238	Vv_180806_00065;Vv_180806_00502;Vv_180806_01001;Vv_180806_01029;Vv_180806_01517;Vv_180806_01518;Vv_180806_01519;Vv_180806_01779;Vv_180806_02853;Vv_180806_02992;Vv_180806_03506
GO:0070569	uridylyltransferase activity	7	8	0.0504353	0.627047	Vv_180806_00682;Vv_180806_00954;Vv_180806_01159;Vv_180806_01496;Vv_180806_01569;Vv_180806_01965;Vv_180806_04239
GO:0016651	oxidoreductase activity, acting on NAD(P)H	19	27	0.0512029	0.630527	Vv_180806_00763;Vv_180806_00818;Vv_180806_01137;Vv_180806_01138;Vv_180806_01343;Vv_180806_01368;Vv_180806_01539;Vv_180806_01540;Vv_180806_01541;Vv_180806_01543;Vv_180806_01544;Vv_180806_01612;Vv_180806_01746;Vv_180806_02588;Vv_180806_03740;Vv_180806_03741;Vv_180806_03772;Vv_180806_03919;Vv_180806_04035
GO:0008270	zinc ion binding	46	73	0.0529991	0.646488	Vv_180806_00016;Vv_180806_00147;Vv_180806_00181;Vv_180806_00230;Vv_180806_00270;Vv_180806_00342;Vv_180806_00492;Vv_180806_00944;Vv_180806_01087;Vv_180806_01154;Vv_180806_01158;Vv_180806_01279;Vv_180806_01329;Vv_180806_01371;Vv_180806_01380;Vv_180806_01420;Vv_180806_01496;Vv_180806_01604;Vv_180806_01623;Vv_180806_01698;Vv_180806_01903;Vv_180806_01915;Vv_180806_01932;Vv_180806_01946;Vv_180806_02094…
GO:0016740	transferase activity	411	739	0.0563521	0.680965	Vv_180806_00004;Vv_180806_00005;Vv_180806_00024;Vv_180806_00034;Vv_180806_00054;Vv_180806_00075;Vv_180806_00076;Vv_180806_00084;Vv_180806_00086;Vv_180806_00091;Vv_180806_00096;Vv_180806_00100;Vv_180806_00107;Vv_180806_00136;Vv_180806_00142;Vv_180806_00148;Vv_180806_00155;Vv_180806_00158;Vv_180806_00182;Vv_180806_00184;Vv_180806_00185;Vv_180806_00191;Vv_180806_00217;Vv_180806_00225;Vv_180806_00227…
GO:0016791	phosphatase activity	23	34	0.0601661	0.720323	Vv_180806_00087;Vv_180806_00261;Vv_180806_00368;Vv_180806_00385;Vv_180806_00406;Vv_180806_00461;Vv_180806_00535;Vv_180806_00796;Vv_180806_01031;Vv_180806_01070;Vv_180806_01321;Vv_180806_01461;Vv_180806_01660;Vv_180806_01685;Vv_180806_02568;Vv_180806_02685;Vv_180806_02770;Vv_180806_03104;Vv_180806_03160;Vv_180806_03336;Vv_180806_03632;Vv_180806_04073;Vv_180806_04392
GO:0046983	protein dimerization activity	12	16	0.0629478	0.737256	Vv_180806_00023;Vv_180806_00414;Vv_180806_01088;Vv_180806_01694;Vv_180806_01695;Vv_180806_01959;Vv_180806_02690;Vv_180806_02794;Vv_180806_02864;Vv_180806_02941;Vv_180806_04042;Vv_180806_04306
GO:0016765	transferase activity, transferring alkyl or aryl (other than methyl) groups	21	31	0.0699325	0.737256	Vv_180806_00136;Vv_180806_00359;Vv_180806_00383;Vv_180806_00474;Vv_180806_00778;Vv_180806_01018;Vv_180806_01274;Vv_180806_01421;Vv_180806_01575;Vv_180806_01846;Vv_180806_01869;Vv_180806_01888;Vv_180806_02338;Vv_180806_02439;Vv_180806_02771;Vv_180806_02826;Vv_180806_03105;Vv_180806_03182;Vv_180806_03189;Vv_180806_03927;Vv_180806_03971
GO:0016859	cis-trans isomerase activity	10	13	0.0711691	0.737256	Vv_180806_00341;Vv_180806_00411;Vv_180806_01049;Vv_180806_01053;Vv_180806_01535;Vv_180806_02677;Vv_180806_02938;Vv_180806_02943;Vv_180806_03296;Vv_180806_03944
GO:0003918	DNA topoisomerase type II (ATP-hydrolyzing) activity	4	4	0.0790389	0.737256	Vv_180806_00244;Vv_180806_00245;Vv_180806_00707;Vv_180806_02786
GO:0004368	glycerol-3-phosphate dehydrogenase activity	4	4	0.0790389	0.737256	Vv_180806_01507;Vv_180806_03377;Vv_180806_03378;Vv_180806_03379
GO:0004462	lactoylglutathione lyase activity	4	4	0.0790389	0.737256	Vv_180806_00885;Vv_180806_01718;Vv_180806_02850;Vv_180806_04568
GO:0008253	5'-nucleotidase activity	4	4	0.0790389	0.737256	Vv_180806_01321;Vv_180806_03104;Vv_180806_03336;Vv_180806_03632
GO:0008773	[protein-PII] uridylyltransferase activity	4	4	0.0790389	0.737256	Vv_180806_00954;Vv_180806_01569;Vv_180806_01965;Vv_180806_04239
GO:0016433	rRNA (adenine) methyltransferase activity	4	4	0.0790389	0.737256	Vv_180806_00075;Vv_180806_00343;Vv_180806_00764;Vv_180806_02557
GO:0016434	rRNA (cytosine) methyltransferase activity	4	4	0.0790389	0.737256	Vv_180806_00225;Vv_180806_00227;Vv_180806_02435;Vv_180806_02499
GO:0016624	oxidoreductase activity, acting on the aldehyde or oxo group of donors, disulfide as acceptor	4	4	0.0790389	0.737256	Vv_180806_01366;Vv_180806_03014;Vv_180806_03889;Vv_180806_03890
GO:0016748	succinyltransferase activity	4	4	0.0790389	0.737256	Vv_180806_01037;Vv_180806_01511;Vv_180806_02554;Vv_180806_03013
GO:0016838	carbon-oxygen lyase activity, acting on phosphates	4	4	0.0790389	0.737256	Vv_180806_00183;Vv_180806_01101;Vv_180806_01688;Vv_180806_03484
GO:0016901	oxidoreductase activity, acting on the CH-OH group of donors, quinone or similar compound as acceptor	4	4	0.0790389	0.737256	Vv_180806_01507;Vv_180806_03377;Vv_180806_03378;Vv_180806_03379
GO:0030151	molybdenum ion binding	4	4	0.0790389	0.737256	Vv_180806_02663;Vv_180806_03274;Vv_180806_04045;Vv_180806_04365
GO:0043022	ribosome binding	4	4	0.0790389	0.737256	Vv_180806_01301;Vv_180806_01353;Vv_180806_01842;Vv_180806_03115
GO:0052590	sn-glycerol-3-phosphate:ubiquinone oxidoreductase activity	4	4	0.0790389	0.737256	Vv_180806_01507;Vv_180806_03377;Vv_180806_03378;Vv_180806_03379
GO:0052591	sn-glycerol-3-phosphate:ubiquinone-8 oxidoreductase activity	4	4	0.0790389	0.737256	Vv_180806_01507;Vv_180806_03377;Vv_180806_03378;Vv_180806_03379
GO:0061505	DNA topoisomerase II activity	4	4	0.0790389	0.737256	Vv_180806_00244;Vv_180806_00245;Vv_180806_00707;Vv_180806_02786
GO:0070181	small ribosomal subunit rRNA binding	4	4	0.0790389	0.737256	Vv_180806_00150;Vv_180806_00416;Vv_180806_01107;Vv_180806_01304
GO:0003899	DNA-directed RNA polymerase activity	8	10	0.0792213	0.737256	Vv_180806_00270;Vv_180806_00372;Vv_180806_00414;Vv_180806_00521;Vv_180806_00929;Vv_180806_00930;Vv_180806_01297;Vv_180806_01658
GO:0016638	oxidoreductase activity, acting on the CH-NH2 group of donors	8	10	0.0792213	0.737256	Vv_180806_00194;Vv_180806_00196;Vv_180806_00197;Vv_180806_01296;Vv_180806_02425;Vv_180806_02716;Vv_180806_03585;Vv_180806_04429
GO:0016645	oxidoreductase activity, acting on the CH-NH group of donors	8	10	0.0792213	0.737256	Vv_180806_01084;Vv_180806_01262;Vv_180806_01692;Vv_180806_01724;Vv_180806_03894;Vv_180806_04283;Vv_180806_04348;Vv_180806_04426
GO:0016776	phosphotransferase activity, phosphate group as acceptor	8	10	0.0792213	0.737256	Vv_180806_00076;Vv_180806_00100;Vv_180806_00107;Vv_180806_00520;Vv_180806_01573;Vv_180806_02755;Vv_180806_03043;Vv_180806_03373
GO:0034062	RNA polymerase activity	8	10	0.0792213	0.737256	Vv_180806_00270;Vv_180806_00372;Vv_180806_00414;Vv_180806_00521;Vv_180806_00929;Vv_180806_00930;Vv_180806_01297;Vv_180806_01658
GO:0016769	transferase activity, transferring nitrogenous groups	19	28	0.0814833	0.737256	Vv_180806_00322;Vv_180806_00480;Vv_180806_00565;Vv_180806_00675;Vv_180806_00710;Vv_180806_01035;Vv_180806_01036;Vv_180806_01039;Vv_180806_01156;Vv_180806_01306;Vv_180806_01408;Vv_180806_01967;Vv_180806_02591;Vv_180806_02686;Vv_180806_02796;Vv_180806_02932;Vv_180806_03341;Vv_180806_03589;Vv_180806_03757
GO:0051536	iron-sulfur cluster binding	49	80	0.0836534	0.737256	Vv_180806_00073;Vv_180806_00075;Vv_180806_00079;Vv_180806_00082;Vv_180806_00083;Vv_180806_00084;Vv_180806_00144;Vv_180806_00197;Vv_180806_00237;Vv_180806_00336;Vv_180806_00533;Vv_180806_00563;Vv_180806_00676;Vv_180806_00979;Vv_180806_00985;Vv_180806_01027;Vv_180806_01138;Vv_180806_01257;Vv_180806_01312;Vv_180806_01385;Vv_180806_01409;Vv_180806_01544;Vv_180806_01767;Vv_180806_01888;Vv_180806_01926…
GO:0051540	metal cluster binding	49	80	0.0836534	0.737256	Vv_180806_00073;Vv_180806_00075;Vv_180806_00079;Vv_180806_00082;Vv_180806_00083;Vv_180806_00084;Vv_180806_00144;Vv_180806_00197;Vv_180806_00237;Vv_180806_00336;Vv_180806_00533;Vv_180806_00563;Vv_180806_00676;Vv_180806_00979;Vv_180806_00985;Vv_180806_01027;Vv_180806_01138;Vv_180806_01257;Vv_180806_01312;Vv_180806_01385;Vv_180806_01409;Vv_180806_01544;Vv_180806_01767;Vv_180806_01888;Vv_180806_01926…
GO:0042578	phosphoric ester hydrolase activity	45	73	0.0844633	0.737256	Vv_180806_00087;Vv_180806_00248;Vv_180806_00253;Vv_180806_00261;Vv_180806_00368;Vv_180806_00385;Vv_180806_00406;Vv_180806_00461;Vv_180806_00522;Vv_180806_00535;Vv_180806_00796;Vv_180806_01031;Vv_180806_01070;Vv_180806_01230;Vv_180806_01310;Vv_180806_01321;Vv_180806_01445;Vv_180806_01450;Vv_180806_01461;Vv_180806_01569;Vv_180806_01660;Vv_180806_01685;Vv_180806_01998;Vv_180806_02005;Vv_180806_02537…
GO:0016408	C-acyltransferase activity	6	7	0.0847937	0.737256	Vv_180806_00182;Vv_180806_00719;Vv_180806_01681;Vv_180806_01770;Vv_180806_04062;Vv_180806_04760
GO:0019202	amino acid kinase activity	6	7	0.0847937	0.737256	Vv_180806_00184;Vv_180806_00185;Vv_180806_01083;Vv_180806_01155;Vv_180806_03193;Vv_180806_03353
GO:0008134	transcription factor binding	11	15	0.0920527	0.737256	Vv_180806_00165;Vv_180806_00561;Vv_180806_01637;Vv_180806_01639;Vv_180806_01988;Vv_180806_02355;Vv_180806_02449;Vv_180806_02648;Vv_180806_02839;Vv_180806_02946;Vv_180806_03608
GO:0016407	acetyltransferase activity	14	20	0.0957014	0.737256	Vv_180806_00182;Vv_180806_00552;Vv_180806_00682;Vv_180806_00992;Vv_180806_01367;Vv_180806_01449;Vv_180806_01505;Vv_180806_01770;Vv_180806_01933;Vv_180806_02554;Vv_180806_03210;Vv_180806_04023;Vv_180806_04062;Vv_180806_04760
GO:0004386	helicase activity	28	44	0.102134	0.737256	Vv_180806_00175;Vv_180806_00210;Vv_180806_00601;Vv_180806_00603;Vv_180806_00612;Vv_180806_00738;Vv_180806_00891;Vv_180806_01110;Vv_180806_01188;Vv_180806_01266;Vv_180806_01382;Vv_180806_01517;Vv_180806_01518;Vv_180806_01519;Vv_180806_01875;Vv_180806_01942;Vv_180806_02060;Vv_180806_02712;Vv_180806_03227;Vv_180806_03483;Vv_180806_03496;Vv_180806_03507;Vv_180806_03623;Vv_180806_03803;Vv_180806_04021…
GO:0008483	transaminase activity	18	27	0.108427	0.737256	Vv_180806_00322;Vv_180806_00480;Vv_180806_00565;Vv_180806_00675;Vv_180806_00710;Vv_180806_01035;Vv_180806_01036;Vv_180806_01039;Vv_180806_01156;Vv_180806_01408;Vv_180806_01967;Vv_180806_02591;Vv_180806_02686;Vv_180806_02796;Vv_180806_02932;Vv_180806_03341;Vv_180806_03589;Vv_180806_03757
GO:0016757	transferase activity, transferring glycosyl groups	37	60	0.110564	0.737256	Vv_180806_00005;Vv_180806_00091;Vv_180806_00217;Vv_180806_00471;Vv_180806_00472;Vv_180806_00475;Vv_180806_00477;Vv_180806_00478;Vv_180806_00489;Vv_180806_00501;Vv_180806_01363;Vv_180806_01370;Vv_180806_01396;Vv_180806_01457;Vv_180806_01459;Vv_180806_01584;Vv_180806_01608;Vv_180806_01702;Vv_180806_01706;Vv_180806_01737;Vv_180806_01850;Vv_180806_02025;Vv_180806_02682;Vv_180806_02688;Vv_180806_02756…
GO:0016782	transferase activity, transferring sulfur-containing groups	12	17	0.112271	0.737256	Vv_180806_00084;Vv_180806_00995;Vv_180806_01055;Vv_180806_01525;Vv_180806_01527;Vv_180806_02361;Vv_180806_02385;Vv_180806_02693;Vv_180806_02832;Vv_180806_03149;Vv_180806_03178;Vv_180806_03962
GO:0016783	sulfurtransferase activity	12	17	0.112271	0.737256	Vv_180806_00084;Vv_180806_00995;Vv_180806_01055;Vv_180806_01525;Vv_180806_01527;Vv_180806_02361;Vv_180806_02385;Vv_180806_02693;Vv_180806_02832;Vv_180806_03149;Vv_180806_03178;Vv_180806_03962
GO:0016405	CoA-ligase activity	7	9	0.123255	0.737256	Vv_180806_00329;Vv_180806_00952;Vv_180806_01468;Vv_180806_02513;Vv_180806_02993;Vv_180806_03011;Vv_180806_03012
GO:0016628	oxidoreductase activity, acting on the CH-CH group of donors, NAD or NADP as acceptor	7	9	0.123255	0.737256	Vv_180806_00135;Vv_180806_00208;Vv_180806_00458;Vv_180806_00718;Vv_180806_02605;Vv_180806_02885;Vv_180806_03657
GO:0016744	transferase activity, transferring aldehyde or ketonic groups	7	9	0.123255	0.737256	Vv_180806_00327;Vv_180806_00328;Vv_180806_00673;Vv_180806_01275;Vv_180806_03183;Vv_180806_03966;Vv_180806_03967
GO:0016840	carbon-nitrogen lyase activity	7	9	0.123255	0.737256	Vv_180806_00677;Vv_180806_00965;Vv_180806_02105;Vv_180806_02506;Vv_180806_02695;Vv_180806_02972;Vv_180806_03355
GO:0010181	FMN binding	13	19	0.131631	0.737256	Vv_180806_00498;Vv_180806_00723;Vv_180806_00947;Vv_180806_01133;Vv_180806_01137;Vv_180806_01540;Vv_180806_01541;Vv_180806_01612;Vv_180806_02847;Vv_180806_02885;Vv_180806_03030;Vv_180806_03377;Vv_180806_04429
GO:0016209	antioxidant activity	13	19	0.131631	0.737256	Vv_180806_00098;Vv_180806_00763;Vv_180806_00968;Vv_180806_01617;Vv_180806_01629;Vv_180806_02538;Vv_180806_02588;Vv_180806_02857;Vv_180806_03032;Vv_180806_03918;Vv_180806_03919;Vv_180806_04089;Vv_180806_04353
GO:0016860	intramolecular oxidoreductase activity	13	19	0.131631	0.737256	Vv_180806_00367;Vv_180806_00720;Vv_180806_01065;Vv_180806_01066;Vv_180806_01130;Vv_180806_01285;Vv_180806_02417;Vv_180806_02514;Vv_180806_02683;Vv_180806_02817;Vv_180806_03655;Vv_180806_04239;Vv_180806_04502
GO:0016814	hydrolase activity, acting on carbon-nitrogen (but not peptide) bonds, in cyclic amidines	10	14	0.132343	0.737256	Vv_180806_00943;Vv_180806_01724;Vv_180806_01946;Vv_180806_02094;Vv_180806_03020;Vv_180806_03190;Vv_180806_03888;Vv_180806_03949;Vv_180806_03958;Vv_180806_04112
GO:0016877	ligase activity, forming carbon-sulfur bonds	10	14	0.132343	0.737256	Vv_180806_00329;Vv_180806_00952;Vv_180806_01468;Vv_180806_01524;Vv_180806_02513;Vv_180806_02993;Vv_180806_03011;Vv_180806_03012;Vv_180806_03877;Vv_180806_03960
GO:0005539	glycosaminoglycan binding	5	6	0.140358	0.737256	Vv_180806_00749;Vv_180806_01102;Vv_180806_01700;Vv_180806_03145;Vv_180806_03670
GO:0016841	ammonia-lyase activity	5	6	0.140358	0.737256	Vv_180806_00677;Vv_180806_00965;Vv_180806_02105;Vv_180806_02972;Vv_180806_03355
GO:0019104	DNA N-glycosylase activity	5	6	0.140358	0.737256	Vv_180806_00180;Vv_180806_00492;Vv_180806_02033;Vv_180806_02641;Vv_180806_02849
GO:0019213	deacetylase activity	5	6	0.140358	0.737256	Vv_180806_00212;Vv_180806_01087;Vv_180806_02376;Vv_180806_03035;Vv_180806_04058
GO:0042834	peptidoglycan binding	5	6	0.140358	0.737256	Vv_180806_00749;Vv_180806_01102;Vv_180806_01700;Vv_180806_03145;Vv_180806_03670
GO:0016817	hydrolase activity, acting on acid anhydrides	121	213	0.141768	0.737256	Vv_180806_00063;Vv_180806_00080;Vv_180806_00104;Vv_180806_00108;Vv_180806_00132;Vv_180806_00159;Vv_180806_00175;Vv_180806_00209;Vv_180806_00210;Vv_180806_00213;Vv_180806_00244;Vv_180806_00245;Vv_180806_00256;Vv_180806_00345;Vv_180806_00349;Vv_180806_00365;Vv_180806_00386;Vv_180806_00403;Vv_180806_00509;Vv_180806_00557;Vv_180806_00601;Vv_180806_00603;Vv_180806_00604;Vv_180806_00612;Vv_180806_00683…
GO:0016818	hydrolase activity, acting on acid anhydrides, in phosphorus-containing anhydrides	121	213	0.141768	0.737256	Vv_180806_00063;Vv_180806_00080;Vv_180806_00104;Vv_180806_00108;Vv_180806_00132;Vv_180806_00159;Vv_180806_00175;Vv_180806_00209;Vv_180806_00210;Vv_180806_00213;Vv_180806_00244;Vv_180806_00245;Vv_180806_00256;Vv_180806_00345;Vv_180806_00349;Vv_180806_00365;Vv_180806_00386;Vv_180806_00403;Vv_180806_00509;Vv_180806_00557;Vv_180806_00601;Vv_180806_00603;Vv_180806_00604;Vv_180806_00612;Vv_180806_00683…
GO:0003747	translation release factor activity	3	3	0.149137	0.737256	Vv_180806_00167;Vv_180806_01452;Vv_180806_03109
GO:0003857	3-hydroxyacyl-CoA dehydrogenase activity	3	3	0.149137	0.737256	Vv_180806_00720;Vv_180806_01682;Vv_180806_03905
GO:0003917	DNA topoisomerase type I activity	3	3	0.149137	0.737256	Vv_180806_00643;Vv_180806_01848;Vv_180806_02883
GO:0004112	cyclic-nucleotide phosphodiesterase activity	3	3	0.149137	0.737256	Vv_180806_00248;Vv_180806_00261;Vv_180806_00406
GO:0004176	ATP-dependent peptidase activity	3	3	0.149137	0.737256	Vv_180806_02416;Vv_180806_02940;Vv_180806_04113
GO:0004316	3-oxoacyl-[acyl-carrier-protein] reductase (NADPH) activity	3	3	0.149137	0.737256	Vv_180806_02760;Vv_180806_02979;Vv_180806_03905
GO:0004614	phosphoglucomutase activity	3	3	0.149137	0.737256	Vv_180806_01395;Vv_180806_03026;Vv_180806_03982
GO:0004725	protein tyrosine phosphatase activity	3	3	0.149137	0.737256	Vv_180806_00461;Vv_180806_00796;Vv_180806_02770
GO:0004738	pyruvate dehydrogenase activity	3	3	0.149137	0.737256	Vv_180806_01366;Vv_180806_03889;Vv_180806_03890
GO:0004739	pyruvate dehydrogenase (acetyl-transferring) activity	3	3	0.149137	0.737256	Vv_180806_01366;Vv_180806_03889;Vv_180806_03890
GO:0004820	glycine-tRNA ligase activity	3	3	0.149137	0.737256	Vv_180806_00711;Vv_180806_00712;Vv_180806_00714
GO:0004850	uridine phosphorylase activity	3	3	0.149137	0.737256	Vv_180806_01737;Vv_180806_04521;Vv_180806_04663
GO:0008079	translation termination factor activity	3	3	0.149137	0.737256	Vv_180806_00167;Vv_180806_01452;Vv_180806_03109
GO:0008194	UDP-glycosyltransferase activity	3	3	0.149137	0.737256	Vv_180806_00217;Vv_180806_01584;Vv_180806_01850
GO:0008659	(3R)-hydroxymyristoyl-[acyl-carrier-protein] dehydratase activity	3	3	0.149137	0.737256	Vv_180806_01582;Vv_180806_02417;Vv_180806_02978
GO:0008746	NAD(P)+ transhydrogenase activity	3	3	0.149137	0.737256	Vv_180806_00818;Vv_180806_03740;Vv_180806_03741
GO:0008988	rRNA (adenine-N6-)-methyltransferase activity	3	3	0.149137	0.737256	Vv_180806_00343;Vv_180806_00764;Vv_180806_02557
GO:0009381	excinuclease ABC activity	3	3	0.149137	0.737256	Vv_180806_01158;Vv_180806_02802;Vv_180806_02840
GO:0016149	translation release factor activity, codon specific	3	3	0.149137	0.737256	Vv_180806_00167;Vv_180806_01452;Vv_180806_03109
GO:0016417	S-acyltransferase activity	3	3	0.149137	0.737256	Vv_180806_01367;Vv_180806_02761;Vv_180806_03013
GO:0016615	malate dehydrogenase activity	3	3	0.149137	0.737256	Vv_180806_00353;Vv_180806_01080;Vv_180806_02581
GO:0016728	oxidoreductase activity, acting on CH or CH2 groups, disulfide as acceptor	3	3	0.149137	0.737256	Vv_180806_02788;Vv_180806_02789;Vv_180806_03760
GO:0016849	phosphorus-oxygen lyase activity	3	3	0.149137	0.737256	Vv_180806_00256;Vv_180806_00779;Vv_180806_01319
GO:0019171	3-hydroxyacyl-[acyl-carrier-protein] dehydratase activity	3	3	0.149137	0.737256	Vv_180806_01582;Vv_180806_02417;Vv_180806_02978
GO:0019808	polyamine binding	3	3	0.149137	0.737256	Vv_180806_02377;Vv_180806_02378;Vv_180806_04737
GO:0047451	3-hydroxyoctanoyl-[acyl-carrier-protein] dehydratase activity	3	3	0.149137	0.737256	Vv_180806_01582;Vv_180806_02417;Vv_180806_02978
GO:0047617	acyl-CoA hydrolase activity	3	3	0.149137	0.737256	Vv_180806_02823;Vv_180806_02902;Vv_180806_03267
GO:0051087	chaperone binding	3	3	0.149137	0.737256	Vv_180806_00023;Vv_180806_00081;Vv_180806_00339
GO:0070063	RNA polymerase binding	3	3	0.149137	0.737256	Vv_180806_00528;Vv_180806_01417;Vv_180806_04029
GO:1904047	S-adenosyl-L-methionine binding	3	3	0.149137	0.737256	Vv_180806_01870;Vv_180806_02506;Vv_180806_02836
GO:0016853	isomerase activity	68	117	0.151887	0.737256	Vv_180806_00128;Vv_180806_00135;Vv_180806_00170;Vv_180806_00230;Vv_180806_00244;Vv_180806_00245;Vv_180806_00336;Vv_180806_00337;Vv_180806_00341;Vv_180806_00367;Vv_180806_00411;Vv_180806_00459;Vv_180806_00469;Vv_180806_00602;Vv_180806_00641;Vv_180806_00643;Vv_180806_00658;Vv_180806_00707;Vv_180806_00720;Vv_180806_00733;Vv_180806_00782;Vv_180806_00897;Vv_180806_00979;Vv_180806_00996;Vv_180806_01049…
GO:0016462	pyrophosphatase activity	120	212	0.156889	0.737256	Vv_180806_00063;Vv_180806_00080;Vv_180806_00104;Vv_180806_00108;Vv_180806_00132;Vv_180806_00159;Vv_180806_00175;Vv_180806_00209;Vv_180806_00210;Vv_180806_00213;Vv_180806_00244;Vv_180806_00245;Vv_180806_00256;Vv_180806_00345;Vv_180806_00349;Vv_180806_00365;Vv_180806_00386;Vv_180806_00403;Vv_180806_00509;Vv_180806_00557;Vv_180806_00601;Vv_180806_00603;Vv_180806_00604;Vv_180806_00612;Vv_180806_00683…
GO:0004520	endodeoxyribonuclease activity	8	11	0.156995	0.737256	Vv_180806_00181;Vv_180806_00492;Vv_180806_01125;Vv_180806_01158;Vv_180806_02753;Vv_180806_02802;Vv_180806_02840;Vv_180806_03170
GO:0008171	O-methyltransferase activity	8	11	0.156995	0.737256	Vv_180806_00227;Vv_180806_01030;Vv_180806_01322;Vv_180806_01419;Vv_180806_02787;Vv_180806_02962;Vv_180806_03082;Vv_180806_03798
GO:0008175	tRNA methyltransferase activity	8	11	0.156995	0.737256	Vv_180806_00075;Vv_180806_00967;Vv_180806_01254;Vv_180806_01354;Vv_180806_01692;Vv_180806_01859;Vv_180806_03661;Vv_180806_04721
GO:0016878	acid-thiol ligase activity	8	11	0.156995	0.737256	Vv_180806_00329;Vv_180806_00952;Vv_180806_01468;Vv_180806_02513;Vv_180806_02993;Vv_180806_03011;Vv_180806_03012;Vv_180806_03877
GO:0051539	4 iron, 4 sulfur cluster binding	31	51	0.164678	0.737256	Vv_180806_00073;Vv_180806_00075;Vv_180806_00144;Vv_180806_00336;Vv_180806_00533;Vv_180806_00563;Vv_180806_00676;Vv_180806_00979;Vv_180806_00985;Vv_180806_01138;Vv_180806_01257;Vv_180806_01312;Vv_180806_01385;Vv_180806_01767;Vv_180806_01888;Vv_180806_01926;Vv_180806_01984;Vv_180806_02367;Vv_180806_02385;Vv_180806_02506;Vv_180806_02515;Vv_180806_02836;Vv_180806_02845;Vv_180806_02849;Vv_180806_03015…
GO:0016746	transferase activity, transferring acyl groups	52	89	0.17749	0.737256	Vv_180806_00096;Vv_180806_00182;Vv_180806_00267;Vv_180806_00334;Vv_180806_00358;Vv_180806_00470;Vv_180806_00500;Vv_180806_00552;Vv_180806_00659;Vv_180806_00682;Vv_180806_00719;Vv_180806_00815;Vv_180806_00914;Vv_180806_00992;Vv_180806_01037;Vv_180806_01367;Vv_180806_01449;Vv_180806_01505;Vv_180806_01511;Vv_180806_01581;Vv_180806_01583;Vv_180806_01681;Vv_180806_01693;Vv_180806_01747;Vv_180806_01770…
GO:0017111	nucleoside-triphosphatase activity	109	193	0.180358	0.737256	Vv_180806_00080;Vv_180806_00104;Vv_180806_00132;Vv_180806_00175;Vv_180806_00210;Vv_180806_00213;Vv_180806_00244;Vv_180806_00245;Vv_180806_00349;Vv_180806_00365;Vv_180806_00403;Vv_180806_00509;Vv_180806_00557;Vv_180806_00601;Vv_180806_00603;Vv_180806_00612;Vv_180806_00683;Vv_180806_00684;Vv_180806_00685;Vv_180806_00686;Vv_180806_00688;Vv_180806_00697;Vv_180806_00701;Vv_180806_00707;Vv_180806_00738…
GO:0004601	peroxidase activity	9	13	0.186651	0.737256	Vv_180806_00098;Vv_180806_01617;Vv_180806_01629;Vv_180806_02538;Vv_180806_03032;Vv_180806_03918;Vv_180806_03919;Vv_180806_04089;Vv_180806_04353
GO:0016684	oxidoreductase activity, acting on peroxide as acceptor	9	13	0.186651	0.737256	Vv_180806_00098;Vv_180806_01617;Vv_180806_01629;Vv_180806_02538;Vv_180806_03032;Vv_180806_03918;Vv_180806_03919;Vv_180806_04089;Vv_180806_04353
GO:0016833	oxo-acid-lyase activity	9	13	0.186651	0.737256	Vv_180806_00095;Vv_180806_00187;Vv_180806_00813;Vv_180806_01035;Vv_180806_02517;Vv_180806_02814;Vv_180806_02928;Vv_180806_04052;Vv_180806_04229
GO:0000990	transcription factor activity, core RNA polymerase binding	6	8	0.187869	0.737256	Vv_180806_00271;Vv_180806_00372;Vv_180806_01297;Vv_180806_01532;Vv_180806_01658;Vv_180806_01680
GO:0000996	core DNA-dependent RNA polymerase binding promoter specificity activity	6	8	0.187869	0.737256	Vv_180806_00271;Vv_180806_00372;Vv_180806_01297;Vv_180806_01532;Vv_180806_01658;Vv_180806_01680
GO:0016646	oxidoreductase activity, acting on the CH-NH group of donors, NAD or NADP as acceptor	6	8	0.187869	0.737256	Vv_180806_01084;Vv_180806_01262;Vv_180806_01724;Vv_180806_04283;Vv_180806_04348;Vv_180806_04426
GO:0016987	sigma factor activity	6	8	0.187869	0.737256	Vv_180806_00271;Vv_180806_00372;Vv_180806_01297;Vv_180806_01532;Vv_180806_01658;Vv_180806_01680
GO:0004536	deoxyribonuclease activity	13	20	0.198359	0.737256	Vv_180806_00065;Vv_180806_00181;Vv_180806_00492;Vv_180806_01125;Vv_180806_01158;Vv_180806_01517;Vv_180806_01518;Vv_180806_01519;Vv_180806_01779;Vv_180806_02753;Vv_180806_02802;Vv_180806_02840;Vv_180806_03170
GO:0016810	hydrolase activity, acting on carbon-nitrogen (but not peptide) bonds	35	59	0.199603	0.737256	Vv_180806_00001;Vv_180806_00212;Vv_180806_00478;Vv_180806_00647;Vv_180806_00943;Vv_180806_01016;Vv_180806_01087;Vv_180806_01195;Vv_180806_01255;Vv_180806_01326;Vv_180806_01364;Vv_180806_01623;Vv_180806_01662;Vv_180806_01724;Vv_180806_01946;Vv_180806_02071;Vv_180806_02094;Vv_180806_02108;Vv_180806_02376;Vv_180806_02566;Vv_180806_02887;Vv_180806_02897;Vv_180806_03000;Vv_180806_03020;Vv_180806_03035…
GO:0008135	translation factor activity, RNA binding	22	36	0.2102	0.737256	Vv_180806_00167;Vv_180806_00528;Vv_180806_00922;Vv_180806_00980;Vv_180806_01060;Vv_180806_01061;Vv_180806_01301;Vv_180806_01417;Vv_180806_01427;Vv_180806_01428;Vv_180806_01452;Vv_180806_01467;Vv_180806_01572;Vv_180806_01842;Vv_180806_02113;Vv_180806_02807;Vv_180806_02848;Vv_180806_03109;Vv_180806_03673;Vv_180806_04029;Vv_180806_04263;Vv_180806_04478
GO:0016779	nucleotidyltransferase activity	53	92	0.216513	0.737256	Vv_180806_00054;Vv_180806_00148;Vv_180806_00252;Vv_180806_00253;Vv_180806_00261;Vv_180806_00270;Vv_180806_00372;Vv_180806_00403;Vv_180806_00404;Vv_180806_00414;Vv_180806_00475;Vv_180806_00476;Vv_180806_00502;Vv_180806_00521;Vv_180806_00569;Vv_180806_00682;Vv_180806_00705;Vv_180806_00853;Vv_180806_00929;Vv_180806_00930;Vv_180806_00953;Vv_180806_00954;Vv_180806_01159;Vv_180806_01297;Vv_180806_01378…
GO:0004177	aminopeptidase activity	7	10	0.225999	0.737256	Vv_180806_00077;Vv_180806_00620;Vv_180806_01050;Vv_180806_01217;Vv_180806_01570;Vv_180806_02427;Vv_180806_03950
GO:0016655	oxidoreductase activity, acting on NAD(P)H, quinone or similar compound as acceptor	7	10	0.225999	0.737256	Vv_180806_01343;Vv_180806_01539;Vv_180806_01540;Vv_180806_01541;Vv_180806_01543;Vv_180806_01544;Vv_180806_01612
GO:0016668	oxidoreductase activity, acting on a sulfur group of donors, NAD(P) as acceptor	7	10	0.225999	0.737256	Vv_180806_00763;Vv_180806_01137;Vv_180806_01138;Vv_180806_01368;Vv_180806_02588;Vv_180806_03772;Vv_180806_03919
GO:0019239	deaminase activity	7	10	0.225999	0.737256	Vv_180806_01191;Vv_180806_02094;Vv_180806_03190;Vv_180806_03888;Vv_180806_03949;Vv_180806_04112;Vv_180806_04502
GO:0000104	succinate dehydrogenase activity	4	5	0.227693	0.737256	Vv_180806_00985;Vv_180806_03015;Vv_180806_03016;Vv_180806_03017
GO:0004022	alcohol dehydrogenase (NAD) activity	4	5	0.227693	0.737256	Vv_180806_00718;Vv_180806_02602;Vv_180806_02860;Vv_180806_03385
GO:0004315	3-oxoacyl-[acyl-carrier-protein] synthase activity	4	5	0.227693	0.737256	Vv_180806_01693;Vv_180806_02762;Vv_180806_02980;Vv_180806_03771
GO:0008948	oxaloacetate decarboxylase activity	4	5	0.227693	0.737256	Vv_180806_00187;Vv_180806_01080;Vv_180806_01341;Vv_180806_02581
GO:0016453	C-acetyltransferase activity	4	5	0.227693	0.737256	Vv_180806_00182;Vv_180806_01770;Vv_180806_04062;Vv_180806_04760
GO:0016635	oxidoreductase activity, acting on the CH-CH group of donors, quinone or related compound as acceptor	4	5	0.227693	0.737256	Vv_180806_00985;Vv_180806_02424;Vv_180806_03015;Vv_180806_03016
GO:0030551	cyclic nucleotide binding	4	5	0.227693	0.737256	Vv_180806_00133;Vv_180806_01462;Vv_180806_03208;Vv_180806_04072
GO:0030976	thiamine pyrophosphate binding	4	5	0.227693	0.737256	Vv_180806_00328;Vv_180806_00673;Vv_180806_03014;Vv_180806_03183
GO:0035438	cyclic-di-GMP binding	4	5	0.227693	0.737256	Vv_180806_00133;Vv_180806_01462;Vv_180806_03208;Vv_180806_04072
GO:0046912	transferase activity, transferring acyl groups, acyl groups converted into alkyl on transfer	4	5	0.227693	0.737256	Vv_180806_00096;Vv_180806_00334;Vv_180806_02516;Vv_180806_03019
GO:0004519	endonuclease activity	27	46	0.266819	0.737256	Vv_180806_00034;Vv_180806_00036;Vv_180806_00160;Vv_180806_00181;Vv_180806_00492;Vv_180806_00699;Vv_180806_01017;Vv_180806_01119;Vv_180806_01125;Vv_180806_01158;Vv_180806_01303;Vv_180806_01596;Vv_180806_01686;Vv_180806_01779;Vv_180806_02248;Vv_180806_02753;Vv_180806_02768;Vv_180806_02802;Vv_180806_02840;Vv_180806_02849;Vv_180806_03101;Vv_180806_03170;Vv_180806_03247;Vv_180806_03440;Vv_180806_03532…
GO:0016854	racemase and epimerase activity	13	21	0.276826	0.737256	Vv_180806_00459;Vv_180806_00469;Vv_180806_00720;Vv_180806_00782;Vv_180806_00897;Vv_180806_01064;Vv_180806_01104;Vv_180806_01111;Vv_180806_01495;Vv_180806_01498;Vv_180806_01682;Vv_180806_02892;Vv_180806_04037
GO:0003684	damaged DNA binding	5	7	0.279268	0.737256	Vv_180806_00492;Vv_180806_01325;Vv_180806_01327;Vv_180806_01463;Vv_180806_01749
GO:0008276	protein methyltransferase activity	5	7	0.279268	0.737256	Vv_180806_00948;Vv_180806_01322;Vv_180806_03082;Vv_180806_03108;Vv_180806_03798
GO:0019238	cyclohydrolase activity	5	7	0.279268	0.737256	Vv_180806_00943;Vv_180806_01724;Vv_180806_01946;Vv_180806_03020;Vv_180806_03958
GO:0051920	peroxiredoxin activity	5	7	0.279268	0.737256	Vv_180806_00098;Vv_180806_01617;Vv_180806_03918;Vv_180806_03919;Vv_180806_04089
GO:0016811	hydrolase activity, acting on carbon-nitrogen (but not peptide) bonds, in linear amides	18	30	0.281085	0.737256	Vv_180806_00001;Vv_180806_00212;Vv_180806_00478;Vv_180806_00647;Vv_180806_01016;Vv_180806_01087;Vv_180806_01255;Vv_180806_01326;Vv_180806_01364;Vv_180806_01623;Vv_180806_01662;Vv_180806_02376;Vv_180806_02566;Vv_180806_02887;Vv_180806_03000;Vv_180806_03035;Vv_180806_03662;Vv_180806_04058
GO:0000175	3'-5'-exoribonuclease activity	2	2	0.281315	0.737256	Vv_180806_00502;Vv_180806_01001
GO:0003727	single-stranded RNA binding	2	2	0.281315	0.737256	Vv_180806_00548;Vv_180806_02430
GO:0003861	3-isopropylmalate dehydratase activity	2	2	0.281315	0.737256	Vv_180806_00336;Vv_180806_00337
GO:0003905	alkylbase DNA N-glycosylase activity	2	2	0.281315	0.737256	Vv_180806_02033;Vv_180806_02641
GO:0003934	GTP cyclohydrolase I activity	2	2	0.281315	0.737256	Vv_180806_03020;Vv_180806_03958
GO:0003987	acetate-CoA ligase activity	2	2	0.281315	0.737256	Vv_180806_00952;Vv_180806_02513
GO:0003994	aconitate hydratase activity	2	2	0.281315	0.737256	Vv_180806_01385;Vv_180806_02515
GO:0004016	adenylate cyclase activity	2	2	0.281315	0.737256	Vv_180806_00256;Vv_180806_00779
GO:0004073	aspartate-semialdehyde dehydrogenase activity	2	2	0.281315	0.737256	Vv_180806_01695;Vv_180806_02864
GO:0004085	butyryl-CoA dehydrogenase activity	2	2	0.281315	0.737256	Vv_180806_01603;Vv_180806_02606
GO:0004088	carbamoyl-phosphate synthase (glutamine-hydrolyzing) activity	2	2	0.281315	0.737256	Vv_180806_00206;Vv_180806_00207
GO:0004089	carbonate dehydratase activity	2	2	0.281315	0.737256	Vv_180806_01371;Vv_180806_03204
GO:0004143	diacylglycerol kinase activity	2	2	0.281315	0.737256	Vv_180806_00486;Vv_180806_04701
GO:0004318	enoyl-[acyl-carrier-protein] reductase (NADH) activity	2	2	0.281315	0.737256	Vv_180806_02605;Vv_180806_03657
GO:0004324	ferredoxin-NADP+ reductase activity	2	2	0.281315	0.737256	Vv_180806_00774;Vv_180806_04279
GO:0004363	glutathione synthase activity	2	2	0.281315	0.737256	Vv_180806_01268;Vv_180806_04505
GO:0004372	glycine hydroxymethyltransferase activity	2	2	0.281315	0.737256	Vv_180806_03151;Vv_180806_03587
GO:0004412	homoserine dehydrogenase activity	2	2	0.281315	0.737256	Vv_180806_00185;Vv_180806_01083
GO:0004413	homoserine kinase activity	2	2	0.281315	0.737256	Vv_180806_00184;Vv_180806_03353
GO:0004427	inorganic diphosphatase activity	2	2	0.281315	0.737256	Vv_180806_00386;Vv_180806_02656
GO:0004457	lactate dehydrogenase activity	2	2	0.281315	0.737256	Vv_180806_01917;Vv_180806_04736
GO:0004470	malic enzyme activity	2	2	0.281315	0.737256	Vv_180806_01080;Vv_180806_02581
GO:0004471	malate dehydrogenase (decarboxylating) (NAD+) activity	2	2	0.281315	0.737256	Vv_180806_01080;Vv_180806_02581
GO:0004557	alpha-galactosidase activity	2	2	0.281315	0.737256	Vv_180806_02658;Vv_180806_04624
GO:0004611	phosphoenolpyruvate carboxykinase activity	2	2	0.281315	0.737256	Vv_180806_00550;Vv_180806_01086
GO:0004617	phosphoglycerate dehydrogenase activity	2	2	0.281315	0.737256	Vv_180806_00937;Vv_180806_01284
GO:0004644	phosphoribosylglycinamide formyltransferase activity	2	2	0.281315	0.737256	Vv_180806_01606;Vv_180806_02093
GO:0004647	phosphoserine phosphatase activity	2	2	0.281315	0.737256	Vv_180806_01461;Vv_180806_02568
GO:0004664	prephenate dehydratase activity	2	2	0.281315	0.737256	Vv_180806_00128;Vv_180806_00680
GO:0004746	riboflavin synthase activity	2	2	0.281315	0.737256	Vv_180806_02338;Vv_180806_03189
GO:0004748	ribonucleoside-diphosphate reductase activity, thioredoxin disulfide as acceptor	2	2	0.281315	0.737256	Vv_180806_02788;Vv_180806_02789
GO:0004774	succinate-CoA ligase activity	2	2	0.281315	0.737256	Vv_180806_03011;Vv_180806_03012
GO:0004775	succinate-CoA ligase (ADP-forming) activity	2	2	0.281315	0.737256	Vv_180806_03011;Vv_180806_03012
GO:0004779	sulfate adenylyltransferase activity	2	2	0.281315	0.737256	Vv_180806_00403;Vv_180806_00404
GO:0004781	sulfate adenylyltransferase (ATP) activity	2	2	0.281315	0.737256	Vv_180806_00403;Vv_180806_00404
GO:0004802	transketolase activity	2	2	0.281315	0.737256	Vv_180806_01275;Vv_180806_03967
GO:0004808	tRNA (5-methylaminomethyl-2-thiouridylate)-methyltransferase activity	2	2	0.281315	0.737256	Vv_180806_01692;Vv_180806_03661
GO:0004810	tRNA adenylyltransferase activity	2	2	0.281315	0.737256	Vv_180806_00261;Vv_180806_03178
GO:0004814	arginine-tRNA ligase activity	2	2	0.281315	0.737256	Vv_180806_00711;Vv_180806_03002
GO:0004826	phenylalanine-tRNA ligase activity	2	2	0.281315	0.737256	Vv_180806_02085;Vv_180806_02086
GO:0004831	tyrosine-tRNA ligase activity	2	2	0.281315	0.737256	Vv_180806_01413;Vv_180806_04197
GO:0004832	valine-tRNA ligase activity	2	2	0.281315	0.737256	Vv_180806_01215;Vv_180806_02420
GO:0008047	enzyme activator activity	2	2	0.281315	0.737256	Vv_180806_00081;Vv_180806_00565
GO:0008097	5S rRNA binding	2	2	0.281315	0.737256	Vv_180806_00423;Vv_180806_02621
GO:0008121	ubiquinol-cytochrome-c reductase activity	2	2	0.281315	0.737256	Vv_180806_00236;Vv_180806_00237
GO:0008425	2-polyprenyl-6-methoxy-1,4-benzoquinone methyltransferase activity	2	2	0.281315	0.737256	Vv_180806_00578;Vv_180806_02787
GO:0008686	3,4-dihydroxy-2-butanone-4-phosphate synthase activity	2	2	0.281315	0.737256	Vv_180806_03188;Vv_180806_04713
GO:0008692	3-hydroxybutyryl-CoA epimerase activity	2	2	0.281315	0.737256	Vv_180806_00720;Vv_180806_01682
GO:0008703	5-amino-6-(5-phosphoribosylamino)uracil reductase activity	2	2	0.281315	0.737256	Vv_180806_03190;Vv_180806_04348
GO:0008716	D-alanine-D-alanine ligase activity	2	2	0.281315	0.737256	Vv_180806_00301;Vv_180806_03671
GO:0008725	DNA-3-methyladenine glycosylase activity	2	2	0.281315	0.737256	Vv_180806_02033;Vv_180806_02641
GO:0008728	GTP diphosphokinase activity	2	2	0.281315	0.737256	Vv_180806_00522;Vv_180806_01313
GO:0008745	N-acetylmuramoyl-L-alanine amidase activity	2	2	0.281315	0.737256	Vv_180806_01016;Vv_180806_01364
GO:0008776	acetate kinase activity	2	2	0.281315	0.737256	Vv_180806_01934;Vv_180806_03508
GO:0008859	exoribonuclease II activity	2	2	0.281315	0.737256	Vv_180806_01029;Vv_180806_03506
GO:0008861	formate C-acetyltransferase activity	2	2	0.281315	0.737256	Vv_180806_00182;Vv_180806_01770
GO:0008878	glucose-1-phosphate adenylyltransferase activity	2	2	0.281315	0.737256	Vv_180806_01849;Vv_180806_03612
GO:0008889	glycerophosphodiester phosphodiesterase activity	2	2	0.281315	0.737256	Vv_180806_02537;Vv_180806_03827
GO:0008906	inosine kinase activity	2	2	0.281315	0.737256	Vv_180806_02691;Vv_180806_03614
GO:0008932	lytic endotransglycosylase activity	2	2	0.281315	0.737256	Vv_180806_02756;Vv_180806_03145
GO:0008965	phosphoenolpyruvate-protein phosphotransferase activity	2	2	0.281315	0.737256	Vv_180806_00158;Vv_180806_03066
GO:0008968	D-sedoheptulose 7-phosphate isomerase activity	2	2	0.281315	0.737256	Vv_180806_00230;Vv_180806_01604
GO:0008976	polyphosphate kinase activity	2	2	0.281315	0.737256	Vv_180806_00100;Vv_180806_00107
GO:0009017	succinylglutamate desuccinylase activity	2	2	0.281315	0.737256	Vv_180806_00001;Vv_180806_02566
GO:0009032	thymidine phosphorylase activity	2	2	0.281315	0.737256	Vv_180806_01457;Vv_180806_04521
GO:0009975	cyclase activity	2	2	0.281315	0.737256	Vv_180806_00256;Vv_180806_00779
GO:0016154	pyrimidine-nucleoside phosphorylase activity	2	2	0.281315	0.737256	Vv_180806_01457;Vv_180806_04521
GO:0016631	enoyl-[acyl-carrier-protein] reductase activity	2	2	0.281315	0.737256	Vv_180806_02605;Vv_180806_03657
GO:0016641	oxidoreductase activity, acting on the CH-NH2 group of donors, oxygen as acceptor	2	2	0.281315	0.737256	Vv_180806_01296;Vv_180806_04429
GO:0016679	oxidoreductase activity, acting on diphenols and related substances as donors	2	2	0.281315	0.737256	Vv_180806_00236;Vv_180806_00237
GO:0016681	oxidoreductase activity, acting on diphenols and related substances as donors, cytochrome as acceptor	2	2	0.281315	0.737256	Vv_180806_00236;Vv_180806_00237
GO:0016726	oxidoreductase activity, acting on CH or CH2 groups, NAD or NADP as acceptor	2	2	0.281315	0.737256	Vv_180806_00144;Vv_180806_00208
GO:0016730	oxidoreductase activity, acting on iron-sulfur proteins as donors	2	2	0.281315	0.737256	Vv_180806_00774;Vv_180806_04279
GO:0016731	oxidoreductase activity, acting on iron-sulfur proteins as donors, NAD or NADP as acceptor	2	2	0.281315	0.737256	Vv_180806_00774;Vv_180806_04279
GO:0016749	N-succinyltransferase activity	2	2	0.281315	0.737256	Vv_180806_01037;Vv_180806_01511
GO:0016856	racemase and epimerase activity, acting on hydroxy acids and derivatives	2	2	0.281315	0.737256	Vv_180806_00720;Vv_180806_01682
GO:0016869	intramolecular transferase activity, transferring amino groups	2	2	0.281315	0.737256	Vv_180806_00979;Vv_180806_01408
GO:0019146	arabinose-5-phosphate isomerase activity	2	2	0.281315	0.737256	Vv_180806_00367;Vv_180806_04239
GO:0019206	nucleoside kinase activity	2	2	0.281315	0.737256	Vv_180806_02675;Vv_180806_02773
GO:0030580	quinone cofactor methyltransferase activity	2	2	0.281315	0.737256	Vv_180806_00578;Vv_180806_02787
GO:0030983	mismatched DNA binding	2	2	0.281315	0.737256	Vv_180806_01017;Vv_180806_01325
GO:0033818	beta-ketoacyl-acyl-carrier-protein synthase III activity	2	2	0.281315	0.737256	Vv_180806_02762;Vv_180806_03771
GO:0042132	fructose 1,6-bisphosphate 1-phosphatase activity	2	2	0.281315	0.737256	Vv_180806_00385;Vv_180806_01070
GO:0043023	ribosomal large subunit binding	2	2	0.281315	0.737256	Vv_180806_00548;Vv_180806_03115
GO:0043733	DNA-3-methylbase glycosylase activity	2	2	0.281315	0.737256	Vv_180806_02033;Vv_180806_02641
GO:0048027	mRNA 5'-UTR binding	2	2	0.281315	0.737256	Vv_180806_00416;Vv_180806_01331
GO:0050897	cobalt ion binding	2	2	0.281315	0.737256	Vv_180806_00342;Vv_180806_01623
GO:0052692	raffinose alpha-galactosidase activity	2	2	0.281315	0.737256	Vv_180806_02658;Vv_180806_04624
GO:0052890	oxidoreductase activity, acting on the CH-CH group of donors, with a flavin as acceptor	2	2	0.281315	0.737256	Vv_180806_01603;Vv_180806_02606
GO:0061599	molybdopterin molybdotransferase activity	2	2	0.281315	0.737256	Vv_180806_02350;Vv_180806_03959
GO:0061731	ribonucleoside-diphosphate reductase activity	2	2	0.281315	0.737256	Vv_180806_02788;Vv_180806_02789
GO:0070006	metalloaminopeptidase activity	2	2	0.281315	0.737256	Vv_180806_00620;Vv_180806_01570
GO:0070043	rRNA (guanine-N7-)-methyltransferase activity	2	2	0.281315	0.737256	Vv_180806_00694;Vv_180806_02422
GO:0070180	large ribosomal subunit rRNA binding	2	2	0.281315	0.737256	Vv_180806_00925;Vv_180806_00927
GO:0097163	sulfur carrier activity	2	2	0.281315	0.737256	Vv_180806_00715;Vv_180806_02361
GO:0003690	double-stranded DNA binding	10	16	0.307656	0.737256	Vv_180806_00704;Vv_180806_01017;Vv_180806_01027;Vv_180806_01040;Vv_180806_01325;Vv_180806_01369;Vv_180806_02690;Vv_180806_02715;Vv_180806_03032;Vv_180806_03283
GO:0000988	transcription factor activity, protein binding	6	9	0.317097	0.737256	Vv_180806_00271;Vv_180806_00372;Vv_180806_01297;Vv_180806_01532;Vv_180806_01658;Vv_180806_01680
GO:0004721	phosphoprotein phosphatase activity	6	9	0.317097	0.737256	Vv_180806_00461;Vv_180806_00796;Vv_180806_01660;Vv_180806_01685;Vv_180806_02770;Vv_180806_04073
GO:0016410	N-acyltransferase activity	6	9	0.317097	0.737256	Vv_180806_00682;Vv_180806_01037;Vv_180806_01505;Vv_180806_01511;Vv_180806_01581;Vv_180806_03210
GO:0016832	aldehyde-lyase activity	7	11	0.346756	0.737256	Vv_180806_01279;Vv_180806_01456;Vv_180806_01915;Vv_180806_03415;Vv_180806_04229;Vv_180806_04332;Vv_180806_04381
GO:0016893	endonuclease activity, active with either ribo- or deoxyribonucleic acids and producing 5'-phosphomonoesters	7	11	0.346756	0.737256	Vv_180806_00181;Vv_180806_00699;Vv_180806_01125;Vv_180806_01303;Vv_180806_01596;Vv_180806_02753;Vv_180806_03170
GO:0019842	vitamin binding	7	11	0.346756	0.737256	Vv_180806_00328;Vv_180806_00673;Vv_180806_01154;Vv_180806_01293;Vv_180806_02004;Vv_180806_03014;Vv_180806_03183
GO:0000107	imidazoleglycerol-phosphate synthase activity	3	4	0.359431	0.737256	Vv_180806_00477;Vv_180806_00478;Vv_180806_02682
GO:0003725	double-stranded RNA binding	3	4	0.359431	0.737256	Vv_180806_00054;Vv_180806_02430;Vv_180806_02811
GO:0003849	3-deoxy-7-phosphoheptulonate synthase activity	3	4	0.359431	0.737256	Vv_180806_00136;Vv_180806_02439;Vv_180806_03971
GO:0003933	GTP cyclohydrolase activity	3	4	0.359431	0.737256	Vv_180806_01946;Vv_180806_03020;Vv_180806_03958
GO:0003984	acetolactate synthase activity	3	4	0.359431	0.737256	Vv_180806_00327;Vv_180806_00328;Vv_180806_00673
GO:0003988	acetyl-CoA C-acyltransferase activity	3	4	0.359431	0.737256	Vv_180806_00719;Vv_180806_01681;Vv_180806_04062
GO:0003995	acyl-CoA dehydrogenase activity	3	4	0.359431	0.737256	Vv_180806_01603;Vv_180806_02606;Vv_180806_03909
GO:0003996	acyl-CoA ligase activity	3	4	0.359431	0.737256	Vv_180806_00329;Vv_180806_01468;Vv_180806_02993
GO:0004072	aspartate kinase activity	3	4	0.359431	0.737256	Vv_180806_00185;Vv_180806_01083;Vv_180806_01155
GO:0004467	long-chain fatty acid-CoA ligase activity	3	4	0.359431	0.737256	Vv_180806_00329;Vv_180806_01468;Vv_180806_02993
GO:0008177	succinate dehydrogenase (ubiquinone) activity	3	4	0.359431	0.737256	Vv_180806_00985;Vv_180806_03015;Vv_180806_03016
GO:0008854	exodeoxyribonuclease V activity	3	4	0.359431	0.737256	Vv_180806_01517;Vv_180806_01518;Vv_180806_01519
GO:0015930	glutamate synthase activity	3	4	0.359431	0.737256	Vv_180806_00194;Vv_180806_00196;Vv_180806_00197
GO:0016597	amino acid binding	3	4	0.359431	0.737256	Vv_180806_00354;Vv_180806_01193;Vv_180806_01293
GO:0016639	oxidoreductase activity, acting on the CH-NH2 group of donors, NAD or NADP as acceptor	3	4	0.359431	0.737256	Vv_180806_00196;Vv_180806_00197;Vv_180806_02425
GO:0016652	oxidoreductase activity, acting on NAD(P)H, NAD(P) as acceptor	3	4	0.359431	0.737256	Vv_180806_00818;Vv_180806_03740;Vv_180806_03741
GO:0016855	racemase and epimerase activity, acting on amino acids and derivatives	3	4	0.359431	0.737256	Vv_180806_00782;Vv_180806_00897;Vv_180806_01111
GO:0030955	potassium ion binding	3	4	0.359431	0.737256	Vv_180806_00324;Vv_180806_02744;Vv_180806_03170
GO:0031071	cysteine desulfurase activity	3	4	0.359431	0.737256	Vv_180806_00084;Vv_180806_01525;Vv_180806_01527
GO:0036361	racemase activity, acting on amino acids and derivatives	3	4	0.359431	0.737256	Vv_180806_00782;Vv_180806_00897;Vv_180806_01111
GO:0047661	amino-acid racemase activity	3	4	0.359431	0.737256	Vv_180806_00782;Vv_180806_00897;Vv_180806_01111
GO:0051998	protein carboxyl O-methyltransferase activity	3	4	0.359431	0.737256	Vv_180806_01322;Vv_180806_03082;Vv_180806_03798
GO:0070567	cytidylyltransferase activity	3	4	0.359431	0.737256	Vv_180806_00261;Vv_180806_01576;Vv_180806_01759
GO:0016301	kinase activity	103	189	0.368158	0.737256	Vv_180806_00024;Vv_180806_00076;Vv_180806_00100;Vv_180806_00107;Vv_180806_00142;Vv_180806_00148;Vv_180806_00158;Vv_180806_00184;Vv_180806_00185;Vv_180806_00191;Vv_180806_00252;Vv_180806_00324;Vv_180806_00374;Vv_180806_00375;Vv_180806_00401;Vv_180806_00407;Vv_180806_00460;Vv_180806_00485;Vv_180806_00486;Vv_180806_00520;Vv_180806_00522;Vv_180806_00526;Vv_180806_00550;Vv_180806_00560;Vv_180806_00581…
GO:0008081	phosphoric diester hydrolase activity	22	39	0.397955	0.737256	Vv_180806_00248;Vv_180806_00253;Vv_180806_00261;Vv_180806_00406;Vv_180806_01230;Vv_180806_01310;Vv_180806_01445;Vv_180806_01450;Vv_180806_01569;Vv_180806_01998;Vv_180806_02005;Vv_180806_02537;Vv_180806_03439;Vv_180806_03501;Vv_180806_03603;Vv_180806_03827;Vv_180806_03886;Vv_180806_03963;Vv_180806_04143;Vv_180806_04298;Vv_180806_04451;Vv_180806_04565
GO:0002161	aminoacyl-tRNA editing activity	4	6	0.402362	0.737256	Vv_180806_00147;Vv_180806_01215;Vv_180806_01556;Vv_180806_03138
GO:0016743	carboxyl- or carbamoyltransferase activity	4	6	0.402362	0.737256	Vv_180806_01193;Vv_180806_01587;Vv_180806_01698;Vv_180806_01870
GO:0016812	hydrolase activity, acting on carbon-nitrogen (but not peptide) bonds, in cyclic amides	4	6	0.402362	0.737256	Vv_180806_02108;Vv_180806_03146;Vv_180806_03273;Vv_180806_03664
GO:0016888	endodeoxyribonuclease activity, producing 5'-phosphomonoesters	4	6	0.402362	0.737256	Vv_180806_00181;Vv_180806_01125;Vv_180806_02753;Vv_180806_03170
GO:0042802	identical protein binding	4	6	0.402362	0.737256	Vv_180806_00023;Vv_180806_00151;Vv_180806_02794;Vv_180806_04502
GO:0060589	nucleoside-triphosphatase regulator activity	4	6	0.402362	0.737256	Vv_180806_00023;Vv_180806_00081;Vv_180806_00565;Vv_180806_02138
GO:0001216	bacterial-type RNA polymerase transcriptional activator activity, sequence-specific DNA binding	5	8	0.431601	0.737256	Vv_180806_00372;Vv_180806_01040;Vv_180806_01369;Vv_180806_02715;Vv_180806_03032
GO:0004529	exodeoxyribonuclease activity	5	8	0.431601	0.737256	Vv_180806_00065;Vv_180806_01517;Vv_180806_01518;Vv_180806_01519;Vv_180806_01779
GO:0016799	hydrolase activity, hydrolyzing N-glycosyl compounds	5	8	0.431601	0.737256	Vv_180806_00180;Vv_180806_00492;Vv_180806_02033;Vv_180806_02641;Vv_180806_02849
GO:0016895	exodeoxyribonuclease activity, producing 5'-phosphomonoesters	5	8	0.431601	0.737256	Vv_180806_00065;Vv_180806_01517;Vv_180806_01518;Vv_180806_01519;Vv_180806_01779
GO:0044769	ATPase activity, coupled to transmembrane movement of ions, rotational mechanism	5	8	0.431601	0.737256	Vv_180806_00683;Vv_180806_00684;Vv_180806_00685;Vv_180806_00686;Vv_180806_00688
GO:0046933	proton-transporting ATP synthase activity, rotational mechanism	5	8	0.431601	0.737256	Vv_180806_00683;Vv_180806_00684;Vv_180806_00685;Vv_180806_00686;Vv_180806_00688
GO:0071949	FAD binding	5	8	0.431601	0.737256	Vv_180806_00915;Vv_180806_01290;Vv_180806_02100;Vv_180806_03131;Vv_180806_04122
GO:0019200	carbohydrate kinase activity	6	10	0.453745	0.737256	Vv_180806_00252;Vv_180806_00973;Vv_180806_01497;Vv_180806_02348;Vv_180806_03426;Vv_180806_04230
GO:0000975	regulatory region DNA binding	7	12	0.471603	0.737256	Vv_180806_00077;Vv_180806_01040;Vv_180806_01369;Vv_180806_02690;Vv_180806_02715;Vv_180806_03032;Vv_180806_03283
GO:0001067	regulatory region nucleic acid binding	7	12	0.471603	0.737256	Vv_180806_00077;Vv_180806_01040;Vv_180806_01369;Vv_180806_02690;Vv_180806_02715;Vv_180806_03032;Vv_180806_03283
GO:0001130	bacterial-type RNA polymerase transcription factor activity, sequence-specific DNA binding	7	12	0.471603	0.737256	Vv_180806_00372;Vv_180806_01040;Vv_180806_01369;Vv_180806_02690;Vv_180806_02715;Vv_180806_03032;Vv_180806_03283
GO:0008374	O-acyltransferase activity	7	12	0.471603	0.737256	Vv_180806_00358;Vv_180806_00552;Vv_180806_00815;Vv_180806_00992;Vv_180806_01583;Vv_180806_02554;Vv_180806_04023
GO:0019829	cation-transporting ATPase activity	7	12	0.471603	0.737256	Vv_180806_00683;Vv_180806_00684;Vv_180806_00685;Vv_180806_00686;Vv_180806_00688;Vv_180806_02381;Vv_180806_02390
GO:0044212	transcription regulatory region DNA binding	7	12	0.471603	0.737256	Vv_180806_00077;Vv_180806_01040;Vv_180806_01369;Vv_180806_02690;Vv_180806_02715;Vv_180806_03032;Vv_180806_03283
GO:1990837	sequence-specific double-stranded DNA binding	7	12	0.471603	0.737256	Vv_180806_00704;Vv_180806_01040;Vv_180806_01369;Vv_180806_02690;Vv_180806_02715;Vv_180806_03032;Vv_180806_03283
GO:0016861	intramolecular oxidoreductase activity, interconverting aldoses and ketoses	8	14	0.486612	0.737256	Vv_180806_00367;Vv_180806_01065;Vv_180806_01130;Vv_180806_01285;Vv_180806_02683;Vv_180806_02817;Vv_180806_04239;Vv_180806_04502
GO:1901681	sulfur compound binding	8	14	0.486612	0.737256	Vv_180806_00328;Vv_180806_00673;Vv_180806_01870;Vv_180806_01945;Vv_180806_02506;Vv_180806_02836;Vv_180806_03014;Vv_180806_03183
GO:0043565	sequence-specific DNA binding	34	63	0.492849	0.737256	Vv_180806_00130;Vv_180806_00165;Vv_180806_00499;Vv_180806_00561;Vv_180806_00704;Vv_180806_00766;Vv_180806_01040;Vv_180806_01369;Vv_180806_01637;Vv_180806_01639;Vv_180806_01922;Vv_180806_02355;Vv_180806_02415;Vv_180806_02449;Vv_180806_02648;Vv_180806_02690;Vv_180806_02715;Vv_180806_02839;Vv_180806_02904;Vv_180806_02940;Vv_180806_02946;Vv_180806_03032;Vv_180806_03269;Vv_180806_03283;Vv_180806_03342…
GO:0016758	transferase activity, transferring hexosyl groups	10	18	0.51107	0.737256	Vv_180806_00217;Vv_180806_00475;Vv_180806_01457;Vv_180806_01584;Vv_180806_01850;Vv_180806_02971;Vv_180806_03144;Vv_180806_04546;Vv_180806_04547;Vv_180806_04548
GO:0034061	DNA polymerase activity	10	18	0.51107	0.737256	Vv_180806_00569;Vv_180806_00705;Vv_180806_00853;Vv_180806_00953;Vv_180806_01448;Vv_180806_01586;Vv_180806_01597;Vv_180806_01707;Vv_180806_02754;Vv_180806_04319
GO:0000030	mannosyltransferase activity	1	1	0.530475	0.737256	Vv_180806_02971
GO:0000062	fatty-acyl-CoA binding	1	1	0.530475	0.737256	Vv_180806_01945
GO:0000099	sulfur amino acid transmembrane transporter activity	1	1	0.530475	0.737256	Vv_180806_03161
GO:0000179	rRNA (adenine-N6,N6-)-dimethyltransferase activity	1	1	0.530475	0.737256	Vv_180806_00343
GO:0000286	alanine dehydrogenase activity	1	1	0.530475	0.737256	Vv_180806_02716
GO:0000310	xanthine phosphoribosyltransferase activity	1	1	0.530475	0.737256	Vv_180806_03196
GO:0000702	oxidized base lesion DNA N-glycosylase activity	1	1	0.530475	0.737256	Vv_180806_00492
GO:0000774	adenyl-nucleotide exchange factor activity	1	1	0.530475	0.737256	Vv_180806_00023
GO:0001073	transcription antitermination factor activity, DNA binding	1	1	0.530475	0.737256	Vv_180806_03039
GO:0001671	ATPase activator activity	1	1	0.530475	0.737256	Vv_180806_00081
GO:0001716	L-amino-acid oxidase activity	1	1	0.530475	0.737256	Vv_180806_01296
GO:0002935	tRNA (adenine-C2-)-methyltransferase activity	1	1	0.530475	0.737256	Vv_180806_00075
GO:0003688	DNA replication origin binding	1	1	0.530475	0.737256	Vv_180806_00704
GO:0003842	1-pyrroline-5-carboxylate dehydrogenase activity	1	1	0.530475	0.737256	Vv_180806_04426
GO:0003844	1,4-alpha-glucan branching enzyme activity	1	1	0.530475	0.737256	Vv_180806_04548
GO:0003852	2-isopropylmalate synthase activity	1	1	0.530475	0.737256	Vv_180806_00334
GO:0003853	2-methylacyl-CoA dehydrogenase activity	1	1	0.530475	0.737256	Vv_180806_03909
GO:0003856	3-dehydroquinate synthase activity	1	1	0.530475	0.737256	Vv_180806_01101
GO:0003862	3-isopropylmalate dehydrogenase activity	1	1	0.530475	0.737256	Vv_180806_00335
GO:0003863	3-methyl-2-oxobutanoate dehydrogenase (2-methylpropanoyl-transferring) activity	1	1	0.530475	0.737256	Vv_180806_03890
GO:0003864	3-methyl-2-oxobutanoate hydroxymethyltransferase activity	1	1	0.530475	0.737256	Vv_180806_01376
GO:0003866	3-phosphoshikimate 1-carboxyvinyltransferase activity	1	1	0.530475	0.737256	Vv_180806_01846
GO:0003868	4-hydroxyphenylpyruvate dioxygenase activity	1	1	0.530475	0.737256	Vv_180806_02551
GO:0003872	6-phosphofructokinase activity	1	1	0.530475	0.737256	Vv_180806_00973
GO:0003877	ATP adenylyltransferase activity	1	1	0.530475	0.737256	Vv_180806_04207
GO:0003879	ATP phosphoribosyltransferase activity	1	1	0.530475	0.737256	Vv_180806_02688
GO:0003882	CDP-diacylglycerol-serine O-phosphatidyltransferase activity	1	1	0.530475	0.737256	Vv_180806_00913
GO:0003883	CTP synthase activity	1	1	0.530475	0.737256	Vv_180806_01315
GO:0003896	DNA primase activity	1	1	0.530475	0.737256	Vv_180806_00270
GO:0003906	DNA-(apurinic or apyrimidinic site) lyase activity	1	1	0.530475	0.737256	Vv_180806_00492
GO:0003911	DNA ligase (NAD+) activity	1	1	0.530475	0.737256	Vv_180806_03061
GO:0003919	FMN adenylyltransferase activity	1	1	0.530475	0.737256	Vv_180806_00148
GO:0003920	GMP reductase activity	1	1	0.530475	0.737256	Vv_180806_04035
GO:0003922	GMP synthase (glutamine-hydrolyzing) activity	1	1	0.530475	0.737256	Vv_180806_00063
GO:0003937	IMP cyclohydrolase activity	1	1	0.530475	0.737256	Vv_180806_00943
GO:0003938	IMP dehydrogenase activity	1	1	0.530475	0.737256	Vv_180806_00064
GO:0003942	N-acetyl-gamma-glutamyl-phosphate reductase activity	1	1	0.530475	0.737256	Vv_180806_01088
GO:0003949	1-(5-phosphoribosyl)-5-[(5-phosphoribosylamino)methylideneamino]imidazole-4-carboxamide isomerase activity	1	1	0.530475	0.737256	Vv_180806_02683
GO:0003952	NAD+ synthase (glutamine-hydrolyzing) activity	1	1	0.530475	0.737256	Vv_180806_03275
GO:0003954	NADH dehydrogenase activity	1	1	0.530475	0.737256	Vv_180806_01746
GO:0003957	NAD(P)+ transhydrogenase (B-specific) activity	1	1	0.530475	0.737256	Vv_180806_00818
GO:0003960	NADPH:quinone reductase activity	1	1	0.530475	0.737256	Vv_180806_01343
GO:0003964	RNA-directed DNA polymerase activity	1	1	0.530475	0.737256	Vv_180806_00853
GO:0003973	(S)-2-hydroxy-acid oxidase activity	1	1	0.530475	0.737256	Vv_180806_04300
GO:0003977	UDP-N-acetylglucosamine diphosphorylase activity	1	1	0.530475	0.737256	Vv_180806_00682
GO:0003983	UTP:glucose-1-phosphate uridylyltransferase activity	1	1	0.530475	0.737256	Vv_180806_01159
GO:0003991	acetylglutamate kinase activity	1	1	0.530475	0.737256	Vv_180806_01089
GO:0003992	N2-acetyl-L-ornithine:2-oxoglutarate 5-aminotransferase activity	1	1	0.530475	0.737256	Vv_180806_01036
GO:0003998	acylphosphatase activity	1	1	0.530475	0.737256	Vv_180806_02497
GO:0003999	adenine phosphoribosyltransferase activity	1	1	0.530475	0.737256	Vv_180806_01706
GO:0004017	adenylate kinase activity	1	1	0.530475	0.737256	Vv_180806_03043
GO:0004018	N6-(1,2-dicarboxyethyl)AMP AMP-lyase (fumarate-forming) activity	1	1	0.530475	0.737256	Vv_180806_02695
GO:0004021	L-alanine:2-oxoglutarate aminotransferase activity	1	1	0.530475	0.737256	Vv_180806_02932
GO:0004034	aldose 1-epimerase activity	1	1	0.530475	0.737256	Vv_180806_01498
GO:0004044	amidophosphoribosyltransferase activity	1	1	0.530475	0.737256	Vv_180806_01702
GO:0004045	aminoacyl-tRNA hydrolase activity	1	1	0.530475	0.737256	Vv_180806_03114
GO:0004047	aminomethyltransferase activity	1	1	0.530475	0.737256	Vv_180806_03589
GO:0004057	arginyltransferase activity	1	1	0.530475	0.737256	Vv_180806_01843
GO:0004066	asparagine synthase (glutamine-hydrolyzing) activity	1	1	0.530475	0.737256	Vv_180806_03038
GO:0004067	asparaginase activity	1	1	0.530475	0.737256	Vv_180806_02887
GO:0004069	L-aspartate:2-oxoglutarate aminotransferase activity	1	1	0.530475	0.737256	Vv_180806_03757
GO:0004070	aspartate carbamoyltransferase activity	1	1	0.530475	0.737256	Vv_180806_01193
GO:0004075	biotin carboxylase activity	1	1	0.530475	0.737256	Vv_180806_00949
GO:0004077	biotin-[acetyl-CoA-carboxylase] ligase activity	1	1	0.530475	0.737256	Vv_180806_00916
GO:0004084	branched-chain-amino-acid transaminase activity	1	1	0.530475	0.737256	Vv_180806_00675
GO:0004107	chorismate synthase activity	1	1	0.530475	0.737256	Vv_180806_01688
GO:0004108	citrate (Si)-synthase activity	1	1	0.530475	0.737256	Vv_180806_03019
GO:0004114	3',5'-cyclic-nucleotide phosphodiesterase activity	1	1	0.530475	0.737256	Vv_180806_00248
GO:0004115	3',5'-cyclic-AMP phosphodiesterase activity	1	1	0.530475	0.737256	Vv_180806_00248
GO:0004121	cystathionine beta-lyase activity	1	1	0.530475	0.737256	Vv_180806_02640
GO:0004126	cytidine deaminase activity	1	1	0.530475	0.737256	Vv_180806_02094
GO:0004127	cytidylate kinase activity	1	1	0.530475	0.737256	Vv_180806_02736
GO:0004131	cytosine deaminase activity	1	1	0.530475	0.737256	Vv_180806_04112
GO:0004132	dCMP deaminase activity	1	1	0.530475	0.737256	Vv_180806_03949
GO:0004139	deoxyribose-phosphate aldolase activity	1	1	0.530475	0.737256	Vv_180806_01456
GO:0004145	diamine N-acetyltransferase activity	1	1	0.530475	0.737256	Vv_180806_03210
GO:0004149	dihydrolipoyllysine-residue succinyltransferase activity	1	1	0.530475	0.737256	Vv_180806_03013
GO:0004151	dihydroorotase activity	1	1	0.530475	0.737256	Vv_180806_03273
GO:0004152	dihydroorotate dehydrogenase activity	1	1	0.530475	0.737256	Vv_180806_02424
GO:0004155	6,7-dihydropteridine reductase activity	1	1	0.530475	0.737256	Vv_180806_04283
GO:0004156	dihydropteroate synthase activity	1	1	0.530475	0.737256	Vv_180806_01421
GO:0004160	dihydroxy-acid dehydratase activity	1	1	0.530475	0.737256	Vv_180806_00676
GO:0004165	dodecenoyl-CoA delta-isomerase activity	1	1	0.530475	0.737256	Vv_180806_00720
GO:0004174	electron-transferring-flavoprotein dehydrogenase activity	1	1	0.530475	0.737256	Vv_180806_03894
GO:0004181	metallocarboxypeptidase activity	1	1	0.530475	0.737256	Vv_180806_02485
GO:0004197	cysteine-type endopeptidase activity	1	1	0.530475	0.737256	Vv_180806_03897
GO:0004298	threonine-type endopeptidase activity	1	1	0.530475	0.737256	Vv_180806_01075
GO:0004309	exopolyphosphatase activity	1	1	0.530475	0.737256	Vv_180806_00108
GO:0004314	[acyl-carrier-protein] S-malonyltransferase activity	1	1	0.530475	0.737256	Vv_180806_02761
GO:0004326	tetrahydrofolylpolyglutamate synthase activity	1	1	0.530475	0.737256	Vv_180806_01699
GO:0004329	formate-tetrahydrofolate ligase activity	1	1	0.530475	0.737256	Vv_180806_03613
GO:0004332	fructose-bisphosphate aldolase activity	1	1	0.530475	0.737256	Vv_180806_01279
GO:0004333	fumarate hydratase activity	1	1	0.530475	0.737256	Vv_180806_01984
GO:0004335	galactokinase activity	1	1	0.530475	0.737256	Vv_180806_01497
GO:0004337	geranyltranstransferase activity	1	1	0.530475	0.737256	Vv_180806_03182
GO:0004342	glucosamine-6-phosphate deaminase activity	1	1	0.530475	0.737256	Vv_180806_04502
GO:0004345	glucose-6-phosphate dehydrogenase activity	1	1	0.530475	0.737256	Vv_180806_02471
GO:0004347	glucose-6-phosphate isomerase activity	1	1	0.530475	0.737256	Vv_180806_01130
GO:0004349	glutamate 5-kinase activity	1	1	0.530475	0.737256	Vv_180806_03193
GO:0004350	glutamate-5-semialdehyde dehydrogenase activity	1	1	0.530475	0.737256	Vv_180806_03192
GO:0004351	glutamate decarboxylase activity	1	1	0.530475	0.737256	Vv_180806_02600
GO:0004352	glutamate dehydrogenase (NAD+) activity	1	1	0.530475	0.737256	Vv_180806_02425
GO:0004356	glutamate-ammonia ligase activity	1	1	0.530475	0.737256	Vv_180806_00558
GO:0004357	glutamate-cysteine ligase activity	1	1	0.530475	0.737256	Vv_180806_01346
GO:0004360	glutamine-fructose-6-phosphate transaminase (isomerizing) activity	1	1	0.530475	0.737256	Vv_180806_00322
GO:0004362	glutathione-disulfide reductase activity	1	1	0.530475	0.737256	Vv_180806_00763
GO:0004366	glycerol-3-phosphate O-acyltransferase activity	1	1	0.530475	0.737256	Vv_180806_00815
GO:0004367	glycerol-3-phosphate dehydrogenase [NAD+] activity	1	1	0.530475	0.737256	Vv_180806_00993
GO:0004370	glycerol kinase activity	1	1	0.530475	0.737256	Vv_180806_01509
GO:0004373	glycogen (starch) synthase activity	1	1	0.530475	0.737256	Vv_180806_01850
GO:0004375	glycine dehydrogenase (decarboxylating) activity	1	1	0.530475	0.737256	Vv_180806_03585
GO:0004385	guanylate kinase activity	1	1	0.530475	0.737256	Vv_180806_00520
GO:0004397	histidine ammonia-lyase activity	1	1	0.530475	0.737256	Vv_180806_02105
GO:0004398	histidine decarboxylase activity	1	1	0.530475	0.737256	Vv_180806_04712
GO:0004400	histidinol-phosphate transaminase activity	1	1	0.530475	0.737256	Vv_180806_02686
GO:0004401	histidinol-phosphatase activity	1	1	0.530475	0.737256	Vv_180806_02685
GO:0004414	homoserine O-acetyltransferase activity	1	1	0.530475	0.737256	Vv_180806_02554
GO:0004418	hydroxymethylbilane synthase activity	1	1	0.530475	0.737256	Vv_180806_00778
GO:0004422	hypoxanthine phosphoribosyltransferase activity	1	1	0.530475	0.737256	Vv_180806_01370
GO:0004424	imidazoleglycerol-phosphate dehydratase activity	1	1	0.530475	0.737256	Vv_180806_02685
GO:0004425	indole-3-glycerol-phosphate synthase activity	1	1	0.530475	0.737256	Vv_180806_02817
GO:0004448	isocitrate dehydrogenase activity	1	1	0.530475	0.737256	Vv_180806_01838
GO:0004450	isocitrate dehydrogenase (NADP+) activity	1	1	0.530475	0.737256	Vv_180806_01838
GO:0004451	isocitrate lyase activity	1	1	0.530475	0.737256	Vv_180806_00095
GO:0004452	isopentenyl-diphosphate delta-isomerase activity	1	1	0.530475	0.737256	Vv_180806_03655
GO:0004455	ketol-acid reductoisomerase activity	1	1	0.530475	0.737256	Vv_180806_00733
GO:0004459	L-lactate dehydrogenase activity	1	1	0.530475	0.737256	Vv_180806_04736
GO:0004473	malate dehydrogenase (decarboxylating) (NADP+) activity	1	1	0.530475	0.737256	Vv_180806_01080
GO:0004477	methenyltetrahydrofolate cyclohydrolase activity	1	1	0.530475	0.737256	Vv_180806_01724
GO:0004478	methionine adenosyltransferase activity	1	1	0.530475	0.737256	Vv_180806_01274
GO:0004479	methionyl-tRNA formyltransferase activity	1	1	0.530475	0.737256	Vv_180806_00648
GO:0004488	methylenetetrahydrofolate dehydrogenase (NADP+) activity	1	1	0.530475	0.737256	Vv_180806_01724
GO:0004489	methylenetetrahydrofolate reductase (NAD(P)H) activity	1	1	0.530475	0.737256	Vv_180806_01084
GO:0004491	methylmalonate-semialdehyde dehydrogenase (acylating) activity	1	1	0.530475	0.737256	Vv_180806_03910
GO:0004515	nicotinate-nucleotide adenylyltransferase activity	1	1	0.530475	0.737256	Vv_180806_03276
GO:0004525	ribonuclease III activity	1	1	0.530475	0.737256	Vv_180806_01303
GO:0004526	ribonuclease P activity	1	1	0.530475	0.737256	Vv_180806_00699
GO:0004549	tRNA-specific ribonuclease activity	1	1	0.530475	0.737256	Vv_180806_00699
GO:0004550	nucleoside diphosphate kinase activity	1	1	0.530475	0.737256	Vv_180806_00076
GO:0004567	beta-mannosidase activity	1	1	0.530475	0.737256	Vv_180806_04650
GO:0004588	orotate phosphoribosyltransferase activity	1	1	0.530475	0.737256	Vv_180806_00501
GO:0004591	oxoglutarate dehydrogenase (succinyl-transferring) activity	1	1	0.530475	0.737256	Vv_180806_03014
GO:0004592	pantoate-beta-alanine ligase activity	1	1	0.530475	0.737256	Vv_180806_01375
GO:0004594	pantothenate kinase activity	1	1	0.530475	0.737256	Vv_180806_00917
GO:0004596	peptide alpha-N-acetyltransferase activity	1	1	0.530475	0.737256	Vv_180806_01505
GO:0004604	phosphoadenylyl-sulfate reductase (thioredoxin) activity	1	1	0.530475	0.737256	Vv_180806_01139
GO:0004605	phosphatidate cytidylyltransferase activity	1	1	0.530475	0.737256	Vv_180806_01576
GO:0004609	phosphatidylserine decarboxylase activity	1	1	0.530475	0.737256	Vv_180806_00999
GO:0004610	phosphoacetylglucosamine mutase activity	1	1	0.530475	0.737256	Vv_180806_01395
GO:0004612	phosphoenolpyruvate carboxykinase (ATP) activity	1	1	0.530475	0.737256	Vv_180806_00550
GO:0004616	phosphogluconate dehydrogenase (decarboxylating) activity	1	1	0.530475	0.737256	Vv_180806_02469
GO:0004618	phosphoglycerate kinase activity	1	1	0.530475	0.737256	Vv_180806_01278
GO:0004619	phosphoglycerate mutase activity	1	1	0.530475	0.737256	Vv_180806_00996
GO:0004622	lysophospholipase activity	1	1	0.530475	0.737256	Vv_180806_00791
GO:0004632	phosphopantothenate--cysteine ligase activity	1	1	0.530475	0.737256	Vv_180806_00498
GO:0004633	phosphopantothenoylcysteine decarboxylase activity	1	1	0.530475	0.737256	Vv_180806_00498
GO:0004634	phosphopyruvate hydratase activity	1	1	0.530475	0.737256	Vv_180806_01316
GO:0004637	phosphoribosylamine-glycine ligase activity	1	1	0.530475	0.737256	Vv_180806_00942
GO:0004638	phosphoribosylaminoimidazole carboxylase activity	1	1	0.530475	0.737256	Vv_180806_00642
GO:0004639	phosphoribosylaminoimidazolesuccinocarboxamide synthase activity	1	1	0.530475	0.737256	Vv_180806_02577
GO:0004640	phosphoribosylanthranilate isomerase activity	1	1	0.530475	0.737256	Vv_180806_02817
GO:0004641	phosphoribosylformylglycinamidine cyclo-ligase activity	1	1	0.530475	0.737256	Vv_180806_01607
GO:0004642	phosphoribosylformylglycinamidine synthase activity	1	1	0.530475	0.737256	Vv_180806_00004
GO:0004643	phosphoribosylaminoimidazolecarboxamide formyltransferase activity	1	1	0.530475	0.737256	Vv_180806_00943
GO:0004648	O-phospho-L-serine:2-oxoglutarate aminotransferase activity	1	1	0.530475	0.737256	Vv_180806_02591
GO:0004652	polynucleotide adenylyltransferase activity	1	1	0.530475	0.737256	Vv_180806_01378
GO:0004654	polyribonucleotide nucleotidyltransferase activity	1	1	0.530475	0.737256	Vv_180806_01439
GO:0004655	porphobilinogen synthase activity	1	1	0.530475	0.737256	Vv_180806_00570
GO:0004657	proline dehydrogenase activity	1	1	0.530475	0.737256	Vv_180806_04426
GO:0004665	prephenate dehydrogenase (NADP+) activity	1	1	0.530475	0.737256	Vv_180806_00135
GO:0004719	protein-L-isoaspartate (D-aspartate) O-methyltransferase activity	1	1	0.530475	0.737256	Vv_180806_01322
GO:0004733	pyridoxamine-phosphate oxidase activity	1	1	0.530475	0.737256	Vv_180806_04429
GO:0004735	pyrroline-5-carboxylate reductase activity	1	1	0.530475	0.737256	Vv_180806_01262
GO:0004742	dihydrolipoyllysine-residue acetyltransferase activity	1	1	0.530475	0.737256	Vv_180806_01367
GO:0004747	ribokinase activity	1	1	0.530475	0.737256	Vv_180806_03426
GO:0004749	ribose phosphate diphosphokinase activity	1	1	0.530475	0.737256	Vv_180806_03113
GO:0004750	ribulose-phosphate 3-epimerase activity	1	1	0.530475	0.737256	Vv_180806_01104
GO:0004751	ribose-5-phosphate isomerase activity	1	1	0.530475	0.737256	Vv_180806_01285
GO:0004760	serine-pyruvate transaminase activity	1	1	0.530475	0.737256	Vv_180806_01156
GO:0004764	shikimate 3-dehydrogenase (NADP+) activity	1	1	0.530475	0.737256	Vv_180806_00638
GO:0004765	shikimate kinase activity	1	1	0.530475	0.737256	Vv_180806_01100
GO:0004791	thioredoxin-disulfide reductase activity	1	1	0.530475	0.737256	Vv_180806_02588
GO:0004794	L-threonine ammonia-lyase activity	1	1	0.530475	0.737256	Vv_180806_00677
GO:0004795	threonine synthase activity	1	1	0.530475	0.737256	Vv_180806_00183
GO:0004797	thymidine kinase activity	1	1	0.530475	0.737256	Vv_180806_02675
GO:0004798	thymidylate kinase activity	1	1	0.530475	0.737256	Vv_180806_02755
GO:0004799	thymidylate synthase activity	1	1	0.530475	0.737256	Vv_180806_00155
GO:0004801	sedoheptulose-7-phosphate:D-glyceraldehyde-3-phosphate glyceronetransferase activity	1	1	0.530475	0.737256	Vv_180806_03966
GO:0004807	triose-phosphate isomerase activity	1	1	0.530475	0.737256	Vv_180806_01065
GO:0004813	alanine-tRNA ligase activity	1	1	0.530475	0.737256	Vv_180806_01329
GO:0004815	aspartate-tRNA ligase activity	1	1	0.530475	0.737256	Vv_180806_01872
GO:0004816	asparagine-tRNA ligase activity	1	1	0.530475	0.737256	Vv_180806_01973
GO:0004817	cysteine-tRNA ligase activity	1	1	0.530475	0.737256	Vv_180806_02676
GO:0004818	glutamate-tRNA ligase activity	1	1	0.530475	0.737256	Vv_180806_03092
GO:0004819	glutamine-tRNA ligase activity	1	1	0.530475	0.737256	Vv_180806_03033
GO:0004821	histidine-tRNA ligase activity	1	1	0.530475	0.737256	Vv_180806_00072
GO:0004822	isoleucine-tRNA ligase activity	1	1	0.530475	0.737256	Vv_180806_00147
GO:0004823	leucine-tRNA ligase activity	1	1	0.530475	0.737256	Vv_180806_03138
GO:0004825	methionine-tRNA ligase activity	1	1	0.530475	0.737256	Vv_180806_02775
GO:0004827	proline-tRNA ligase activity	1	1	0.530475	0.737256	Vv_180806_01556
GO:0004828	serine-tRNA ligase activity	1	1	0.530475	0.737256	Vv_180806_02711
GO:0004829	threonine-tRNA ligase activity	1	1	0.530475	0.737256	Vv_180806_02112
GO:0004830	tryptophan-tRNA ligase activity	1	1	0.530475	0.737256	Vv_180806_01032
GO:0004844	uracil DNA N-glycosylase activity	1	1	0.530475	0.737256	Vv_180806_00180
GO:0004845	uracil phosphoribosyltransferase activity	1	1	0.530475	0.737256	Vv_180806_01608
GO:0004849	uridine kinase activity	1	1	0.530475	0.737256	Vv_180806_02773
GO:0004853	uroporphyrinogen decarboxylase activity	1	1	0.530475	0.737256	Vv_180806_00935
GO:0004896	cytokine receptor activity	1	1	0.530475	0.737256	Vv_180806_02153
GO:0004970	ionotropic glutamate receptor activity	1	1	0.530475	0.737256	Vv_180806_01774
GO:0005096	GTPase activator activity	1	1	0.530475	0.737256	Vv_180806_00565
GO:0005230	extracellular ligand-gated ion channel activity	1	1	0.530475	0.737256	Vv_180806_01774
GO:0005345	purine nucleobase transmembrane transporter activity	1	1	0.530475	0.737256	Vv_180806_03197
GO:0005355	glucose transmembrane transporter activity	1	1	0.530475	0.737256	Vv_180806_02752
GO:0005363	maltose transmembrane transporter activity	1	1	0.530475	0.737256	Vv_180806_03262
GO:0005385	zinc ion transmembrane transporter activity	1	1	0.530475	0.737256	Vv_180806_03009
GO:0005534	galactose binding	1	1	0.530475	0.737256	Vv_180806_01497
GO:0005542	folic acid binding	1	1	0.530475	0.737256	Vv_180806_01293
GO:0008066	glutamate receptor activity	1	1	0.530475	0.737256	Vv_180806_01774
GO:0008119	thiopurine S-methyltransferase activity	1	1	0.530475	0.737256	Vv_180806_02092
GO:0008124	4-alpha-hydroxytetrahydrobiopterin dehydratase activity	1	1	0.530475	0.737256	Vv_180806_03875
GO:0008176	tRNA (guanine-N7-)-methyltransferase activity	1	1	0.530475	0.737256	Vv_180806_01254
GO:0008184	glycogen phosphorylase activity	1	1	0.530475	0.737256	Vv_180806_04546
GO:0008186	RNA-dependent ATPase activity	1	1	0.530475	0.737256	Vv_180806_00601
GO:0008198	ferrous iron binding	1	1	0.530475	0.737256	Vv_180806_00078
GO:0008254	3'-nucleotidase activity	1	1	0.530475	0.737256	Vv_180806_00406
GO:0008312	7S RNA binding	1	1	0.530475	0.737256	Vv_180806_01351
GO:0008375	acetylglucosaminyltransferase activity	1	1	0.530475	0.737256	Vv_180806_00217
GO:0008409	5'-3' exonuclease activity	1	1	0.530475	0.737256	Vv_180806_00169
GO:0008413	8-oxo-7,8-dihydroguanosine triphosphate pyrophosphatase activity	1	1	0.530475	0.737256	Vv_180806_00209
GO:0008441	3'(2'),5'-bisphosphate nucleotidase activity	1	1	0.530475	0.737256	Vv_180806_00535
GO:0008442	3-hydroxyisobutyrate dehydrogenase activity	1	1	0.530475	0.737256	Vv_180806_03906
GO:0008478	pyridoxal kinase activity	1	1	0.530475	0.737256	Vv_180806_04537
GO:0008479	queuine tRNA-ribosyltransferase activity	1	1	0.530475	0.737256	Vv_180806_00091
GO:0008531	riboflavin kinase activity	1	1	0.530475	0.737256	Vv_180806_00148
GO:0008534	oxidized purine nucleobase lesion DNA N-glycosylase activity	1	1	0.530475	0.737256	Vv_180806_00492
GO:0008650	rRNA (uridine-2'-O-)-methyltransferase activity	1	1	0.530475	0.737256	Vv_180806_01419
GO:0008661	1-deoxy-D-xylulose-5-phosphate synthase activity	1	1	0.530475	0.737256	Vv_180806_03183
GO:0008663	2',3'-cyclic-nucleotide 2'-phosphodiesterase activity	1	1	0.530475	0.737256	Vv_180806_00406
GO:0008666	2,3,4,5-tetrahydropyridine-2,6-dicarboxylate N-succinyltransferase activity	1	1	0.530475	0.737256	Vv_180806_01511
GO:0008670	2,4-dienoyl-CoA reductase (NADPH) activity	1	1	0.530475	0.737256	Vv_180806_02885
GO:0008676	3-deoxy-8-phosphooctulonate synthase activity	1	1	0.530475	0.737256	Vv_180806_03105
GO:0008677	2-dehydropantoate 2-reductase activity	1	1	0.530475	0.737256	Vv_180806_01529
GO:0008679	2-hydroxy-3-oxopropionate reductase activity	1	1	0.530475	0.737256	Vv_180806_03311
GO:0008685	2-C-methyl-D-erythritol 2,4-cyclodiphosphate synthase activity	1	1	0.530475	0.737256	Vv_180806_01319
GO:0008689	3-demethylubiquinone-9 3-O-methyltransferase activity	1	1	0.530475	0.737256	Vv_180806_02787
GO:0008690	3-deoxy-manno-octulosonate cytidylyltransferase activity	1	1	0.530475	0.737256	Vv_180806_01759
GO:0008693	3-hydroxydecanoyl-[acyl-carrier-protein] dehydratase activity	1	1	0.530475	0.737256	Vv_180806_02417
GO:0008704	5-carboxymethyl-2-hydroxymuconate delta-isomerase activity	1	1	0.530475	0.737256	Vv_180806_01066
GO:0008705	methionine synthase activity	1	1	0.530475	0.737256	Vv_180806_01154
GO:0008712	ADP-glyceromanno-heptose 6-epimerase activity	1	1	0.530475	0.737256	Vv_180806_00469
GO:0008720	D-lactate dehydrogenase activity	1	1	0.530475	0.737256	Vv_180806_01917
GO:0008734	L-aspartate oxidase activity	1	1	0.530475	0.737256	Vv_180806_01296
GO:0008738	L-fuculose-phosphate aldolase activity	1	1	0.530475	0.737256	Vv_180806_01915
GO:0008747	N-acetylneuraminate lyase activity	1	1	0.530475	0.737256	Vv_180806_04052
GO:0008750	NAD(P)+ transhydrogenase (AB-specific) activity	1	1	0.530475	0.737256	Vv_180806_03740
GO:0008759	UDP-3-O-[3-hydroxymyristoyl] N-acetylglucosamine deacetylase activity	1	1	0.530475	0.737256	Vv_180806_00212
GO:0008760	UDP-N-acetylglucosamine 1-carboxyvinyltransferase activity	1	1	0.530475	0.737256	Vv_180806_00359
GO:0008761	UDP-N-acetylglucosamine 2-epimerase activity	1	1	0.530475	0.737256	Vv_180806_00459
GO:0008762	UDP-N-acetylmuramate dehydrogenase activity	1	1	0.530475	0.737256	Vv_180806_00915
GO:0008763	UDP-N-acetylmuramate-L-alanine ligase activity	1	1	0.530475	0.737256	Vv_180806_00216
GO:0008764	UDP-N-acetylmuramoylalanine-D-glutamate ligase activity	1	1	0.530475	0.737256	Vv_180806_00219
GO:0008765	UDP-N-acetylmuramoylalanyl-D-glutamate-2,6-diaminopimelate ligase activity	1	1	0.530475	0.737256	Vv_180806_00222
GO:0008768	UDP-sugar diphosphatase activity	1	1	0.530475	0.737256	Vv_180806_03104
GO:0008774	acetaldehyde dehydrogenase (acetylating) activity	1	1	0.530475	0.737256	Vv_180806_02860
GO:0008777	acetylornithine deacetylase activity	1	1	0.530475	0.737256	Vv_180806_01087
GO:0008780	acyl-[acyl-carrier-protein]-UDP-N-acetylglucosamine O-acyltransferase activity	1	1	0.530475	0.737256	Vv_180806_01583
GO:0008783	agmatinase activity	1	1	0.530475	0.737256	Vv_180806_02071
GO:0008785	alkyl hydroperoxide reductase activity	1	1	0.530475	0.737256	Vv_180806_03919
GO:0008788	alpha,alpha-phosphotrehalase activity	1	1	0.530475	0.737256	Vv_180806_03157
GO:0008791	arginine N-succinyltransferase activity	1	1	0.530475	0.737256	Vv_180806_01037
GO:0008792	arginine decarboxylase activity	1	1	0.530475	0.737256	Vv_180806_02072
GO:0008794	arsenate reductase (glutaredoxin) activity	1	1	0.530475	0.737256	Vv_180806_01613
GO:0008795	NAD+ synthase activity	1	1	0.530475	0.737256	Vv_180806_03275
GO:0008796	bis(5'-nucleosyl)-tetraphosphatase activity	1	1	0.530475	0.737256	Vv_180806_00345
GO:0008797	aspartate ammonia-lyase activity	1	1	0.530475	0.737256	Vv_180806_00965
GO:0008803	bis(5'-nucleosyl)-tetraphosphatase (symmetrical) activity	1	1	0.530475	0.737256	Vv_180806_00345
GO:0008808	cardiolipin synthase activity	1	1	0.530475	0.737256	Vv_180806_02639
GO:0008811	chloramphenicol O-acetyltransferase activity	1	1	0.530475	0.737256	Vv_180806_04023
GO:0008812	choline dehydrogenase activity	1	1	0.530475	0.737256	Vv_180806_03366
GO:0008813	chorismate lyase activity	1	1	0.530475	0.737256	Vv_180806_00813
GO:0008833	deoxyribonuclease IV (phage-T4-induced) activity	1	1	0.530475	0.737256	Vv_180806_00181
GO:0008834	di-trans,poly-cis-decaprenylcistransferase activity	1	1	0.530475	0.737256	Vv_180806_01575
GO:0008835	diaminohydroxyphosphoribosylaminopyrimidine deaminase activity	1	1	0.530475	0.737256	Vv_180806_03190
GO:0008836	diaminopimelate decarboxylase activity	1	1	0.530475	0.737256	Vv_180806_00781
GO:0008837	diaminopimelate epimerase activity	1	1	0.530475	0.737256	Vv_180806_00782
GO:0008839	4-hydroxy-tetrahydrodipicolinate reductase	1	1	0.530475	0.737256	Vv_180806_00208
GO:0008840	4-hydroxy-tetrahydrodipicolinate synthase	1	1	0.530475	0.737256	Vv_180806_01619
GO:0008841	dihydrofolate synthase activity	1	1	0.530475	0.737256	Vv_180806_01699
GO:0008853	exodeoxyribonuclease III activity	1	1	0.530475	0.737256	Vv_180806_01779
GO:0008864	formyltetrahydrofolate deformylase activity	1	1	0.530475	0.737256	Vv_180806_03000
GO:0008881	glutamate racemase activity	1	1	0.530475	0.737256	Vv_180806_00897
GO:0008882	[glutamate-ammonia-ligase] adenylyltransferase activity	1	1	0.530475	0.737256	Vv_180806_00253
GO:0008883	glutamyl-tRNA reductase activity	1	1	0.530475	0.737256	Vv_180806_03110
GO:0008887	glycerate kinase activity	1	1	0.530475	0.737256	Vv_180806_01386
GO:0008888	glycerol dehydrogenase [NAD+] activity	1	1	0.530475	0.737256	Vv_180806_00887
GO:0008890	glycine C-acetyltransferase activity	1	1	0.530475	0.737256	Vv_180806_04760
GO:0008893	guanosine-3',5'-bis(diphosphate) 3'-diphosphatase activity	1	1	0.530475	0.737256	Vv_180806_00522
GO:0008894	guanosine-5'-triphosphate,3'-diphosphate diphosphatase activity	1	1	0.530475	0.737256	Vv_180806_00604
GO:0008899	homoserine O-succinyltransferase activity	1	1	0.530475	0.737256	Vv_180806_02554
GO:0008913	lauroyltransferase activity	1	1	0.530475	0.737256	Vv_180806_00500
GO:0008915	lipid-A-disaccharide synthase activity	1	1	0.530475	0.737256	Vv_180806_01584
GO:0008923	lysine decarboxylase activity	1	1	0.530475	0.737256	Vv_180806_01733
GO:0008929	methylglyoxal synthase activity	1	1	0.530475	0.737256	Vv_180806_03484
GO:0008934	inositol monophosphate 1-phosphatase activity	1	1	0.530475	0.737256	Vv_180806_00087
GO:0008935	1,4-dihydroxy-2-naphthoyl-CoA synthase activity	1	1	0.530475	0.737256	Vv_180806_02928
GO:0008940	nitrate reductase activity	1	1	0.530475	0.737256	Vv_180806_04045
GO:0008959	phosphate acetyltransferase activity	1	1	0.530475	0.737256	Vv_180806_01933
GO:0008964	phosphoenolpyruvate carboxylase activity	1	1	0.530475	0.737256	Vv_180806_01086
GO:0008966	phosphoglucosamine mutase activity	1	1	0.530475	0.737256	Vv_180806_01422
GO:0008973	phosphopentomutase activity	1	1	0.530475	0.737256	Vv_180806_01458
GO:0008974	phosphoribulokinase activity	1	1	0.530475	0.737256	Vv_180806_01041
GO:0008977	prephenate dehydrogenase activity	1	1	0.530475	0.737256	Vv_180806_00135
GO:0008986	pyruvate, water dikinase activity	1	1	0.530475	0.737256	Vv_180806_03372
GO:0008987	quinolinate synthetase A activity	1	1	0.530475	0.737256	Vv_180806_01888
GO:0008995	ribonuclease E activity	1	1	0.530475	0.737256	Vv_180806_02768
GO:0008998	ribonucleoside-triphosphate reductase activity	1	1	0.530475	0.737256	Vv_180806_03760
GO:0008999	ribosomal-protein-alanine N-acetyltransferase activity	1	1	0.530475	0.737256	Vv_180806_01505
GO:0009001	serine O-acetyltransferase activity	1	1	0.530475	0.737256	Vv_180806_00992
GO:0009013	succinate-semialdehyde dehydrogenase [NAD(P)+] activity	1	1	0.530475	0.737256	Vv_180806_04563
GO:0009014	succinyl-diaminopimelate desuccinylase activity	1	1	0.530475	0.737256	Vv_180806_01623
GO:0009019	tRNA (guanine-N1-)-methyltransferase activity	1	1	0.530475	0.737256	Vv_180806_01354
GO:0009022	tRNA nucleotidyltransferase activity	1	1	0.530475	0.737256	Vv_180806_00502
GO:0009029	tetraacyldisaccharide 4'-kinase activity	1	1	0.530475	0.737256	Vv_180806_01757
GO:0009034	tryptophanase activity	1	1	0.530475	0.737256	Vv_180806_04175
GO:0009035	Type I site-specific deoxyribonuclease activity	1	1	0.530475	0.737256	Vv_180806_01125
GO:0009041	uridylate kinase activity	1	1	0.530475	0.737256	Vv_180806_01573
GO:0009042	valine-pyruvate transaminase activity	1	1	0.530475	0.737256	Vv_180806_00710
GO:0009982	pseudouridine synthase activity	1	1	0.530475	0.737256	Vv_180806_03102
GO:0015037	peptide disulfide oxidoreductase activity	1	1	0.530475	0.737256	Vv_180806_00763
GO:0015038	glutathione disulfide oxidoreductase activity	1	1	0.530475	0.737256	Vv_180806_00763
GO:0015093	ferrous iron transmembrane transporter activity	1	1	0.530475	0.737256	Vv_180806_03005
GO:0015109	chromate transmembrane transporter activity	1	1	0.530475	0.737256	Vv_180806_01485
GO:0015151	alpha-glucoside transmembrane transporter activity	1	1	0.530475	0.737256	Vv_180806_03158
GO:0015207	adenine transmembrane transporter activity	1	1	0.530475	0.737256	Vv_180806_03197
GO:0015276	ligand-gated ion channel activity	1	1	0.530475	0.737256	Vv_180806_01774
GO:0015417	polyamine-transporting ATPase activity	1	1	0.530475	0.737256	Vv_180806_02381
GO:0015422	oligosaccharide-transporting ATPase activity	1	1	0.530475	0.737256	Vv_180806_03262
GO:0015423	maltose-transporting ATPase activity	1	1	0.530475	0.737256	Vv_180806_03262
GO:0015503	glutathione-regulated potassium exporter activity	1	1	0.530475	0.737256	Vv_180806_01047
GO:0015574	trehalose transmembrane transporter activity	1	1	0.530475	0.737256	Vv_180806_03158
GO:0015594	putrescine-importing ATPase activity	1	1	0.530475	0.737256	Vv_180806_02381
GO:0015595	spermidine-importing ATPase activity	1	1	0.530475	0.737256	Vv_180806_02381
GO:0015606	spermidine transmembrane transporter activity	1	1	0.530475	0.737256	Vv_180806_02381
GO:0015608	carbohydrate-importing ATPase activity	1	1	0.530475	0.737256	Vv_180806_03262
GO:0015609	maltooligosaccharide-importing ATPase activity	1	1	0.530475	0.737256	Vv_180806_03262
GO:0015633	zinc transporting ATPase activity	1	1	0.530475	0.737256	Vv_180806_03009
GO:0015666	restriction endodeoxyribonuclease activity	1	1	0.530475	0.737256	Vv_180806_01125
GO:0015922	aspartate oxidase activity	1	1	0.530475	0.737256	Vv_180806_01296
GO:0015923	mannosidase activity	1	1	0.530475	0.737256	Vv_180806_04650
GO:0016041	glutamate synthase (ferredoxin) activity	1	1	0.530475	0.737256	Vv_180806_00194
GO:0016153	urocanate hydratase activity	1	1	0.530475	0.737256	Vv_180806_02106
GO:0016208	AMP binding	1	1	0.530475	0.737256	Vv_180806_00952
GO:0016211	ammonia ligase activity	1	1	0.530475	0.737256	Vv_180806_00558
GO:0016412	serine O-acyltransferase activity	1	1	0.530475	0.737256	Vv_180806_00992
GO:0016418	S-acetyltransferase activity	1	1	0.530475	0.737256	Vv_180806_01367
GO:0016419	S-malonyltransferase activity	1	1	0.530475	0.737256	Vv_180806_02761
GO:0016420	malonyltransferase activity	1	1	0.530475	0.737256	Vv_180806_02761
GO:0016437	tRNA cytidylyltransferase activity	1	1	0.530475	0.737256	Vv_180806_00261
GO:0016642	oxidoreductase activity, acting on the CH-NH2 group of donors, disulfide as acceptor	1	1	0.530475	0.737256	Vv_180806_03585
GO:0016643	oxidoreductase activity, acting on the CH-NH2 group of donors, iron-sulfur protein as acceptor	1	1	0.530475	0.737256	Vv_180806_00194
GO:0016649	oxidoreductase activity, acting on the CH-NH group of donors, quinone or similar compound as acceptor	1	1	0.530475	0.737256	Vv_180806_03894
GO:0016677	oxidoreductase activity, acting on a heme group of donors, nitrogenous group as acceptor	1	1	0.530475	0.737256	Vv_180806_04045
GO:0016723	oxidoreductase activity, oxidizing metal ions, NAD or NADP as acceptor	1	1	0.530475	0.737256	Vv_180806_00597
GO:0016750	O-succinyltransferase activity	1	1	0.530475	0.737256	Vv_180806_02554
GO:0016751	S-succinyltransferase activity	1	1	0.530475	0.737256	Vv_180806_03013
GO:0016781	phosphotransferase activity, paired acceptors	1	1	0.530475	0.737256	Vv_180806_03372
GO:0016784	3-mercaptopyruvate sulfurtransferase activity	1	1	0.530475	0.737256	Vv_180806_03962
GO:0016793	triphosphoric monoester hydrolase activity	1	1	0.530475	0.737256	Vv_180806_02934
GO:0016794	diphosphoric monoester hydrolase activity	1	1	0.530475	0.737256	Vv_180806_00522
GO:0016822	hydrolase activity, acting on acid carbon-carbon bonds	1	1	0.530475	0.737256	Vv_180806_03988
GO:0016823	hydrolase activity, acting on acid carbon-carbon bonds, in ketonic substances	1	1	0.530475	0.737256	Vv_180806_03988
GO:0016899	oxidoreductase activity, acting on the CH-OH group of donors, oxygen as acceptor	1	1	0.530475	0.737256	Vv_180806_04300
GO:0016979	lipoate-protein ligase activity	1	1	0.530475	0.737256	Vv_180806_03149
GO:0016990	arginine deiminase activity	1	1	0.530475	0.737256	Vv_180806_01195
GO:0016992	lipoate synthase activity	1	1	0.530475	0.737256	Vv_180806_03149
GO:0017057	6-phosphogluconolactonase activity	1	1	0.530475	0.737256	Vv_180806_02470
GO:0017108	5'-flap endonuclease activity	1	1	0.530475	0.737256	Vv_180806_03170
GO:0017168	5-oxoprolinase (ATP-hydrolyzing) activity	1	1	0.530475	0.737256	Vv_180806_03664
GO:0018271	biotin-protein ligase activity	1	1	0.530475	0.737256	Vv_180806_00916
GO:0018454	acetoacetyl-CoA reductase activity	1	1	0.530475	0.737256	Vv_180806_04063
GO:0019107	myristoyltransferase activity	1	1	0.530475	0.737256	Vv_180806_00470
GO:0019134	glucosamine-1-phosphate N-acetyltransferase activity	1	1	0.530475	0.737256	Vv_180806_00682
GO:0019136	deoxynucleoside kinase activity	1	1	0.530475	0.737256	Vv_180806_02675
GO:0019143	3-deoxy-manno-octulosonate-8-phosphatase activity	1	1	0.530475	0.737256	Vv_180806_00368
GO:0019159	nicotinamide-nucleotide amidase activity	1	1	0.530475	0.737256	Vv_180806_01326
GO:0019165	thiamine kinase activity	1	1	0.530475	0.737256	Vv_180806_01744
GO:0022834	ligand-gated channel activity	1	1	0.530475	0.737256	Vv_180806_01774
GO:0030060	L-malate dehydrogenase activity	1	1	0.530475	0.737256	Vv_180806_00353
GO:0030267	glyoxylate reductase (NADP) activity	1	1	0.530475	0.737256	Vv_180806_00937
GO:0030366	molybdopterin synthase activity	1	1	0.530475	0.737256	Vv_180806_02832
GO:0030368	interleukin-17 receptor activity	1	1	0.530475	0.737256	Vv_180806_02153
GO:0030523	dihydrolipoamide S-acyltransferase activity	1	1	0.530475	0.737256	Vv_180806_01367
GO:0030572	phosphatidyltransferase activity	1	1	0.530475	0.737256	Vv_180806_02639
GO:0030604	1-deoxy-D-xylulose-5-phosphate reductoisomerase activity	1	1	0.530475	0.737256	Vv_180806_01577
GO:0030611	arsenate reductase activity	1	1	0.530475	0.737256	Vv_180806_01613
GO:0030613	oxidoreductase activity, acting on phosphorus or arsenic in donors	1	1	0.530475	0.737256	Vv_180806_01613
GO:0030614	oxidoreductase activity, acting on phosphorus or arsenic in donors, disulfide as acceptor	1	1	0.530475	0.737256	Vv_180806_01613
GO:0030695	GTPase regulator activity	1	1	0.530475	0.737256	Vv_180806_00565
GO:0030729	acetoacetate-CoA ligase activity	1	1	0.530475	0.737256	Vv_180806_03877
GO:0031072	heat shock protein binding	1	1	0.530475	0.737256	Vv_180806_00016
GO:0031418	L-ascorbic acid binding	1	1	0.530475	0.737256	Vv_180806_02004
GO:0032296	double-stranded RNA-specific ribonuclease activity	1	1	0.530475	0.737256	Vv_180806_01303
GO:0032977	membrane insertase activity	1	1	0.530475	0.737256	Vv_180806_00698
GO:0033265	choline binding	1	1	0.530475	0.737256	Vv_180806_03367
GO:0033558	protein deacetylase activity	1	1	0.530475	0.737256	Vv_180806_02376
GO:0033592	RNA strand annealing activity	1	1	0.530475	0.737256	Vv_180806_02430
GO:0033711	4-phosphoerythronate dehydrogenase activity	1	1	0.530475	0.737256	Vv_180806_01694
GO:0033745	L-methionine-(R)-S-oxide reductase activity	1	1	0.530475	0.737256	Vv_180806_02431
GO:0033785	heptose 7-phosphate kinase activity	1	1	0.530475	0.737256	Vv_180806_00252
GO:0033786	heptose-1-phosphate adenylyltransferase activity	1	1	0.530475	0.737256	Vv_180806_00252
GO:0033856	pyridoxine 5'-phosphate synthase activity	1	1	0.530475	0.737256	Vv_180806_01306
GO:0033862	UMP kinase activity	1	1	0.530475	0.737256	Vv_180806_01573
GO:0033883	pyridoxal phosphatase activity	1	1	0.530475	0.737256	Vv_180806_04392
GO:0033890	ribonuclease D activity	1	1	0.530475	0.737256	Vv_180806_02992
GO:0034017	trans-2-decenoyl-acyl-carrier-protein isomerase activity	1	1	0.530475	0.737256	Vv_180806_02417
GO:0034023	5-(carboxyamino)imidazole ribonucleotide mutase activity	1	1	0.530475	0.737256	Vv_180806_00641
GO:0034028	5-(carboxyamino)imidazole ribonucleotide synthase activity	1	1	0.530475	0.737256	Vv_180806_00642
GO:0034040	lipid-transporting ATPase activity	1	1	0.530475	0.737256	Vv_180806_01756
GO:0034057	RNA strand-exchange activity	1	1	0.530475	0.737256	Vv_180806_02430
GO:0034212	peptide N-acetyltransferase activity	1	1	0.530475	0.737256	Vv_180806_01505
GO:0034353	RNA pyrophosphohydrolase activity	1	1	0.530475	0.737256	Vv_180806_00159
GO:0034545	fumarylpyruvate hydrolase activity	1	1	0.530475	0.737256	Vv_180806_03988
GO:0034618	arginine binding	1	1	0.530475	0.737256	Vv_180806_00354
GO:0034701	tripeptidase activity	1	1	0.530475	0.737256	Vv_180806_03950
GO:0034979	NAD-dependent protein deacetylase activity	1	1	0.530475	0.737256	Vv_180806_02376
GO:0035251	UDP-glucosyltransferase activity	1	1	0.530475	0.737256	Vv_180806_01850
GO:0036054	protein-malonyllysine demalonylase activity	1	1	0.530475	0.737256	Vv_180806_02376
GO:0036055	protein-succinyllysine desuccinylase activity	1	1	0.530475	0.737256	Vv_180806_02376
GO:0036307	23S rRNA (adenine(2030)-N(6))-methyltransferase activity	1	1	0.530475	0.737256	Vv_180806_00764
GO:0036440	citrate synthase activity	1	1	0.530475	0.737256	Vv_180806_03019
GO:0042083	5,10-methylenetetrahydrofolate-dependent methyltransferase activity	1	1	0.530475	0.737256	Vv_180806_00155
GO:0042084	5-methyltetrahydrofolate-dependent methyltransferase activity	1	1	0.530475	0.737256	Vv_180806_01154
GO:0042286	glutamate-1-semialdehyde 2,1-aminomutase activity	1	1	0.530475	0.737256	Vv_180806_01408
GO:0042943	D-amino acid transmembrane transporter activity	1	1	0.530475	0.737256	Vv_180806_03161
GO:0042947	glucoside transmembrane transporter activity	1	1	0.530475	0.737256	Vv_180806_03158
GO:0043178	alcohol binding	1	1	0.530475	0.737256	Vv_180806_03367
GO:0043333	2-octaprenyl-6-methoxy-1,4-benzoquinone methyltransferase activity	1	1	0.530475	0.737256	Vv_180806_00578
GO:0043531	ADP binding	1	1	0.530475	0.737256	Vv_180806_03373
GO:0043755	alpha-ribazole phosphatase activity	1	1	0.530475	0.737256	Vv_180806_02568
GO:0043768	S-ribosylhomocysteine lyase activity	1	1	0.530475	0.737256	Vv_180806_01348
GO:0043811	phosphate:acyl-[acyl carrier protein] acyltransferase activity	1	1	0.530475	0.737256	Vv_180806_02763
GO:0043815	phosphoribosylglycinamide formyltransferase 2 activity	1	1	0.530475	0.737256	Vv_180806_02093
GO:0043824	succinylglutamate-semialdehyde dehydrogenase activity	1	1	0.530475	0.737256	Vv_180806_01038
GO:0043865	methionine transmembrane transporter activity	1	1	0.530475	0.737256	Vv_180806_03161
GO:0043878	glyceraldehyde-3-phosphate dehydrogenase (NAD+) (non-phosphorylating) activity	1	1	0.530475	0.737256	Vv_180806_04189
GO:0043908	Ser(Gly)-tRNA(Ala) hydrolase activity	1	1	0.530475	0.737256	Vv_180806_00553
GO:0043957	acryloyl-CoA reductase (NADP+) activity	1	1	0.530475	0.737256	Vv_180806_00718
GO:0044318	L-aspartate:fumarate oxidoreductase activity	1	1	0.530475	0.737256	Vv_180806_01296
GO:0045127	N-acetylglucosamine kinase activity	1	1	0.530475	0.737256	Vv_180806_02348
GO:0045148	tripeptide aminopeptidase activity	1	1	0.530475	0.737256	Vv_180806_03950
GO:0045303	diaminobutyrate-2-oxoglutarate transaminase activity	1	1	0.530475	0.737256	Vv_180806_02796
GO:0046421	methylisocitrate lyase activity	1	1	0.530475	0.737256	Vv_180806_02517
GO:0046429	4-hydroxy-3-methylbut-2-en-1-yl diphosphate synthase activity	1	1	0.530475	0.737256	Vv_180806_00073
GO:0046537	2,3-bisphosphoglycerate-independent phosphoglycerate mutase activity	1	1	0.530475	0.737256	Vv_180806_00996
GO:0047138	aquacobalamin reductase activity	1	1	0.530475	0.737256	Vv_180806_00597
GO:0047267	undecaprenyl-phosphate mannosyltransferase activity	1	1	0.530475	0.737256	Vv_180806_02971
GO:0047388	adenylyl-[glutamate-ammonia ligase] hydrolase activity	1	1	0.530475	0.737256	Vv_180806_00253
GO:0047443	4-hydroxy-4-methyl-2-oxoglutarate aldolase activity	1	1	0.530475	0.737256	Vv_180806_00187
GO:0047456	2-methylisocitrate dehydratase activity	1	1	0.530475	0.737256	Vv_180806_01385
GO:0047480	UDP-N-acetylmuramoyl-tripeptide-D-alanyl-D-alanine ligase activity	1	1	0.530475	0.737256	Vv_180806_00221
GO:0047487	oligogalacturonide lyase activity	1	1	0.530475	0.737256	Vv_180806_04222
GO:0047516	1,3-propanediol dehydrogenase activity	1	1	0.530475	0.737256	Vv_180806_02602
GO:0047635	alanine-oxo-acid transaminase activity	1	1	0.530475	0.737256	Vv_180806_02932
GO:0047693	ATP diphosphatase activity	1	1	0.530475	0.737256	Vv_180806_01314
GO:0047753	choline-sulfatase activity	1	1	0.530475	0.737256	Vv_180806_04417
GO:0047938	glucose-6-phosphate 1-epimerase activity	1	1	0.530475	0.737256	Vv_180806_02892
GO:0047952	glycerol-3-phosphate dehydrogenase [NAD(P)+] activity	1	1	0.530475	0.737256	Vv_180806_00993
GO:0047975	guanosine phosphorylase activity	1	1	0.530475	0.737256	Vv_180806_04521
GO:0048001	erythrose-4-phosphate dehydrogenase activity	1	1	0.530475	0.737256	Vv_180806_01277
GO:0048256	flap endonuclease activity	1	1	0.530475	0.737256	Vv_180806_03170
GO:0048474	D-methionine transmembrane transporter activity	1	1	0.530475	0.737256	Vv_180806_03161
GO:0050066	lysine 2,3-aminomutase activity	1	1	0.530475	0.737256	Vv_180806_00979
GO:0050100	methylitaconate delta-isomerase activity	1	1	0.530475	0.737256	Vv_180806_02514
GO:0050140	nitrate reductase (cytochrome) activity	1	1	0.530475	0.737256	Vv_180806_04045
GO:0050218	propionate-CoA ligase activity	1	1	0.530475	0.737256	Vv_180806_02513
GO:0050355	triphosphatase activity	1	1	0.530475	0.737256	Vv_180806_00256
GO:0050357	tropinesterase activity	1	1	0.530475	0.737256	Vv_180806_02994
GO:0050418	hydroxylamine reductase activity	1	1	0.530475	0.737256	Vv_180806_02633
GO:0050462	N-acetylneuraminate synthase activity	1	1	0.530475	0.737256	Vv_180806_00474
GO:0050480	imidazolonepropionase activity	1	1	0.530475	0.737256	Vv_180806_02108
GO:0050511	undecaprenyldiphospho-muramoylpentapeptide beta-N-acetylglucosaminyltransferase activity	1	1	0.530475	0.737256	Vv_180806_00217
GO:0050515	4-(cytidine 5'-diphospho)-2-C-methyl-D-erythritol kinase activity	1	1	0.530475	0.737256	Vv_180806_03112
GO:0050570	4-hydroxythreonine-4-phosphate dehydrogenase activity	1	1	0.530475	0.737256	Vv_180806_00342
GO:0050626	trimethylamine-N-oxide reductase (cytochrome c) activity	1	1	0.530475	0.737256	Vv_180806_02663
GO:0050997	quaternary ammonium group binding	1	1	0.530475	0.737256	Vv_180806_03367
GO:0051499	D-aminoacyl-tRNA deacylase activity	1	1	0.530475	0.737256	Vv_180806_00553
GO:0051745	4-hydroxy-3-methylbut-2-en-1-yl diphosphate reductase activity	1	1	0.530475	0.737256	Vv_180806_00144
GO:0051748	UTP-monosaccharide-1-phosphate uridylyltransferase activity	1	1	0.530475	0.737256	Vv_180806_01159
GO:0051991	UDP-N-acetyl-D-glucosamine:N-acetylmuramoyl-L-alanyl-D-glutamyl-meso-2,6-diaminopimelyl-D-alanyl-D-alanine-diphosphoundecaprenol 4-beta-N-acetylglucosaminlytransferase activity	1	1	0.530475	0.737256	Vv_180806_00217
GO:0052381	tRNA dimethylallyltransferase activity	1	1	0.530475	0.737256	Vv_180806_01018
GO:0052592	oxidoreductase activity, acting on CH or CH2 groups, with an iron-sulfur protein as acceptor	1	1	0.530475	0.737256	Vv_180806_00073
GO:0052654	L-leucine transaminase activity	1	1	0.530475	0.737256	Vv_180806_00675
GO:0052655	L-valine transaminase activity	1	1	0.530475	0.737256	Vv_180806_00675
GO:0052656	L-isoleucine transaminase activity	1	1	0.530475	0.737256	Vv_180806_00675
GO:0052657	guanine phosphoribosyltransferase activity	1	1	0.530475	0.737256	Vv_180806_01370
GO:0052745	inositol phosphate phosphatase activity	1	1	0.530475	0.737256	Vv_180806_00087
GO:0052761	exo-1,4-beta-D-glucosaminidase activity	1	1	0.530475	0.737256	Vv_180806_04650
GO:0052832	inositol monophosphate 3-phosphatase activity	1	1	0.530475	0.737256	Vv_180806_00087
GO:0052833	inositol monophosphate 4-phosphatase activity	1	1	0.530475	0.737256	Vv_180806_00087
GO:0052834	inositol monophosphate phosphatase activity	1	1	0.530475	0.737256	Vv_180806_00087
GO:0052852	very-long-chain-(S)-2-hydroxy-acid oxidase activity	1	1	0.530475	0.737256	Vv_180806_04300
GO:0052853	long-chain-(S)-2-hydroxy-long-chain-acid oxidase activity	1	1	0.530475	0.737256	Vv_180806_04300
GO:0052854	medium-chain-(S)-2-hydroxy-acid oxidase activity	1	1	0.530475	0.737256	Vv_180806_04300
GO:0052855	ADP-dependent NAD(P)H-hydrate dehydratase activity	1	1	0.530475	0.737256	Vv_180806_04037
GO:0052856	NADHX epimerase activity	1	1	0.530475	0.737256	Vv_180806_04037
GO:0052906	tRNA (guanine(37)-N(1))-methyltransferase activity	1	1	0.530475	0.737256	Vv_180806_01354
GO:0052907	23S rRNA (adenine(1618)-N(6))-methyltransferase activity	1	1	0.530475	0.737256	Vv_180806_02557
GO:0052908	16S rRNA (adenine(1518)-N(6)/adenine(1519)-N(6))-dimethyltransferase activity	1	1	0.530475	0.737256	Vv_180806_00343
GO:0052913	16S rRNA (guanine(966)-N(2))-methyltransferase activity	1	1	0.530475	0.737256	Vv_180806_00805
GO:0052914	16S rRNA (guanine(1207)-N(2))-methyltransferase activity	1	1	0.530475	0.737256	Vv_180806_01406
GO:0052915	23S rRNA (guanine(2445)-N(2))-methyltransferase activity	1	1	0.530475	0.737256	Vv_180806_02422
GO:0052916	23S rRNA (guanine(1835)-N(2))-methyltransferase activity	1	1	0.530475	0.737256	Vv_180806_01537
GO:0052927	CTP:tRNA cytidylyltransferase activity	1	1	0.530475	0.737256	Vv_180806_00261
GO:0052928	CTP:3'-cytidine-tRNA cytidylyltransferase activity	1	1	0.530475	0.737256	Vv_180806_00261
GO:0052929	ATP:3'-cytidine-cytidine-tRNA adenylyltransferase activity	1	1	0.530475	0.737256	Vv_180806_00261
GO:0061542	3-demethylubiquinone-n 3-O-methyltransferase activity	1	1	0.530475	0.737256	Vv_180806_02787
GO:0061711	N(6)-L-threonylcarbamoyladenine synthase	1	1	0.530475	0.737256	Vv_180806_00267
GO:0070003	threonine-type peptidase activity	1	1	0.530475	0.737256	Vv_180806_01075
GO:0070037	rRNA (pseudouridine) methyltransferase activity	1	1	0.530475	0.737256	Vv_180806_03142
GO:0070038	rRNA (pseudouridine-N3-)-methyltransferase activity	1	1	0.530475	0.737256	Vv_180806_03142
GO:0070039	rRNA (guanosine-2'-O-)-methyltransferase activity	1	1	0.530475	0.737256	Vv_180806_01030
GO:0070040	rRNA (adenine-C2-)-methyltransferase activity	1	1	0.530475	0.737256	Vv_180806_00075
GO:0070402	NADPH binding	1	1	0.530475	0.737256	Vv_180806_01577
GO:0070403	NAD+ binding	1	1	0.530475	0.737256	Vv_180806_02376
GO:0070405	ammonium ion binding	1	1	0.530475	0.737256	Vv_180806_03367
GO:0070497	6-carboxy-5,6,7,8-tetrahydropterin synthase activity	1	1	0.530475	0.737256	Vv_180806_01975
GO:0070546	L-phenylalanine aminotransferase activity	1	1	0.530475	0.737256	Vv_180806_03757
GO:0070548	L-glutamine aminotransferase activity	1	1	0.530475	0.737256	Vv_180806_00322
GO:0070626	(S)-2-(5-amino-1-(5-phospho-D-ribosyl)imidazole-4-carboxamido)succinate AMP-lyase (fumarate-forming) activity	1	1	0.530475	0.737256	Vv_180806_02695
GO:0070677	rRNA (cytosine-2'-O-)-methyltransferase activity	1	1	0.530475	0.737256	Vv_180806_00227
GO:0071424	rRNA (cytosine-N4-)-methyltransferase activity	1	1	0.530475	0.737256	Vv_180806_00225
GO:0080130	L-phenylalanine:2-oxoglutarate aminotransferase activity	1	1	0.530475	0.737256	Vv_180806_03757
GO:0097506	deaminated base DNA N-glycosylase activity	1	1	0.530475	0.737256	Vv_180806_00180
GO:0097617	annealing activity	1	1	0.530475	0.737256	Vv_180806_02430
GO:0097697	tRNA 5-carboxymethoxyuridine methyltransferase activity	1	1	0.530475	0.737256	Vv_180806_01859
GO:0101006	protein histidine phosphatase activity	1	1	0.530475	0.737256	Vv_180806_01685
GO:1990610	acetolactate synthase regulator activity	1	1	0.530475	0.737256	Vv_180806_00327
GO:2001070	starch binding	1	1	0.530475	0.737256	Vv_180806_04709
GO:0004029	aldehyde dehydrogenase (NAD) activity	2	3	0.545672	0.737256	Vv_180806_03366;Vv_180806_04189
GO:0004049	anthranilate synthase activity	2	3	0.545672	0.737256	Vv_180806_01035;Vv_180806_02814
GO:0004106	chorismate mutase activity	2	3	0.545672	0.737256	Vv_180806_00128;Vv_180806_00135
GO:0004109	coproporphyrinogen oxidase activity	2	3	0.545672	0.737256	Vv_180806_00563;Vv_180806_01257
GO:0004133	glycogen debranching enzyme activity	2	3	0.545672	0.737256	Vv_180806_04526;Vv_180806_04547
GO:0004355	glutamate synthase (NADPH) activity	2	3	0.545672	0.737256	Vv_180806_00196;Vv_180806_00197
GO:0004359	glutaminase activity	2	3	0.545672	0.737256	Vv_180806_00478;Vv_180806_01255
GO:0004645	phosphorylase activity	2	3	0.545672	0.737256	Vv_180806_01457;Vv_180806_04546
GO:0004743	pyruvate kinase activity	2	3	0.545672	0.737256	Vv_180806_00324;Vv_180806_02744
GO:0004783	sulfite reductase (NADPH) activity	2	3	0.545672	0.737256	Vv_180806_01137;Vv_180806_01138
GO:0004784	superoxide dismutase activity	2	3	0.545672	0.737256	Vv_180806_00968;Vv_180806_02857
GO:0008448	N-acetylglucosamine-6-phosphate deacetylase activity	2	3	0.545672	0.737256	Vv_180806_03035;Vv_180806_04058
GO:0008641	small protein activating enzyme activity	2	3	0.545672	0.737256	Vv_180806_01524;Vv_180806_03960
GO:0008675	2-dehydro-3-deoxy-phosphogluconate aldolase activity	2	3	0.545672	0.737256	Vv_180806_04229;Vv_180806_04381
GO:0008983	protein-glutamate O-methyltransferase activity	2	3	0.545672	0.737256	Vv_180806_03082;Vv_180806_03798
GO:0015154	disaccharide transmembrane transporter activity	2	3	0.545672	0.737256	Vv_180806_03158;Vv_180806_03262
GO:0015157	oligosaccharide transmembrane transporter activity	2	3	0.545672	0.737256	Vv_180806_03158;Vv_180806_03262
GO:0016423	tRNA (guanine) methyltransferase activity	2	3	0.545672	0.737256	Vv_180806_01254;Vv_180806_01354
GO:0016436	rRNA (uridine) methyltransferase activity	2	3	0.545672	0.737256	Vv_180806_01312;Vv_180806_01419
GO:0016634	oxidoreductase activity, acting on the CH-CH group of donors, oxygen as acceptor	2	3	0.545672	0.737256	Vv_180806_00563;Vv_180806_01257
GO:0016662	oxidoreductase activity, acting on other nitrogenous compounds as donors, cytochrome as acceptor	2	3	0.545672	0.737256	Vv_180806_02663;Vv_180806_02783
GO:0016709	oxidoreductase activity, acting on paired donors, with incorporation or reduction of molecular oxygen, NAD(P)H as one donor, and incorporation of one atom of oxygen	2	3	0.545672	0.737256	Vv_180806_01290;Vv_180806_03131
GO:0016721	oxidoreductase activity, acting on superoxide radicals as acceptor	2	3	0.545672	0.737256	Vv_180806_00968;Vv_180806_02857
GO:0016880	acid-ammonia (or amide) ligase activity	2	3	0.545672	0.737256	Vv_180806_00558;Vv_180806_03275
GO:0019203	carbohydrate phosphatase activity	2	3	0.545672	0.737256	Vv_180806_00385;Vv_180806_01070
GO:0033817	beta-ketoacyl-acyl-carrier-protein synthase II activity	2	3	0.545672	0.737256	Vv_180806_02758;Vv_180806_02980
GO:0042803	protein homodimerization activity	2	3	0.545672	0.737256	Vv_180806_00023;Vv_180806_02794
GO:0043725	2-keto-3-deoxygluconate aldolase activity	2	3	0.545672	0.737256	Vv_180806_04229;Vv_180806_04381
GO:0045181	glutamate synthase activity, NAD(P)H as acceptor	2	3	0.545672	0.737256	Vv_180806_00196;Vv_180806_00197
GO:0047419	N-acetylgalactosamine-6-phosphate deacetylase activity	2	3	0.545672	0.737256	Vv_180806_03035;Vv_180806_04058
GO:0050308	sugar-phosphatase activity	2	3	0.545672	0.737256	Vv_180806_00385;Vv_180806_01070
GO:0051538	3 iron, 4 sulfur cluster binding	2	3	0.545672	0.737256	Vv_180806_00985;Vv_180806_03015
GO:0061710	L-threonylcarbamoyladenylate synthase	2	3	0.545672	0.737256	Vv_180806_00054;Vv_180806_02811
GO:0071111	cyclic-guanylate-specific phosphodiesterase activity	15	28	0.554811	0.740238	Vv_180806_01230;Vv_180806_01310;Vv_180806_01445;Vv_180806_01450;Vv_180806_01998;Vv_180806_02005;Vv_180806_03439;Vv_180806_03501;Vv_180806_03603;Vv_180806_03886;Vv_180806_03963;Vv_180806_04143;Vv_180806_04298;Vv_180806_04451;Vv_180806_04565
GO:0005275	amine transmembrane transporter activity	3	5	0.557039	0.740238	Vv_180806_00701;Vv_180806_02493;Vv_180806_03161
GO:0005507	copper ion binding	3	5	0.557039	0.740238	Vv_180806_00099;Vv_180806_00628;Vv_180806_03476
GO:0008080	N-acetyltransferase activity	3	5	0.557039	0.740238	Vv_180806_00682;Vv_180806_01505;Vv_180806_03210
GO:0010340	carboxyl-O-methyltransferase activity	3	5	0.557039	0.740238	Vv_180806_01322;Vv_180806_03082;Vv_180806_03798
GO:0015424	amino acid-transporting ATPase activity	3	5	0.557039	0.740238	Vv_180806_00701;Vv_180806_02493;Vv_180806_03161
GO:0015645	fatty acid ligase activity	3	5	0.557039	0.740238	Vv_180806_00329;Vv_180806_01468;Vv_180806_02993
GO:0015925	galactosidase activity	3	5	0.557039	0.740238	Vv_180806_02658;Vv_180806_04622;Vv_180806_04624
GO:0016289	CoA hydrolase activity	3	5	0.557039	0.740238	Vv_180806_02823;Vv_180806_02902;Vv_180806_03267
GO:0016891	endoribonuclease activity, producing 5'-phosphomonoesters	3	5	0.557039	0.740238	Vv_180806_00699;Vv_180806_01303;Vv_180806_01596
GO:0019899	enzyme binding	3	5	0.557039	0.740238	Vv_180806_00528;Vv_180806_01417;Vv_180806_04029
GO:0031263	amine-transporting ATPase activity	3	5	0.557039	0.740238	Vv_180806_00701;Vv_180806_02493;Vv_180806_03161
GO:0031420	alkali metal ion binding	3	5	0.557039	0.740238	Vv_180806_00324;Vv_180806_02744;Vv_180806_03170
GO:0043546	molybdopterin cofactor binding	3	5	0.557039	0.740238	Vv_180806_02367;Vv_180806_02663;Vv_180806_04045
GO:0047429	nucleoside-triphosphate diphosphatase activity	3	5	0.557039	0.740238	Vv_180806_00209;Vv_180806_01258;Vv_180806_01314
GO:0060590	ATPase regulator activity	3	5	0.557039	0.740238	Vv_180806_00023;Vv_180806_00081;Vv_180806_02138
GO:0003989	acetyl-CoA carboxylase activity	4	7	0.566487	0.749711	Vv_180806_00949;Vv_180806_01587;Vv_180806_01590;Vv_180806_01698
GO:0004521	endoribonuclease activity	4	7	0.566487	0.749711	Vv_180806_00699;Vv_180806_01303;Vv_180806_01596;Vv_180806_02768
GO:0004674	protein serine/threonine kinase activity	4	7	0.566487	0.749711	Vv_180806_00657;Vv_180806_01763;Vv_180806_03373;Vv_180806_04538
GO:0016413	O-acetyltransferase activity	4	7	0.566487	0.749711	Vv_180806_00552;Vv_180806_00992;Vv_180806_02554;Vv_180806_04023
GO:0000976	transcription regulatory region sequence-specific DNA binding	6	11	0.582132	0.768057	Vv_180806_01040;Vv_180806_01369;Vv_180806_02690;Vv_180806_02715;Vv_180806_03032;Vv_180806_03283
GO:0003678	DNA helicase activity	6	11	0.582132	0.768057	Vv_180806_00612;Vv_180806_00738;Vv_180806_01110;Vv_180806_01875;Vv_180806_03483;Vv_180806_04366
GO:0016790	thiolester hydrolase activity	6	11	0.582132	0.768057	Vv_180806_00882;Vv_180806_01594;Vv_180806_01881;Vv_180806_02823;Vv_180806_02902;Vv_180806_03267
GO:0008237	metallopeptidase activity	21	40	0.591724	0.779918	Vv_180806_00077;Vv_180806_00267;Vv_180806_00378;Vv_180806_00620;Vv_180806_00765;Vv_180806_01087;Vv_180806_01186;Vv_180806_01217;Vv_180806_01420;Vv_180806_01570;Vv_180806_01623;Vv_180806_01684;Vv_180806_02427;Vv_180806_02485;Vv_180806_02567;Vv_180806_03643;Vv_180806_03828;Vv_180806_03829;Vv_180806_03833;Vv_180806_03950;Vv_180806_04690
GO:0030234	enzyme regulator activity	8	15	0.595163	0.782854	Vv_180806_00023;Vv_180806_00081;Vv_180806_00187;Vv_180806_00228;Vv_180806_00327;Vv_180806_00565;Vv_180806_01590;Vv_180806_02138
GO:0098772	molecular function regulator	8	15	0.595163	0.782854	Vv_180806_00023;Vv_180806_00081;Vv_180806_00187;Vv_180806_00228;Vv_180806_00327;Vv_180806_00565;Vv_180806_01590;Vv_180806_02138
GO:0003887	DNA-directed DNA polymerase activity	9	17	0.601021	0.789756	Vv_180806_00569;Vv_180806_00705;Vv_180806_00953;Vv_180806_01448;Vv_180806_01586;Vv_180806_01597;Vv_180806_01707;Vv_180806_02754;Vv_180806_04319
GO:0051537	2 iron, 2 sulfur cluster binding	10	19	0.606538	0.796197	Vv_180806_00079;Vv_180806_00084;Vv_180806_00237;Vv_180806_00985;Vv_180806_01027;Vv_180806_01544;Vv_180806_02633;Vv_180806_02856;Vv_180806_03015;Vv_180806_03274
GO:0016772	transferase activity, transferring phosphorus-containing groups	159	303	0.607579	0.796755	Vv_180806_00024;Vv_180806_00054;Vv_180806_00076;Vv_180806_00100;Vv_180806_00107;Vv_180806_00142;Vv_180806_00148;Vv_180806_00158;Vv_180806_00184;Vv_180806_00185;Vv_180806_00191;Vv_180806_00252;Vv_180806_00253;Vv_180806_00261;Vv_180806_00270;Vv_180806_00324;Vv_180806_00372;Vv_180806_00374;Vv_180806_00375;Vv_180806_00401;Vv_180806_00403;Vv_180806_00404;Vv_180806_00407;Vv_180806_00414;Vv_180806_00460…
GO:0042623	ATPase activity, coupled	31	60	0.636532	0.833876	Vv_180806_00104;Vv_180806_00244;Vv_180806_00245;Vv_180806_00601;Vv_180806_00683;Vv_180806_00684;Vv_180806_00685;Vv_180806_00686;Vv_180806_00688;Vv_180806_00701;Vv_180806_00707;Vv_180806_01110;Vv_180806_01327;Vv_180806_01463;Vv_180806_01667;Vv_180806_01756;Vv_180806_02381;Vv_180806_02390;Vv_180806_02416;Vv_180806_02432;Vv_180806_02493;Vv_180806_02589;Vv_180806_02590;Vv_180806_02786;Vv_180806_02940…
GO:0015036	disulfide oxidoreductase activity	8	16	0.690729	0.89606	Vv_180806_00602;Vv_180806_00658;Vv_180806_00763;Vv_180806_01673;Vv_180806_02603;Vv_180806_02856;Vv_180806_03772;Vv_180806_03919
GO:0042625	ATPase coupled ion transmembrane transporter activity	8	16	0.690729	0.89606	Vv_180806_00104;Vv_180806_00683;Vv_180806_00684;Vv_180806_00685;Vv_180806_00686;Vv_180806_00688;Vv_180806_02381;Vv_180806_02390
GO:0016857	racemase and epimerase activity, acting on carbohydrates and derivatives	7	14	0.691183	0.89606	Vv_180806_00459;Vv_180806_00469;Vv_180806_01064;Vv_180806_01104;Vv_180806_01495;Vv_180806_01498;Vv_180806_02892
GO:0030145	manganese ion binding	6	12	0.69266	0.89606	Vv_180806_00077;Vv_180806_00996;Vv_180806_01217;Vv_180806_01458;Vv_180806_03188;Vv_180806_04713
GO:0052689	carboxylic ester hydrolase activity	11	22	0.692779	0.89606	Vv_180806_00147;Vv_180806_00266;Vv_180806_00553;Vv_180806_00791;Vv_180806_01215;Vv_180806_01556;Vv_180806_01662;Vv_180806_02470;Vv_180806_02994;Vv_180806_03114;Vv_180806_03138
GO:0004888	transmembrane signaling receptor activity	12	24	0.694115	0.89606	Vv_180806_00254;Vv_180806_01247;Vv_180806_01774;Vv_180806_01909;Vv_180806_02153;Vv_180806_03404;Vv_180806_03620;Vv_180806_03792;Vv_180806_03822;Vv_180806_04296;Vv_180806_04469;Vv_180806_04497
GO:0099600	transmembrane receptor activity	12	24	0.694115	0.89606	Vv_180806_00254;Vv_180806_01247;Vv_180806_01774;Vv_180806_01909;Vv_180806_02153;Vv_180806_03404;Vv_180806_03620;Vv_180806_03792;Vv_180806_03822;Vv_180806_04296;Vv_180806_04469;Vv_180806_04497
GO:0016667	oxidoreductase activity, acting on a sulfur group of donors	15	30	0.699083	0.89606	Vv_180806_00602;Vv_180806_00658;Vv_180806_00763;Vv_180806_01137;Vv_180806_01138;Vv_180806_01139;Vv_180806_01368;Vv_180806_01673;Vv_180806_02431;Vv_180806_02588;Vv_180806_02603;Vv_180806_02856;Vv_180806_02890;Vv_180806_03772;Vv_180806_03919
GO:0004497	monooxygenase activity	4	8	0.701372	0.89606	Vv_180806_00886;Vv_180806_01290;Vv_180806_01717;Vv_180806_03131
GO:0005310	dicarboxylic acid transmembrane transporter activity	4	8	0.701372	0.89606	Vv_180806_00010;Vv_180806_00964;Vv_180806_03779;Vv_180806_04500
GO:0008169	C-methyltransferase activity	4	8	0.701372	0.89606	Vv_180806_00075;Vv_180806_00578;Vv_180806_01312;Vv_180806_02787
GO:0015232	heme transporter activity	4	8	0.701372	0.89606	Vv_180806_01667;Vv_180806_01669;Vv_180806_01672;Vv_180806_03667
GO:0016421	CoA carboxylase activity	4	8	0.701372	0.89606	Vv_180806_00949;Vv_180806_01587;Vv_180806_01590;Vv_180806_01698
GO:0016885	ligase activity, forming carbon-carbon bonds	4	8	0.701372	0.89606	Vv_180806_00949;Vv_180806_01587;Vv_180806_01590;Vv_180806_01698
GO:0051184	cofactor transporter activity	4	8	0.701372	0.89606	Vv_180806_01667;Vv_180806_01669;Vv_180806_01672;Vv_180806_03667
GO:0001217	bacterial-type RNA polymerase transcriptional repressor activity, sequence-specific DNA binding	3	6	0.711716	0.89606	Vv_180806_02690;Vv_180806_03032;Vv_180806_03283
GO:0004300	enoyl-CoA hydratase activity	3	6	0.711716	0.89606	Vv_180806_00720;Vv_180806_01682;Vv_180806_03796
GO:0004659	prenyltransferase activity	3	6	0.711716	0.89606	Vv_180806_00383;Vv_180806_01575;Vv_180806_03182
GO:0008172	S-methyltransferase activity	3	6	0.711716	0.89606	Vv_180806_01154;Vv_180806_01932;Vv_180806_02092
GO:0008933	lytic transglycosylase activity	3	6	0.711716	0.89606	Vv_180806_00005;Vv_180806_02756;Vv_180806_03145
GO:0016778	diphosphotransferase activity	3	6	0.711716	0.89606	Vv_180806_00522;Vv_180806_01313;Vv_180806_03113
GO:0070283	radical SAM enzyme activity	3	6	0.711716	0.89606	Vv_180806_00979;Vv_180806_01767;Vv_180806_03149
GO:0072509	divalent inorganic cation transmembrane transporter activity	3	6	0.711716	0.89606	Vv_180806_00954;Vv_180806_03005;Vv_180806_03009
GO:0003978	UDP-glucose 4-epimerase activity	2	4	0.731912	0.89606	Vv_180806_01064;Vv_180806_01495
GO:0004364	glutathione transferase activity	2	4	0.731912	0.89606	Vv_180806_02826;Vv_180806_03927
GO:0004416	hydroxyacylglutathione hydrolase activity	2	4	0.731912	0.89606	Vv_180806_00882;Vv_180806_01594
GO:0004556	alpha-amylase activity	2	4	0.731912	0.89606	Vv_180806_03298;Vv_180806_04531
GO:0004563	beta-N-acetylhexosaminidase activity	2	4	0.731912	0.89606	Vv_180806_00137;Vv_180806_01397
GO:0008199	ferric iron binding	2	4	0.731912	0.89606	Vv_180806_00772;Vv_180806_00780
GO:0008863	formate dehydrogenase (NAD+) activity	2	4	0.731912	0.89606	Vv_180806_02367;Vv_180806_02368
GO:0009007	site-specific DNA-methyltransferase (adenine-specific) activity	2	4	0.731912	0.89606	Vv_180806_01103;Vv_180806_01120
GO:0009008	DNA-methyltransferase activity	2	4	0.731912	0.89606	Vv_180806_01103;Vv_180806_01120
GO:0015556	C4-dicarboxylate transmembrane transporter activity	2	4	0.731912	0.89606	Vv_180806_00964;Vv_180806_03779
GO:0015929	hexosaminidase activity	2	4	0.731912	0.89606	Vv_180806_00137;Vv_180806_01397
GO:0016160	amylase activity	2	4	0.731912	0.89606	Vv_180806_03298;Vv_180806_04531
GO:0048029	monosaccharide binding	2	4	0.731912	0.89606	Vv_180806_01497;Vv_180806_02004
GO:0000036	ACP phosphopantetheine attachment site binding involved in fatty acid biosynthetic process	1	2	0.779634	0.89606	Vv_180806_02967
GO:0001871	pattern binding	1	2	0.779634	0.89606	Vv_180806_04709
GO:0003841	1-acylglycerol-3-phosphate O-acyltransferase activity	1	2	0.779634	0.89606	Vv_180806_00358
GO:0003871	5-methyltetrahydropteroyltriglutamate-homocysteine S-methyltransferase activity	1	2	0.779634	0.89606	Vv_180806_01932
GO:0003909	DNA ligase activity	1	2	0.779634	0.89606	Vv_180806_03061
GO:0003935	GTP cyclohydrolase II activity	1	2	0.779634	0.89606	Vv_180806_01946
GO:0003941	L-serine ammonia-lyase activity	1	2	0.779634	0.89606	Vv_180806_03355
GO:0003951	NAD+ kinase activity	1	2	0.779634	0.89606	Vv_180806_00024
GO:0003985	acetyl-CoA C-acetyltransferase activity	1	2	0.779634	0.89606	Vv_180806_04062
GO:0004000	adenosine deaminase activity	1	2	0.779634	0.89606	Vv_180806_03888
GO:0004019	adenylosuccinate synthase activity	1	2	0.779634	0.89606	Vv_180806_01024
GO:0004020	adenylylsulfate kinase activity	1	2	0.779634	0.89606	Vv_180806_00401
GO:0004039	allophanate hydrolase activity	1	2	0.779634	0.89606	Vv_180806_03662
GO:0004048	anthranilate phosphoribosyltransferase activity	1	2	0.779634	0.89606	Vv_180806_03816
GO:0004055	argininosuccinate synthase activity	1	2	0.779634	0.89606	Vv_180806_01090
GO:0004096	catalase activity	1	2	0.779634	0.89606	Vv_180806_02538
GO:0004124	cysteine synthase activity	1	2	0.779634	0.89606	Vv_180806_03064
GO:0004134	4-alpha-glucanotransferase activity	1	2	0.779634	0.89606	Vv_180806_04547
GO:0004140	dephospho-CoA kinase activity	1	2	0.779634	0.89606	Vv_180806_01358
GO:0004146	dihydrofolate reductase activity	1	2	0.779634	0.89606	Vv_180806_04348
GO:0004148	dihydrolipoyl dehydrogenase activity	1	2	0.779634	0.89606	Vv_180806_01368
GO:0004325	ferrochelatase activity	1	2	0.779634	0.89606	Vv_180806_03042
GO:0004463	leukotriene-A4 hydrolase activity	1	2	0.779634	0.89606	Vv_180806_04715
GO:0004474	malate synthase activity	1	2	0.779634	0.89606	Vv_180806_00096
GO:0004514	nicotinate-nucleotide diphosphorylase (carboxylating) activity	1	2	0.779634	0.89606	Vv_180806_01363
GO:0004590	orotidine-5'-phosphate decarboxylase activity	1	2	0.779634	0.89606	Vv_180806_02731
GO:0004713	protein tyrosine kinase activity	1	2	0.779634	0.89606	Vv_180806_00460
GO:0004715	non-membrane spanning protein tyrosine kinase activity	1	2	0.779634	0.89606	Vv_180806_00460
GO:0004793	threonine aldolase activity	1	2	0.779634	0.89606	Vv_180806_03415
GO:0004834	tryptophan synthase activity	1	2	0.779634	0.89606	Vv_180806_02818
GO:0005313	L-glutamate transmembrane transporter activity	1	2	0.779634	0.89606	Vv_180806_04500
GO:0008108	UDP-glucose:hexose-1-phosphate uridylyltransferase activity	1	2	0.779634	0.89606	Vv_180806_01496
GO:0008234	cysteine-type peptidase activity	1	2	0.779634	0.89606	Vv_180806_03897
GO:0008443	phosphofructokinase activity	1	2	0.779634	0.89606	Vv_180806_00973
GO:0008444	CDP-diacylglycerol-glycerol-3-phosphate 3-phosphatidyltransferase activity	1	2	0.779634	0.89606	Vv_180806_00913
GO:0008673	2-dehydro-3-deoxygluconokinase activity	1	2	0.779634	0.89606	Vv_180806_04230
GO:0008700	4-hydroxy-2-oxoglutarate aldolase activity	1	2	0.779634	0.89606	Vv_180806_04229
GO:0008743	L-threonine 3-dehydrogenase activity	1	2	0.779634	0.89606	Vv_180806_04761
GO:0008784	alanine racemase activity	1	2	0.779634	0.89606	Vv_180806_01111
GO:0008798	beta-aspartyl-peptidase activity	1	2	0.779634	0.89606	Vv_180806_01050
GO:0008800	beta-lactamase activity	1	2	0.779634	0.89606	Vv_180806_03146
GO:0008802	betaine-aldehyde dehydrogenase activity	1	2	0.779634	0.89606	Vv_180806_03366
GO:0008810	cellulase activity	1	2	0.779634	0.89606	Vv_180806_01399
GO:0008817	cob(I)yrinic acid a,c-diamide adenosyltransferase activity	1	2	0.779634	0.89606	Vv_180806_02771
GO:0008855	exodeoxyribonuclease VII activity	1	2	0.779634	0.89606	Vv_180806_00065
GO:0008870	galactoside O-acetyltransferase activity	1	2	0.779634	0.89606	Vv_180806_00552
GO:0008897	holo-[acyl-carrier-protein] synthase activity	1	2	0.779634	0.89606	Vv_180806_01307
GO:0008908	isochorismatase activity	1	2	0.779634	0.89606	Vv_180806_04715
GO:0008914	leucyltransferase activity	1	2	0.779634	0.89606	Vv_180806_01843
GO:0008967	phosphoglycolate phosphatase activity	1	2	0.779634	0.89606	Vv_180806_01031
GO:0009011	starch synthase activity	1	2	0.779634	0.89606	Vv_180806_01850
GO:0009025	tagatose-bisphosphate aldolase activity	1	2	0.779634	0.89606	Vv_180806_04332
GO:0009378	four-way junction helicase activity	1	2	0.779634	0.89606	Vv_180806_01875
GO:0015095	magnesium ion transmembrane transporter activity	1	2	0.779634	0.89606	Vv_180806_00954
GO:0015172	acidic amino acid transmembrane transporter activity	1	2	0.779634	0.89606	Vv_180806_04500
GO:0015198	oligopeptide transporter activity	1	2	0.779634	0.89606	Vv_180806_00010
GO:0015203	polyamine transmembrane transporter activity	1	2	0.779634	0.89606	Vv_180806_02381
GO:0015415	phosphate ion transmembrane-transporting ATPase activity	1	2	0.779634	0.89606	Vv_180806_00104
GO:0015439	heme-transporting ATPase activity	1	2	0.779634	0.89606	Vv_180806_01667
GO:0015489	putrescine transmembrane transporter activity	1	2	0.779634	0.89606	Vv_180806_02381
GO:0015501	glutamate:sodium symporter activity	1	2	0.779634	0.89606	Vv_180806_04500
GO:0015558	p-aminobenzoyl-glutamate uptake transmembrane transporter activity	1	2	0.779634	0.89606	Vv_180806_00010
GO:0015563	uptake transmembrane transporter activity	1	2	0.779634	0.89606	Vv_180806_00010
GO:0015569	p-aminobenzoyl-glutamate transmembrane transporter activity	1	2	0.779634	0.89606	Vv_180806_00010
GO:0015927	trehalase activity	1	2	0.779634	0.89606	Vv_180806_03157
GO:0016300	tRNA (uracil) methyltransferase activity	1	2	0.779634	0.89606	Vv_180806_01859
GO:0016411	acylglycerol O-acyltransferase activity	1	2	0.779634	0.89606	Vv_180806_00358
GO:0016426	tRNA (adenine) methyltransferase activity	1	2	0.779634	0.89606	Vv_180806_00075
GO:0016657	oxidoreductase activity, acting on NAD(P)H, nitrogenous group as acceptor	1	2	0.779634	0.89606	Vv_180806_04035
GO:0016755	transferase activity, transferring amino-acyl groups	1	2	0.779634	0.89606	Vv_180806_01843
GO:0016801	hydrolase activity, acting on ether bonds	1	2	0.779634	0.89606	Vv_180806_04715
GO:0016803	ether hydrolase activity	1	2	0.779634	0.89606	Vv_180806_04715
GO:0016842	amidine-lyase activity	1	2	0.779634	0.89606	Vv_180806_02695
GO:0016886	ligase activity, forming phosphoric ester bonds	1	2	0.779634	0.89606	Vv_180806_03061
GO:0017150	tRNA dihydrouridine synthase activity	1	2	0.779634	0.89606	Vv_180806_00947
GO:0017169	CDP-alcohol phosphatidyltransferase activity	1	2	0.779634	0.89606	Vv_180806_00913
GO:0019825	oxygen binding	1	2	0.779634	0.89606	Vv_180806_03434
GO:0030247	polysaccharide binding	1	2	0.779634	0.89606	Vv_180806_04709
GO:0031419	cobalamin binding	1	2	0.779634	0.89606	Vv_180806_01154
GO:0033201	alpha-1,4-glucan synthase activity	1	2	0.779634	0.89606	Vv_180806_01850
GO:0033983	diaminobutyrate decarboxylase activity	1	2	0.779634	0.89606	Vv_180806_02600
GO:0035673	oligopeptide transmembrane transporter activity	1	2	0.779634	0.89606	Vv_180806_00010
GO:0036009	protein-glutamine N-methyltransferase activity	1	2	0.779634	0.89606	Vv_180806_03108
GO:0042085	5-methyltetrahydropteroyltri-L-glutamate-dependent methyltransferase activity	1	2	0.779634	0.89606	Vv_180806_01932
GO:0042171	lysophosphatidic acid acyltransferase activity	1	2	0.779634	0.89606	Vv_180806_00358
GO:0042277	peptide binding	1	2	0.779634	0.89606	Vv_180806_00341
GO:0042279	nitrite reductase (cytochrome, ammonia-forming) activity	1	2	0.779634	0.89606	Vv_180806_02783
GO:0042586	peptide deformylase activity	1	2	0.779634	0.89606	Vv_180806_00647
GO:0042936	dipeptide transporter activity	1	2	0.779634	0.89606	Vv_180806_00010
GO:0044620	ACP phosphopantetheine attachment site binding	1	2	0.779634	0.89606	Vv_180806_02967
GO:0045301	tRNA-(2-methylthio-N-6-(cis-hydroxy)isopentenyl adenosine)-hydroxylase activity	1	2	0.779634	0.89606	Vv_180806_02721
GO:0046527	glucosyltransferase activity	1	2	0.779634	0.89606	Vv_180806_01850
GO:0046820	4-amino-4-deoxychorismate synthase activity	1	2	0.779634	0.89606	Vv_180806_01035
GO:0047134	protein-disulfide reductase activity	1	2	0.779634	0.89606	Vv_180806_03772
GO:0047570	3-oxoadipate enol-lactonase activity	1	2	0.779634	0.89606	Vv_180806_00266
GO:0051192	prosthetic group binding	1	2	0.779634	0.89606	Vv_180806_02967
GO:0070041	rRNA (uridine-C5-)-methyltransferase activity	1	2	0.779634	0.89606	Vv_180806_01312
GO:0070205	2-succinyl-6-hydroxy-2,4-cyclohexadiene-1-carboxylate synthase activity	1	2	0.779634	0.89606	Vv_180806_02929
GO:0071617	lysophospholipid acyltransferase activity	1	2	0.779634	0.89606	Vv_180806_00358
GO:0071916	dipeptide transmembrane transporter activity	1	2	0.779634	0.89606	Vv_180806_00010
GO:0072341	modified amino acid binding	1	2	0.779634	0.89606	Vv_180806_01293
GO:0072349	modified amino acid transmembrane transporter activity	1	2	0.779634	0.89606	Vv_180806_00010
GO:0015035	protein disulfide oxidoreductase activity	6	13	0.7816	0.897521	Vv_180806_00602;Vv_180806_00658;Vv_180806_02603;Vv_180806_02856;Vv_180806_03772;Vv_180806_03919
GO:0016661	oxidoreductase activity, acting on other nitrogenous compounds as donors	5	11	0.790373	0.905519	Vv_180806_02633;Vv_180806_02663;Vv_180806_02783;Vv_180806_03791;Vv_180806_04045
GO:0001071	nucleic acid binding transcription factor activity	83	165	0.790666	0.905519	Vv_180806_00007;Vv_180806_00058;Vv_180806_00130;Vv_180806_00151;Vv_180806_00152;Vv_180806_00203;Vv_180806_00271;Vv_180806_00323;Vv_180806_00330;Vv_180806_00354;Vv_180806_00372;Vv_180806_00732;Vv_180806_00766;Vv_180806_00832;Vv_180806_01027;Vv_180806_01040;Vv_180806_01081;Vv_180806_01093;Vv_180806_01132;Vv_180806_01297;Vv_180806_01365;Vv_180806_01369;Vv_180806_01427;Vv_180806_01486;Vv_180806_01508…
GO:0003700	transcription factor activity, sequence-specific DNA binding	83	165	0.790666	0.905519	Vv_180806_00007;Vv_180806_00058;Vv_180806_00130;Vv_180806_00151;Vv_180806_00152;Vv_180806_00203;Vv_180806_00271;Vv_180806_00323;Vv_180806_00330;Vv_180806_00354;Vv_180806_00372;Vv_180806_00732;Vv_180806_00766;Vv_180806_00832;Vv_180806_01027;Vv_180806_01040;Vv_180806_01081;Vv_180806_01093;Vv_180806_01132;Vv_180806_01297;Vv_180806_01365;Vv_180806_01369;Vv_180806_01427;Vv_180806_01486;Vv_180806_01508…
GO:0031406	carboxylic acid binding	4	9	0.802685	0.917658	Vv_180806_00354;Vv_180806_01193;Vv_180806_01293;Vv_180806_02004
GO:0043177	organic acid binding	4	9	0.802685	0.917658	Vv_180806_00354;Vv_180806_01193;Vv_180806_01293;Vv_180806_02004
GO:0008238	exopeptidase activity	12	26	0.817292	0.933533	Vv_180806_00077;Vv_180806_00620;Vv_180806_01050;Vv_180806_01217;Vv_180806_01570;Vv_180806_02427;Vv_180806_02485;Vv_180806_03146;Vv_180806_03270;Vv_180806_03950;Vv_180806_04116;Vv_180806_04217
GO:0016671	oxidoreductase activity, acting on a sulfur group of donors, disulfide as acceptor	3	7	0.820639	0.935702	Vv_180806_01139;Vv_180806_02431;Vv_180806_02890
GO:1901682	sulfur compound transmembrane transporter activity	3	7	0.820639	0.935702	Vv_180806_01372;Vv_180806_03063;Vv_180806_03161
GO:0016887	ATPase activity	60	122	0.833428	0.949447	Vv_180806_00080;Vv_180806_00104;Vv_180806_00132;Vv_180806_00244;Vv_180806_00245;Vv_180806_00365;Vv_180806_00509;Vv_180806_00601;Vv_180806_00683;Vv_180806_00684;Vv_180806_00685;Vv_180806_00686;Vv_180806_00688;Vv_180806_00701;Vv_180806_00707;Vv_180806_00745;Vv_180806_00807;Vv_180806_00841;Vv_180806_01017;Vv_180806_01045;Vv_180806_01074;Vv_180806_01110;Vv_180806_01158;Vv_180806_01327;Vv_180806_01373…
GO:0000156	phosphorelay response regulator activity	2	5	0.848494	0.964063	Vv_180806_00561;Vv_180806_01662
GO:0016813	hydrolase activity, acting on carbon-nitrogen (but not peptide) bonds, in linear amidines	2	5	0.848494	0.964063	Vv_180806_01195;Vv_180806_02071
GO:0016837	carbon-oxygen lyase activity, acting on polysaccharides	2	5	0.848494	0.964063	Vv_180806_00005;Vv_180806_04222
GO:0046906	tetrapyrrole binding	17	37	0.850121	0.965063	Vv_180806_00235;Vv_180806_00567;Vv_180806_00739;Vv_180806_01138;Vv_180806_01154;Vv_180806_01589;Vv_180806_01629;Vv_180806_01669;Vv_180806_01672;Vv_180806_01981;Vv_180806_02392;Vv_180806_02538;Vv_180806_02783;Vv_180806_03017;Vv_180806_03434;Vv_180806_03791;Vv_180806_04748
GO:0020037	heme binding	16	35	0.851988	0.966333	Vv_180806_00235;Vv_180806_00567;Vv_180806_00739;Vv_180806_01138;Vv_180806_01589;Vv_180806_01629;Vv_180806_01669;Vv_180806_01672;Vv_180806_01981;Vv_180806_02392;Vv_180806_02538;Vv_180806_02783;Vv_180806_03017;Vv_180806_03434;Vv_180806_03791;Vv_180806_04748
GO:0003916	DNA topoisomerase activity	8	19	0.882878	0.988341	Vv_180806_00244;Vv_180806_00245;Vv_180806_00643;Vv_180806_00707;Vv_180806_01848;Vv_180806_02545;Vv_180806_02786;Vv_180806_02883
GO:0016780	phosphotransferase activity, for other substituted phosphate groups	3	8	0.892198	0.988341	Vv_180806_00913;Vv_180806_01307;Vv_180806_02639
GO:0003955	NAD(P)H dehydrogenase (quinone) activity	1	3	0.896616	0.988341	Vv_180806_01612
GO:0004523	RNA-DNA hybrid ribonuclease activity	1	3	0.896616	0.988341	Vv_180806_01596
GO:0004551	nucleotide diphosphatase activity	1	3	0.896616	0.988341	Vv_180806_00345
GO:0004565	beta-galactosidase activity	1	3	0.896616	0.988341	Vv_180806_04622
GO:0004792	thiosulfate sulfurtransferase activity	1	3	0.896616	0.988341	Vv_180806_00995
GO:0004824	lysine-tRNA ligase activity	1	3	0.896616	0.988341	Vv_180806_00166
GO:0005319	lipid transporter activity	1	3	0.896616	0.988341	Vv_180806_01756
GO:0008242	omega peptidase activity	1	3	0.896616	0.988341	Vv_180806_01050
GO:0008271	secondary active sulfate transmembrane transporter activity	1	3	0.896616	0.988341	Vv_180806_01372
GO:0008428	ribonuclease inhibitor activity	1	3	0.896616	0.988341	Vv_180806_00187
GO:0008657	DNA topoisomerase (ATP-hydrolyzing) inhibitor activity	1	3	0.896616	0.988341	Vv_180806_02138
GO:0008984	protein-glutamate methylesterase activity	1	3	0.896616	0.988341	Vv_180806_01662
GO:0015101	organic cation transmembrane transporter activity	1	3	0.896616	0.988341	Vv_180806_02381
GO:0015197	peptide transporter activity	1	3	0.896616	0.988341	Vv_180806_00010
GO:0015205	nucleobase transmembrane transporter activity	1	3	0.896616	0.988341	Vv_180806_03197
GO:0015377	cation:chloride symporter activity	1	3	0.896616	0.988341	Vv_180806_02877
GO:0015379	potassium:chloride symporter activity	1	3	0.896616	0.988341	Vv_180806_02877
GO:0016701	oxidoreductase activity, acting on single donors with incorporation of molecular oxygen	1	3	0.896616	0.988341	Vv_180806_02551
GO:0016702	oxidoreductase activity, acting on single donors with incorporation of molecular oxygen, incorporation of two atoms of oxygen	1	3	0.896616	0.988341	Vv_180806_02551
GO:0016722	oxidoreductase activity, oxidizing metal ions	1	3	0.896616	0.988341	Vv_180806_00597
GO:0016882	cyclo-ligase activity	1	3	0.896616	0.988341	Vv_180806_01607
GO:0033743	peptide-methionine (R)-S-oxide reductase activity	1	3	0.896616	0.988341	Vv_180806_02890
GO:0042030	ATPase inhibitor activity	1	3	0.896616	0.988341	Vv_180806_02138
GO:0042887	amide transmembrane transporter activity	1	3	0.896616	0.988341	Vv_180806_00010
GO:0043211	carbohydrate-transporting ATPase activity	1	3	0.896616	0.988341	Vv_180806_03262
GO:0043364	catalysis of free radical formation	1	3	0.896616	0.988341	Vv_180806_01767
GO:0043365	[formate-C-acetyltransferase]-activating enzyme activity	1	3	0.896616	0.988341	Vv_180806_01767
GO:0050568	protein-glutamine glutaminase activity	1	3	0.896616	0.988341	Vv_180806_01662
GO:0051723	protein methylesterase activity	1	3	0.896616	0.988341	Vv_180806_01662
GO:0072586	DNA topoisomerase (ATP-hydrolyzing) regulator activity	1	3	0.896616	0.988341	Vv_180806_02138
GO:1904680	peptide transmembrane transporter activity	1	3	0.896616	0.988341	Vv_180806_00010
GO:0009055	electron carrier activity	25	55	0.89891	0.990027	Vv_180806_00079;Vv_180806_00235;Vv_180806_00567;Vv_180806_00739;Vv_180806_00763;Vv_180806_00818;Vv_180806_00985;Vv_180806_01368;Vv_180806_01544;Vv_180806_01589;Vv_180806_01612;Vv_180806_01877;Vv_180806_02392;Vv_180806_02603;Vv_180806_02663;Vv_180806_02845;Vv_180806_02847;Vv_180806_02856;Vv_180806_03015;Vv_180806_03030;Vv_180806_03274;Vv_180806_03893;Vv_180806_03919;Vv_180806_04045;Vv_180806_04748
GO:0003677	DNA binding	229	455	0.906457	0.997489	Vv_180806_00007;Vv_180806_00029;Vv_180806_00031;Vv_180806_00034;Vv_180806_00035;Vv_180806_00036;Vv_180806_00058;Vv_180806_00074;Vv_180806_00077;Vv_180806_00130;Vv_180806_00143;Vv_180806_00152;Vv_180806_00160;Vv_180806_00165;Vv_180806_00181;Vv_180806_00189;Vv_180806_00203;Vv_180806_00244;Vv_180806_00245;Vv_180806_00270;Vv_180806_00271;Vv_180806_00323;Vv_180806_00330;Vv_180806_00354;Vv_180806_00360…
GO:0015078	hydrogen ion transmembrane transporter activity	10	24	0.907823	0.998142	Vv_180806_00139;Vv_180806_00236;Vv_180806_00237;Vv_180806_00683;Vv_180806_00684;Vv_180806_00685;Vv_180806_00686;Vv_180806_00688;Vv_180806_00818;Vv_180806_01047
GO:0000150	recombinase activity	2	6	0.916883	1	Vv_180806_03509;Vv_180806_04874
GO:0015116	sulfate transmembrane transporter activity	2	6	0.916883	1	Vv_180806_01372;Vv_180806_03063
GO:0098809	nitrite reductase activity	2	6	0.916883	1	Vv_180806_02783;Vv_180806_03791
GO:0004222	metalloendopeptidase activity	8	20	0.919104	1	Vv_180806_00267;Vv_180806_00765;Vv_180806_01420;Vv_180806_01684;Vv_180806_02567;Vv_180806_03643;Vv_180806_03833;Vv_180806_04690
GO:0016705	oxidoreductase activity, acting on paired donors, with incorporation or reduction of molecular oxygen	3	9	0.936955	1	Vv_180806_01290;Vv_180806_02004;Vv_180806_03131
GO:0004620	phospholipase activity	1	4	0.951517	1	Vv_180806_00791
GO:0005216	ion channel activity	1	4	0.951517	1	Vv_180806_01774
GO:0005381	iron ion transmembrane transporter activity	1	4	0.951517	1	Vv_180806_03005
GO:0008942	nitrite reductase [NAD(P)H] activity	1	4	0.951517	1	Vv_180806_03791
GO:0015079	potassium ion transmembrane transporter activity	1	4	0.951517	1	Vv_180806_01047
GO:0015108	chloride transmembrane transporter activity	1	4	0.951517	1	Vv_180806_02877
GO:0015114	phosphate ion transmembrane transporter activity	1	4	0.951517	1	Vv_180806_00104
GO:0015235	cobalamin transporter activity	1	4	0.951517	1	Vv_180806_03753
GO:0015420	cobalamin-transporting ATPase activity	1	4	0.951517	1	Vv_180806_03753
GO:0022836	gated channel activity	1	4	0.951517	1	Vv_180806_01774
GO:0043225	anion transmembrane-transporting ATPase activity	1	4	0.951517	1	Vv_180806_00104
GO:0004180	carboxypeptidase activity	4	12	0.952588	1	Vv_180806_02485;Vv_180806_03146;Vv_180806_03270;Vv_180806_04217
GO:0003774	motor activity	2	7	0.955381	1	Vv_180806_01642;Vv_180806_01648
GO:0004857	enzyme inhibitor activity	2	7	0.955381	1	Vv_180806_00187;Vv_180806_02138
GO:0015149	hexose transmembrane transporter activity	2	7	0.955381	1	Vv_180806_02752;Vv_180806_04639
GO:0015299	solute:proton antiporter activity	2	7	0.955381	1	Vv_180806_00139;Vv_180806_01047
GO:0016787	hydrolase activity	359	713	0.95654	1	Vv_180806_00001;Vv_180806_00034;Vv_180806_00036;Vv_180806_00037;Vv_180806_00063;Vv_180806_00065;Vv_180806_00068;Vv_180806_00077;Vv_180806_00080;Vv_180806_00087;Vv_180806_00104;Vv_180806_00108;Vv_180806_00113;Vv_180806_00132;Vv_180806_00137;Vv_180806_00147;Vv_180806_00159;Vv_180806_00160;Vv_180806_00169;Vv_180806_00175;Vv_180806_00180;Vv_180806_00181;Vv_180806_00209;Vv_180806_00210;Vv_180806_00212…
GO:0016773	phosphotransferase activity, alcohol group as acceptor	60	131	0.963274	1	Vv_180806_00024;Vv_180806_00142;Vv_180806_00148;Vv_180806_00184;Vv_180806_00191;Vv_180806_00252;Vv_180806_00324;Vv_180806_00374;Vv_180806_00401;Vv_180806_00460;Vv_180806_00485;Vv_180806_00486;Vv_180806_00526;Vv_180806_00560;Vv_180806_00657;Vv_180806_00917;Vv_180806_00973;Vv_180806_01041;Vv_180806_01100;Vv_180806_01311;Vv_180806_01358;Vv_180806_01386;Vv_180806_01405;Vv_180806_01497;Vv_180806_01509…
GO:0008565	protein transporter activity	3	10	0.963937	1	Vv_180806_00575;Vv_180806_00698;Vv_180806_00923
GO:0004872	receptor activity	33	76	0.965646	1	Vv_180806_00142;Vv_180806_00191;Vv_180806_00254;Vv_180806_00526;Vv_180806_00560;Vv_180806_01247;Vv_180806_01311;Vv_180806_01405;Vv_180806_01638;Vv_180806_01661;Vv_180806_01774;Vv_180806_01894;Vv_180806_01909;Vv_180806_01959;Vv_180806_02153;Vv_180806_02593;Vv_180806_03404;Vv_180806_03486;Vv_180806_03620;Vv_180806_03739;Vv_180806_03792;Vv_180806_03797;Vv_180806_03822;Vv_180806_04042;Vv_180806_04073…
GO:0038023	signaling receptor activity	33	76	0.965646	1	Vv_180806_00142;Vv_180806_00191;Vv_180806_00254;Vv_180806_00526;Vv_180806_00560;Vv_180806_01247;Vv_180806_01311;Vv_180806_01405;Vv_180806_01638;Vv_180806_01661;Vv_180806_01774;Vv_180806_01894;Vv_180806_01909;Vv_180806_01959;Vv_180806_02153;Vv_180806_02593;Vv_180806_03404;Vv_180806_03486;Vv_180806_03620;Vv_180806_03739;Vv_180806_03792;Vv_180806_03797;Vv_180806_03822;Vv_180806_04042;Vv_180806_04073…
GO:0016820	hydrolase activity, acting on acid anhydrides, catalyzing transmembrane movement of substances	20	49	0.969646	1	Vv_180806_00104;Vv_180806_00683;Vv_180806_00684;Vv_180806_00685;Vv_180806_00686;Vv_180806_00688;Vv_180806_00701;Vv_180806_01667;Vv_180806_01756;Vv_180806_02381;Vv_180806_02390;Vv_180806_02432;Vv_180806_02493;Vv_180806_02589;Vv_180806_02590;Vv_180806_03161;Vv_180806_03262;Vv_180806_03417;Vv_180806_03753;Vv_180806_04397
GO:0042626	ATPase activity, coupled to transmembrane movement of substances	20	49	0.969646	1	Vv_180806_00104;Vv_180806_00683;Vv_180806_00684;Vv_180806_00685;Vv_180806_00686;Vv_180806_00688;Vv_180806_00701;Vv_180806_01667;Vv_180806_01756;Vv_180806_02381;Vv_180806_02390;Vv_180806_02432;Vv_180806_02493;Vv_180806_02589;Vv_180806_02590;Vv_180806_03161;Vv_180806_03262;Vv_180806_03417;Vv_180806_03753;Vv_180806_04397
GO:0043492	ATPase activity, coupled to movement of substances	20	49	0.969646	1	Vv_180806_00104;Vv_180806_00683;Vv_180806_00684;Vv_180806_00685;Vv_180806_00686;Vv_180806_00688;Vv_180806_00701;Vv_180806_01667;Vv_180806_01756;Vv_180806_02381;Vv_180806_02390;Vv_180806_02432;Vv_180806_02493;Vv_180806_02589;Vv_180806_02590;Vv_180806_03161;Vv_180806_03262;Vv_180806_03417;Vv_180806_03753;Vv_180806_04397
GO:0015288	porin activity	4	13	0.97184	1	Vv_180806_01416;Vv_180806_02660;Vv_180806_03060;Vv_180806_04527
GO:0022829	wide pore channel activity	4	13	0.97184	1	Vv_180806_01416;Vv_180806_02660;Vv_180806_03060;Vv_180806_04527
GO:0051119	sugar transmembrane transporter activity	4	13	0.97184	1	Vv_180806_02752;Vv_180806_03158;Vv_180806_03262;Vv_180806_04639
GO:0004871	signal transducer activity	35	81	0.972076	1	Vv_180806_00142;Vv_180806_00191;Vv_180806_00254;Vv_180806_00526;Vv_180806_00560;Vv_180806_00561;Vv_180806_01247;Vv_180806_01311;Vv_180806_01405;Vv_180806_01638;Vv_180806_01661;Vv_180806_01662;Vv_180806_01774;Vv_180806_01894;Vv_180806_01909;Vv_180806_01959;Vv_180806_02153;Vv_180806_02593;Vv_180806_03404;Vv_180806_03486;Vv_180806_03620;Vv_180806_03739;Vv_180806_03792;Vv_180806_03797;Vv_180806_03822…
GO:0016775	phosphotransferase activity, nitrogenous group as acceptor	22	54	0.975465	1	Vv_180806_00142;Vv_180806_00158;Vv_180806_00191;Vv_180806_00526;Vv_180806_00560;Vv_180806_01311;Vv_180806_01405;Vv_180806_01638;Vv_180806_01661;Vv_180806_01894;Vv_180806_01959;Vv_180806_02593;Vv_180806_03066;Vv_180806_03486;Vv_180806_03739;Vv_180806_03797;Vv_180806_04039;Vv_180806_04042;Vv_180806_04073;Vv_180806_04097;Vv_180806_04430;Vv_180806_04495
GO:0033218	amide binding	2	8	0.976442	1	Vv_180806_00341;Vv_180806_01293
GO:0046915	transition metal ion transmembrane transporter activity	2	8	0.976442	1	Vv_180806_03005;Vv_180806_03009
GO:0070008	serine-type exopeptidase activity	2	8	0.976442	1	Vv_180806_03146;Vv_180806_04116
GO:0004065	arylsulfatase activity	1	5	0.977272	1	Vv_180806_00259
GO:0004185	serine-type carboxypeptidase activity	1	5	0.977272	1	Vv_180806_03146
GO:0005337	nucleoside transmembrane transporter activity	1	5	0.977272	1	Vv_180806_01530
GO:0005353	fructose transmembrane transporter activity	1	5	0.977272	1	Vv_180806_04639
GO:0008422	beta-glucosidase activity	1	5	0.977272	1	Vv_180806_01399
GO:0008955	peptidoglycan glycosyltransferase activity	1	5	0.977272	1	Vv_180806_03144
GO:0009002	serine-type D-Ala-D-Ala carboxypeptidase activity	1	5	0.977272	1	Vv_180806_03146
GO:0015932	nucleobase-containing compound transmembrane transporter activity	1	5	0.977272	1	Vv_180806_01530
GO:0022838	substrate-specific channel activity	1	5	0.977272	1	Vv_180806_01774
GO:0022877	protein-N(PI)-phosphohistidine-fructose phosphotransferase system transporter activity	1	5	0.977272	1	Vv_180806_04639
GO:0046857	oxidoreductase activity, acting on other nitrogenous compounds as donors, with NAD or NADP as acceptor	1	5	0.977272	1	Vv_180806_03791
GO:0051183	vitamin transporter activity	1	5	0.977272	1	Vv_180806_03753
GO:0090482	vitamin transmembrane transporter activity	1	5	0.977272	1	Vv_180806_03753
GO:0003743	translation initiation factor activity	4	14	0.983565	1	Vv_180806_01428;Vv_180806_01842;Vv_180806_02113;Vv_180806_03673
GO:0008484	sulfuric ester hydrolase activity	4	14	0.983565	1	Vv_180806_00259;Vv_180806_04417;Vv_180806_04699;Vv_180806_04700
GO:0051213	dioxygenase activity	4	14	0.983565	1	Vv_180806_00885;Vv_180806_02326;Vv_180806_02551;Vv_180806_04568
GO:0060089	molecular transducer activity	33	79	0.984259	1	Vv_180806_00142;Vv_180806_00191;Vv_180806_00254;Vv_180806_00526;Vv_180806_00560;Vv_180806_01247;Vv_180806_01311;Vv_180806_01405;Vv_180806_01638;Vv_180806_01661;Vv_180806_01774;Vv_180806_01894;Vv_180806_01909;Vv_180806_01959;Vv_180806_02153;Vv_180806_02593;Vv_180806_03404;Vv_180806_03486;Vv_180806_03620;Vv_180806_03739;Vv_180806_03792;Vv_180806_03797;Vv_180806_03822;Vv_180806_04042;Vv_180806_04073…
GO:0000155	phosphorelay sensor kinase activity	19	49	0.984862	1	Vv_180806_00142;Vv_180806_00191;Vv_180806_00526;Vv_180806_00560;Vv_180806_01311;Vv_180806_01405;Vv_180806_01638;Vv_180806_01661;Vv_180806_01894;Vv_180806_01959;Vv_180806_02593;Vv_180806_03486;Vv_180806_03739;Vv_180806_03797;Vv_180806_04042;Vv_180806_04073;Vv_180806_04097;Vv_180806_04430;Vv_180806_04495
GO:0005057	receptor signaling protein activity	21	54	0.987624	1	Vv_180806_00142;Vv_180806_00191;Vv_180806_00526;Vv_180806_00560;Vv_180806_00561;Vv_180806_01311;Vv_180806_01405;Vv_180806_01638;Vv_180806_01661;Vv_180806_01662;Vv_180806_01894;Vv_180806_01959;Vv_180806_02593;Vv_180806_03486;Vv_180806_03739;Vv_180806_03797;Vv_180806_04042;Vv_180806_04073;Vv_180806_04097;Vv_180806_04430;Vv_180806_04495
GO:0005509	calcium ion binding	2	9	0.987725	1	Vv_180806_01860;Vv_180806_02783
GO:0008320	protein transmembrane transporter activity	2	9	0.987725	1	Vv_180806_00575;Vv_180806_00923
GO:0015145	monosaccharide transmembrane transporter activity	2	9	0.987725	1	Vv_180806_02752;Vv_180806_04639
GO:0015298	solute:cation antiporter activity	2	9	0.987725	1	Vv_180806_00139;Vv_180806_01047
GO:0004673	protein histidine kinase activity	20	52	0.988415	1	Vv_180806_00142;Vv_180806_00191;Vv_180806_00526;Vv_180806_00560;Vv_180806_01311;Vv_180806_01405;Vv_180806_01638;Vv_180806_01661;Vv_180806_01894;Vv_180806_01959;Vv_180806_02593;Vv_180806_03486;Vv_180806_03739;Vv_180806_03797;Vv_180806_04039;Vv_180806_04042;Vv_180806_04073;Vv_180806_04097;Vv_180806_04430;Vv_180806_04495
GO:0004672	protein kinase activity	25	63	0.988668	1	Vv_180806_00142;Vv_180806_00191;Vv_180806_00460;Vv_180806_00526;Vv_180806_00560;Vv_180806_00657;Vv_180806_01311;Vv_180806_01405;Vv_180806_01638;Vv_180806_01661;Vv_180806_01763;Vv_180806_01894;Vv_180806_01959;Vv_180806_02593;Vv_180806_03373;Vv_180806_03486;Vv_180806_03739;Vv_180806_03797;Vv_180806_04039;Vv_180806_04042;Vv_180806_04073;Vv_180806_04097;Vv_180806_04430;Vv_180806_04495;Vv_180806_04538
GO:0005315	inorganic phosphate transmembrane transporter activity	1	6	0.98935	1	Vv_180806_00104
GO:0008519	ammonium transmembrane transporter activity	1	6	0.98935	1	Vv_180806_02381
GO:0015450	P-P-bond-hydrolysis-driven protein transmembrane transporter activity	1	6	0.98935	1	Vv_180806_00923
GO:0070011	peptidase activity, acting on L-amino acid peptides	36	87	0.989945	1	Vv_180806_00077;Vv_180806_00242;Vv_180806_00267;Vv_180806_00378;Vv_180806_00620;Vv_180806_00765;Vv_180806_01050;Vv_180806_01074;Vv_180806_01075;Vv_180806_01087;Vv_180806_01186;Vv_180806_01217;Vv_180806_01302;Vv_180806_01420;Vv_180806_01570;Vv_180806_01623;Vv_180806_01684;Vv_180806_02416;Vv_180806_02427;Vv_180806_02485;Vv_180806_02567;Vv_180806_02737;Vv_180806_02940;Vv_180806_02942;Vv_180806_03146…
GO:0015405	P-P-bond-hydrolysis-driven transmembrane transporter activity	21	55	0.99113	1	Vv_180806_00104;Vv_180806_00683;Vv_180806_00684;Vv_180806_00685;Vv_180806_00686;Vv_180806_00688;Vv_180806_00701;Vv_180806_00923;Vv_180806_01667;Vv_180806_01756;Vv_180806_02381;Vv_180806_02390;Vv_180806_02432;Vv_180806_02493;Vv_180806_02589;Vv_180806_02590;Vv_180806_03161;Vv_180806_03262;Vv_180806_03417;Vv_180806_03753;Vv_180806_04397
GO:0004252	serine-type endopeptidase activity	7	23	0.992096	1	Vv_180806_00242;Vv_180806_02416;Vv_180806_02737;Vv_180806_02940;Vv_180806_02942;Vv_180806_04113;Vv_180806_04116
GO:0015296	anion:cation symporter activity	2	10	0.993672	1	Vv_180806_02877;Vv_180806_04500
GO:0005283	sodium:amino acid symporter activity	1	7	0.995012	1	Vv_180806_04500
GO:0005343	organic acid:sodium symporter activity	1	7	0.995012	1	Vv_180806_04500
GO:0005416	cation:amino acid symporter activity	1	7	0.995012	1	Vv_180806_04500
GO:0015179	L-amino acid transmembrane transporter activity	1	7	0.995012	1	Vv_180806_04500
GO:0016298	lipase activity	1	7	0.995012	1	Vv_180806_00791
GO:0016675	oxidoreductase activity, acting on a heme group of donors	1	7	0.995012	1	Vv_180806_04045
GO:0015267	channel activity	5	19	0.995521	1	Vv_180806_01416;Vv_180806_01774;Vv_180806_02660;Vv_180806_03060;Vv_180806_04527
GO:0022803	passive transmembrane transporter activity	5	19	0.995521	1	Vv_180806_01416;Vv_180806_01774;Vv_180806_02660;Vv_180806_03060;Vv_180806_04527
GO:0015399	primary active transmembrane transporter activity	21	57	0.995565	1	Vv_180806_00104;Vv_180806_00683;Vv_180806_00684;Vv_180806_00685;Vv_180806_00686;Vv_180806_00688;Vv_180806_00701;Vv_180806_00923;Vv_180806_01667;Vv_180806_01756;Vv_180806_02381;Vv_180806_02390;Vv_180806_02432;Vv_180806_02493;Vv_180806_02589;Vv_180806_02590;Vv_180806_03161;Vv_180806_03262;Vv_180806_03417;Vv_180806_03753;Vv_180806_04397
GO:0030246	carbohydrate binding	8	27	0.996211	1	Vv_180806_01396;Vv_180806_01497;Vv_180806_01498;Vv_180806_02004;Vv_180806_02892;Vv_180806_03965;Vv_180806_04622;Vv_180806_04709
GO:0008233	peptidase activity	50	121	0.996878	1	Vv_180806_00077;Vv_180806_00113;Vv_180806_00242;Vv_180806_00267;Vv_180806_00378;Vv_180806_00620;Vv_180806_00765;Vv_180806_00883;Vv_180806_01021;Vv_180806_01022;Vv_180806_01050;Vv_180806_01074;Vv_180806_01075;Vv_180806_01087;Vv_180806_01186;Vv_180806_01217;Vv_180806_01302;Vv_180806_01345;Vv_180806_01420;Vv_180806_01463;Vv_180806_01570;Vv_180806_01623;Vv_180806_01684;Vv_180806_01840;Vv_180806_01841…
GO:0015103	inorganic anion transmembrane transporter activity	5	20	0.99742	1	Vv_180806_00104;Vv_180806_01372;Vv_180806_01485;Vv_180806_02877;Vv_180806_03063
GO:0015171	amino acid transmembrane transporter activity	5	20	0.99742	1	Vv_180806_00701;Vv_180806_02493;Vv_180806_03161;Vv_180806_04500;Vv_180806_04538
GO:0015926	glucosidase activity	1	8	0.997664	1	Vv_180806_01399
GO:1901677	phosphate transmembrane transporter activity	1	8	0.997664	1	Vv_180806_00104
GO:0004175	endopeptidase activity	17	50	0.998009	1	Vv_180806_00242;Vv_180806_00267;Vv_180806_00765;Vv_180806_01075;Vv_180806_01420;Vv_180806_01684;Vv_180806_02416;Vv_180806_02567;Vv_180806_02737;Vv_180806_02940;Vv_180806_02942;Vv_180806_03643;Vv_180806_03833;Vv_180806_03897;Vv_180806_04113;Vv_180806_04116;Vv_180806_04690
GO:0008236	serine-type peptidase activity	9	31	0.99817	1	Vv_180806_00242;Vv_180806_01302;Vv_180806_02416;Vv_180806_02737;Vv_180806_02940;Vv_180806_02942;Vv_180806_03146;Vv_180806_04113;Vv_180806_04116
GO:0017171	serine hydrolase activity	9	31	0.99817	1	Vv_180806_00242;Vv_180806_01302;Vv_180806_02416;Vv_180806_02737;Vv_180806_02940;Vv_180806_02942;Vv_180806_03146;Vv_180806_04113;Vv_180806_04116
GO:0008982	protein-N(PI)-phosphohistidine-sugar phosphotransferase activity	7	26	0.99825	1	Vv_180806_00374;Vv_180806_02752;Vv_180806_03067;Vv_180806_03158;Vv_180806_03598;Vv_180806_04183;Vv_180806_04639
GO:1901505	carbohydrate derivative transporter activity	2	12	0.99836	1	Vv_180806_01530;Vv_180806_03158
GO:0052621	diguanylate cyclase activity	5	22	0.99917	1	Vv_180806_02624;Vv_180806_03323;Vv_180806_04525;Vv_180806_04614;Vv_180806_04693
GO:0015370	solute:sodium symporter activity	1	10	0.999489	1	Vv_180806_04500
GO:0005342	organic acid transmembrane transporter activity	8	31	0.999497	1	Vv_180806_00010;Vv_180806_00701;Vv_180806_00964;Vv_180806_02493;Vv_180806_03161;Vv_180806_03779;Vv_180806_04500;Vv_180806_04538
GO:0046943	carboxylic acid transmembrane transporter activity	8	31	0.999497	1	Vv_180806_00010;Vv_180806_00701;Vv_180806_00964;Vv_180806_02493;Vv_180806_03161;Vv_180806_03779;Vv_180806_04500;Vv_180806_04538
GO:0004553	hydrolase activity, hydrolyzing O-glycosyl compounds	12	42	0.999658	1	Vv_180806_00137;Vv_180806_01397;Vv_180806_01399;Vv_180806_02658;Vv_180806_03157;Vv_180806_03298;Vv_180806_04526;Vv_180806_04531;Vv_180806_04548;Vv_180806_04622;Vv_180806_04624;Vv_180806_04650
GO:0016798	hydrolase activity, acting on glycosyl bonds	18	57	0.999709	1	Vv_180806_00137;Vv_180806_00180;Vv_180806_00492;Vv_180806_01397;Vv_180806_01399;Vv_180806_02033;Vv_180806_02641;Vv_180806_02658;Vv_180806_02849;Vv_180806_03157;Vv_180806_03298;Vv_180806_04403;Vv_180806_04526;Vv_180806_04531;Vv_180806_04548;Vv_180806_04622;Vv_180806_04624;Vv_180806_04650
GO:0015562	efflux transmembrane transporter activity	1	11	0.999761	1	Vv_180806_00251
GO:0022884	macromolecule transmembrane transporter activity	2	15	0.999794	1	Vv_180806_00575;Vv_180806_00923
GO:0008514	organic anion transmembrane transporter activity	8	33	0.999826	1	Vv_180806_00010;Vv_180806_00701;Vv_180806_00964;Vv_180806_02493;Vv_180806_03161;Vv_180806_03779;Vv_180806_04500;Vv_180806_04538
GO:0015297	antiporter activity	3	19	0.999867	1	Vv_180806_00139;Vv_180806_01047;Vv_180806_02865
GO:0015077	monovalent inorganic cation transmembrane transporter activity	12	45	0.999921	1	Vv_180806_00139;Vv_180806_00236;Vv_180806_00237;Vv_180806_00683;Vv_180806_00684;Vv_180806_00685;Vv_180806_00686;Vv_180806_00688;Vv_180806_00818;Vv_180806_01047;Vv_180806_02381;Vv_180806_04500
GO:0015081	sodium ion transmembrane transporter activity	1	13	0.999948	1	Vv_180806_04500
GO:0015144	carbohydrate transmembrane transporter activity	9	39	0.999971	1	Vv_180806_00374;Vv_180806_02752;Vv_180806_03067;Vv_180806_03158;Vv_180806_03262;Vv_180806_03263;Vv_180806_03598;Vv_180806_04183;Vv_180806_04639
GO:1901476	carbohydrate transporter activity	9	39	0.999971	1	Vv_180806_00374;Vv_180806_02752;Vv_180806_03067;Vv_180806_03158;Vv_180806_03262;Vv_180806_03263;Vv_180806_03598;Vv_180806_04183;Vv_180806_04639
GO:0015294	solute:cation symporter activity	2	18	0.999975	1	Vv_180806_02877;Vv_180806_04500
GO:0015293	symporter activity	4	25	0.999979	1	Vv_180806_02820;Vv_180806_02877;Vv_180806_04500;Vv_180806_04538
GO:0046873	metal ion transmembrane transporter activity	5	29	0.999988	1	Vv_180806_00954;Vv_180806_01047;Vv_180806_03005;Vv_180806_03009;Vv_180806_04500
GO:0022890	inorganic cation transmembrane transporter activity	15	57	0.999991	1	Vv_180806_00139;Vv_180806_00236;Vv_180806_00237;Vv_180806_00683;Vv_180806_00684;Vv_180806_00685;Vv_180806_00686;Vv_180806_00688;Vv_180806_00818;Vv_180806_00954;Vv_180806_01047;Vv_180806_02381;Vv_180806_03005;Vv_180806_03009;Vv_180806_04500
GO:0008509	anion transmembrane transporter activity	13	53	0.999995	1	Vv_180806_00010;Vv_180806_00104;Vv_180806_00701;Vv_180806_00964;Vv_180806_01372;Vv_180806_01485;Vv_180806_02493;Vv_180806_02877;Vv_180806_03063;Vv_180806_03161;Vv_180806_03779;Vv_180806_04500;Vv_180806_04538
GO:0008324	cation transmembrane transporter activity	22	77	0.999997	1	Vv_180806_00139;Vv_180806_00236;Vv_180806_00237;Vv_180806_00683;Vv_180806_00684;Vv_180806_00685;Vv_180806_00686;Vv_180806_00688;Vv_180806_00818;Vv_180806_00954;Vv_180806_01047;Vv_180806_02381;Vv_180806_02390;Vv_180806_02604;Vv_180806_02876;Vv_180806_02877;Vv_180806_03005;Vv_180806_03009;Vv_180806_03161;Vv_180806_04017;Vv_180806_04109;Vv_180806_04500
GO:0015291	secondary active transmembrane transporter activity	9	52	1	1	Vv_180806_00104;Vv_180806_00139;Vv_180806_01047;Vv_180806_01372;Vv_180806_02820;Vv_180806_02865;Vv_180806_02877;Vv_180806_04500;Vv_180806_04538
GO:0015075	ion transmembrane transporter activity	33	116	1	1	Vv_180806_00010;Vv_180806_00104;Vv_180806_00139;Vv_180806_00236;Vv_180806_00237;Vv_180806_00683;Vv_180806_00684;Vv_180806_00685;Vv_180806_00686;Vv_180806_00688;Vv_180806_00701;Vv_180806_00818;Vv_180806_00954;Vv_180806_00964;Vv_180806_01047;Vv_180806_01372;Vv_180806_01485;Vv_180806_01774;Vv_180806_02381;Vv_180806_02390;Vv_180806_02493;Vv_180806_02604;Vv_180806_02876;Vv_180806_02877;Vv_180806_03005…
GO:0022804	active transmembrane transporter activity	36	129	1	1	Vv_180806_00104;Vv_180806_00139;Vv_180806_00374;Vv_180806_00683;Vv_180806_00684;Vv_180806_00685;Vv_180806_00686;Vv_180806_00688;Vv_180806_00701;Vv_180806_00923;Vv_180806_01047;Vv_180806_01372;Vv_180806_01667;Vv_180806_01756;Vv_180806_02381;Vv_180806_02390;Vv_180806_02432;Vv_180806_02493;Vv_180806_02589;Vv_180806_02590;Vv_180806_02752;Vv_180806_02820;Vv_180806_02865;Vv_180806_02877;Vv_180806_03067…
GO:0022892	substrate-specific transporter activity	50	175	1	1	Vv_180806_00010;Vv_180806_00104;Vv_180806_00139;Vv_180806_00236;Vv_180806_00237;Vv_180806_00374;Vv_180806_00575;Vv_180806_00683;Vv_180806_00684;Vv_180806_00685;Vv_180806_00686;Vv_180806_00688;Vv_180806_00698;Vv_180806_00701;Vv_180806_00715;Vv_180806_00818;Vv_180806_00923;Vv_180806_00954;Vv_180806_00964;Vv_180806_01047;Vv_180806_01372;Vv_180806_01485;Vv_180806_01530;Vv_180806_01756;Vv_180806_01774…
GO:0022891	substrate-specific transmembrane transporter activity	46	169	1	1	Vv_180806_00010;Vv_180806_00104;Vv_180806_00139;Vv_180806_00236;Vv_180806_00237;Vv_180806_00374;Vv_180806_00575;Vv_180806_00683;Vv_180806_00684;Vv_180806_00685;Vv_180806_00686;Vv_180806_00688;Vv_180806_00701;Vv_180806_00818;Vv_180806_00923;Vv_180806_00954;Vv_180806_00964;Vv_180806_01047;Vv_180806_01372;Vv_180806_01485;Vv_180806_01530;Vv_180806_01774;Vv_180806_02381;Vv_180806_02390;Vv_180806_02493…
GO:0003674	molecular_function	1497	2822	1	1	Vv_180806_00001;Vv_180806_00004;Vv_180806_00005;Vv_180806_00007;Vv_180806_00010;Vv_180806_00016;Vv_180806_00017;Vv_180806_00023;Vv_180806_00024;Vv_180806_00029;Vv_180806_00031;Vv_180806_00034;Vv_180806_00035;Vv_180806_00036;Vv_180806_00037;Vv_180806_00054;Vv_180806_00058;Vv_180806_00063;Vv_180806_00064;Vv_180806_00065;Vv_180806_00066;Vv_180806_00068;Vv_180806_00069;Vv_180806_00072;Vv_180806_00073…
GO:0005215	transporter activity	71	293	1	1	Vv_180806_00010;Vv_180806_00104;Vv_180806_00139;Vv_180806_00236;Vv_180806_00237;Vv_180806_00251;Vv_180806_00374;Vv_180806_00575;Vv_180806_00681;Vv_180806_00683;Vv_180806_00684;Vv_180806_00685;Vv_180806_00686;Vv_180806_00688;Vv_180806_00698;Vv_180806_00701;Vv_180806_00702;Vv_180806_00715;Vv_180806_00735;Vv_180806_00818;Vv_180806_00923;Vv_180806_00954;Vv_180806_00964;Vv_180806_01047;Vv_180806_01372…
GO:0022857	transmembrane transporter activity	65	277	1	1	Vv_180806_00010;Vv_180806_00104;Vv_180806_00139;Vv_180806_00236;Vv_180806_00237;Vv_180806_00251;Vv_180806_00374;Vv_180806_00575;Vv_180806_00681;Vv_180806_00683;Vv_180806_00684;Vv_180806_00685;Vv_180806_00686;Vv_180806_00688;Vv_180806_00701;Vv_180806_00702;Vv_180806_00735;Vv_180806_00818;Vv_180806_00923;Vv_180806_00954;Vv_180806_00964;Vv_180806_01047;Vv_180806_01372;Vv_180806_01416;Vv_180806_01485…
