# Supplementary material for: Genome- and Proteome-Wide Analysis of Lysine Acetylation in Vibrio vulnificus Vv180806 Reveals Its Regulatory Roles in Virulence and Antibiotic Resistance
Source: Front Microbiol. 2020 Nov 5;11:591287. doi: 10.3389/fmicb.2020.591287 (PMC7674927; doi:10.3389/fmicb.2020.591287)
Supplement: Supplementary file 9 [file Table_9.XLSX]

## Sheet: Table_S8
Table S9. The functional enrichment of cellular components in acetylated proteins.
GO ID	Description	out (745)	All (1863)	pvalue	p.adjust	Genes
GO:0005737	cytoplasm	406	500	2.02e-109	2.63e-107	Vv_180806_00004;Vv_180806_00016;Vv_180806_00023;Vv_180806_00024;Vv_180806_00029;Vv_180806_00054;Vv_180806_00065;Vv_180806_00072;Vv_180806_00075;Vv_180806_00076;Vv_180806_00077;Vv_180806_00078;Vv_180806_00084;Vv_180806_00086;Vv_180806_00099;Vv_180806_00103;Vv_180806_00112;Vv_180806_00122;Vv_180806_00127;Vv_180806_00128;Vv_180806_00130;Vv_180806_00135;Vv_180806_00137;Vv_180806_00147;Vv_180806_00150…
GO:0005622	intracellular	434	561	2.97e-105	1.29e-103	Vv_180806_00004;Vv_180806_00016;Vv_180806_00023;Vv_180806_00024;Vv_180806_00029;Vv_180806_00054;Vv_180806_00065;Vv_180806_00072;Vv_180806_00075;Vv_180806_00076;Vv_180806_00077;Vv_180806_00078;Vv_180806_00084;Vv_180806_00086;Vv_180806_00099;Vv_180806_00103;Vv_180806_00112;Vv_180806_00122;Vv_180806_00127;Vv_180806_00128;Vv_180806_00130;Vv_180806_00135;Vv_180806_00137;Vv_180806_00147;Vv_180806_00150…
GO:0044424	intracellular part	434	561	2.97e-105	1.29e-103	Vv_180806_00004;Vv_180806_00016;Vv_180806_00023;Vv_180806_00024;Vv_180806_00029;Vv_180806_00054;Vv_180806_00065;Vv_180806_00072;Vv_180806_00075;Vv_180806_00076;Vv_180806_00077;Vv_180806_00078;Vv_180806_00084;Vv_180806_00086;Vv_180806_00099;Vv_180806_00103;Vv_180806_00112;Vv_180806_00122;Vv_180806_00127;Vv_180806_00128;Vv_180806_00130;Vv_180806_00135;Vv_180806_00137;Vv_180806_00147;Vv_180806_00150…
GO:0005623	cell	571	1014	9.87e-58	3.21e-56	Vv_180806_00004;Vv_180806_00005;Vv_180806_00016;Vv_180806_00023;Vv_180806_00024;Vv_180806_00029;Vv_180806_00054;Vv_180806_00065;Vv_180806_00072;Vv_180806_00075;Vv_180806_00076;Vv_180806_00077;Vv_180806_00078;Vv_180806_00084;Vv_180806_00086;Vv_180806_00090;Vv_180806_00098;Vv_180806_00099;Vv_180806_00103;Vv_180806_00104;Vv_180806_00107;Vv_180806_00112;Vv_180806_00122;Vv_180806_00127;Vv_180806_00128…
GO:0044464	cell part	557	992	8.32e-54	2.16e-52	Vv_180806_00004;Vv_180806_00005;Vv_180806_00016;Vv_180806_00023;Vv_180806_00024;Vv_180806_00029;Vv_180806_00054;Vv_180806_00065;Vv_180806_00072;Vv_180806_00075;Vv_180806_00076;Vv_180806_00077;Vv_180806_00078;Vv_180806_00084;Vv_180806_00086;Vv_180806_00090;Vv_180806_00099;Vv_180806_00103;Vv_180806_00104;Vv_180806_00107;Vv_180806_00112;Vv_180806_00122;Vv_180806_00127;Vv_180806_00128;Vv_180806_00130…
GO:0044444	cytoplasmic part	88	104	6.26e-22	1.36e-20	Vv_180806_00078;Vv_180806_00127;Vv_180806_00150;Vv_180806_00182;Vv_180806_00238;Vv_180806_00239;Vv_180806_00268;Vv_180806_00337;Vv_180806_00350;Vv_180806_00351;Vv_180806_00386;Vv_180806_00413;Vv_180806_00415;Vv_180806_00416;Vv_180806_00417;Vv_180806_00418;Vv_180806_00420;Vv_180806_00421;Vv_180806_00422;Vv_180806_00423;Vv_180806_00424;Vv_180806_00425;Vv_180806_00426;Vv_180806_00427;Vv_180806_00428…
GO:0043232	intracellular non-membrane-bounded organelle	76	90	6.95e-19	1.29e-17	Vv_180806_00127;Vv_180806_00150;Vv_180806_00238;Vv_180806_00239;Vv_180806_00244;Vv_180806_00245;Vv_180806_00268;Vv_180806_00270;Vv_180806_00350;Vv_180806_00351;Vv_180806_00413;Vv_180806_00415;Vv_180806_00416;Vv_180806_00417;Vv_180806_00418;Vv_180806_00420;Vv_180806_00421;Vv_180806_00422;Vv_180806_00423;Vv_180806_00424;Vv_180806_00425;Vv_180806_00426;Vv_180806_00427;Vv_180806_00428;Vv_180806_00429…
GO:0043229	intracellular organelle	76	91	2.65e-18	4.3e-17	Vv_180806_00127;Vv_180806_00150;Vv_180806_00238;Vv_180806_00239;Vv_180806_00244;Vv_180806_00245;Vv_180806_00268;Vv_180806_00270;Vv_180806_00350;Vv_180806_00351;Vv_180806_00413;Vv_180806_00415;Vv_180806_00416;Vv_180806_00417;Vv_180806_00418;Vv_180806_00420;Vv_180806_00421;Vv_180806_00422;Vv_180806_00423;Vv_180806_00424;Vv_180806_00425;Vv_180806_00426;Vv_180806_00427;Vv_180806_00428;Vv_180806_00429…
GO:0030529	intracellular ribonucleoprotein complex	63	73	9.39e-17	1.22e-15	Vv_180806_00127;Vv_180806_00150;Vv_180806_00238;Vv_180806_00239;Vv_180806_00268;Vv_180806_00350;Vv_180806_00351;Vv_180806_00413;Vv_180806_00415;Vv_180806_00416;Vv_180806_00417;Vv_180806_00418;Vv_180806_00420;Vv_180806_00421;Vv_180806_00422;Vv_180806_00423;Vv_180806_00424;Vv_180806_00425;Vv_180806_00426;Vv_180806_00427;Vv_180806_00428;Vv_180806_00429;Vv_180806_00430;Vv_180806_00431;Vv_180806_00432…
GO:1990904	ribonucleoprotein complex	63	73	9.39e-17	1.22e-15	Vv_180806_00127;Vv_180806_00150;Vv_180806_00238;Vv_180806_00239;Vv_180806_00268;Vv_180806_00350;Vv_180806_00351;Vv_180806_00413;Vv_180806_00415;Vv_180806_00416;Vv_180806_00417;Vv_180806_00418;Vv_180806_00420;Vv_180806_00421;Vv_180806_00422;Vv_180806_00423;Vv_180806_00424;Vv_180806_00425;Vv_180806_00426;Vv_180806_00427;Vv_180806_00428;Vv_180806_00429;Vv_180806_00430;Vv_180806_00431;Vv_180806_00432…
GO:0005840	ribosome	62	72	2.13e-16	2.52e-15	Vv_180806_00127;Vv_180806_00150;Vv_180806_00238;Vv_180806_00239;Vv_180806_00268;Vv_180806_00350;Vv_180806_00351;Vv_180806_00413;Vv_180806_00415;Vv_180806_00416;Vv_180806_00417;Vv_180806_00418;Vv_180806_00420;Vv_180806_00421;Vv_180806_00422;Vv_180806_00423;Vv_180806_00424;Vv_180806_00425;Vv_180806_00426;Vv_180806_00427;Vv_180806_00428;Vv_180806_00429;Vv_180806_00430;Vv_180806_00431;Vv_180806_00432…
GO:0005829	cytosol	39	43	3.01e-12	3.26e-11	Vv_180806_00078;Vv_180806_00150;Vv_180806_00182;Vv_180806_00238;Vv_180806_00268;Vv_180806_00337;Vv_180806_00351;Vv_180806_00386;Vv_180806_00416;Vv_180806_00418;Vv_180806_00421;Vv_180806_00422;Vv_180806_00423;Vv_180806_00430;Vv_180806_00431;Vv_180806_00432;Vv_180806_00433;Vv_180806_00435;Vv_180806_00436;Vv_180806_00440;Vv_180806_00494;Vv_180806_00928;Vv_180806_01019;Vv_180806_01059;Vv_180806_01074…
GO:0043228	non-membrane-bounded organelle	84	120	6.07e-12	6.07e-11	Vv_180806_00127;Vv_180806_00150;Vv_180806_00238;Vv_180806_00239;Vv_180806_00244;Vv_180806_00245;Vv_180806_00268;Vv_180806_00270;Vv_180806_00350;Vv_180806_00351;Vv_180806_00413;Vv_180806_00415;Vv_180806_00416;Vv_180806_00417;Vv_180806_00418;Vv_180806_00420;Vv_180806_00421;Vv_180806_00422;Vv_180806_00423;Vv_180806_00424;Vv_180806_00425;Vv_180806_00426;Vv_180806_00427;Vv_180806_00428;Vv_180806_00429…
GO:0043226	organelle	84	121	1.24e-11	1.15e-10	Vv_180806_00127;Vv_180806_00150;Vv_180806_00238;Vv_180806_00239;Vv_180806_00244;Vv_180806_00245;Vv_180806_00268;Vv_180806_00270;Vv_180806_00350;Vv_180806_00351;Vv_180806_00413;Vv_180806_00415;Vv_180806_00416;Vv_180806_00417;Vv_180806_00418;Vv_180806_00420;Vv_180806_00421;Vv_180806_00422;Vv_180806_00423;Vv_180806_00424;Vv_180806_00425;Vv_180806_00426;Vv_180806_00427;Vv_180806_00428;Vv_180806_00429…
GO:0044391	ribosomal subunit	30	31	1.54e-11	1.34e-10	Vv_180806_00150;Vv_180806_00238;Vv_180806_00268;Vv_180806_00351;Vv_180806_00415;Vv_180806_00416;Vv_180806_00418;Vv_180806_00420;Vv_180806_00421;Vv_180806_00422;Vv_180806_00423;Vv_180806_00429;Vv_180806_00430;Vv_180806_00431;Vv_180806_00432;Vv_180806_00433;Vv_180806_00434;Vv_180806_00435;Vv_180806_00436;Vv_180806_00440;Vv_180806_00494;Vv_180806_00926;Vv_180806_00927;Vv_180806_00928;Vv_180806_01058…
GO:0044446	intracellular organelle part	33	37	4.69e-10	3.81e-09	Vv_180806_00150;Vv_180806_00238;Vv_180806_00268;Vv_180806_00270;Vv_180806_00351;Vv_180806_00415;Vv_180806_00416;Vv_180806_00418;Vv_180806_00420;Vv_180806_00421;Vv_180806_00422;Vv_180806_00423;Vv_180806_00429;Vv_180806_00430;Vv_180806_00431;Vv_180806_00432;Vv_180806_00433;Vv_180806_00434;Vv_180806_00435;Vv_180806_00436;Vv_180806_00440;Vv_180806_00494;Vv_180806_00926;Vv_180806_00927;Vv_180806_00928…
GO:0044445	cytosolic part	26	27	5.77e-10	4.41e-09	Vv_180806_00150;Vv_180806_00238;Vv_180806_00268;Vv_180806_00337;Vv_180806_00351;Vv_180806_00416;Vv_180806_00418;Vv_180806_00421;Vv_180806_00422;Vv_180806_00423;Vv_180806_00430;Vv_180806_00431;Vv_180806_00432;Vv_180806_00433;Vv_180806_00435;Vv_180806_00436;Vv_180806_00440;Vv_180806_00494;Vv_180806_00928;Vv_180806_01059;Vv_180806_01074;Vv_180806_01075;Vv_180806_01107;Vv_180806_01316;Vv_180806_02114…
GO:0032991	macromolecular complex	126	211	6.48e-10	4.68e-09	Vv_180806_00065;Vv_180806_00107;Vv_180806_00127;Vv_180806_00150;Vv_180806_00236;Vv_180806_00238;Vv_180806_00239;Vv_180806_00268;Vv_180806_00270;Vv_180806_00337;Vv_180806_00350;Vv_180806_00351;Vv_180806_00413;Vv_180806_00415;Vv_180806_00416;Vv_180806_00417;Vv_180806_00418;Vv_180806_00420;Vv_180806_00421;Vv_180806_00422;Vv_180806_00423;Vv_180806_00424;Vv_180806_00425;Vv_180806_00426;Vv_180806_00427…
GO:0022626	cytosolic ribosome	22	23	2.08e-08	1.42e-07	Vv_180806_00150;Vv_180806_00238;Vv_180806_00268;Vv_180806_00351;Vv_180806_00416;Vv_180806_00418;Vv_180806_00421;Vv_180806_00422;Vv_180806_00423;Vv_180806_00430;Vv_180806_00431;Vv_180806_00432;Vv_180806_00433;Vv_180806_00435;Vv_180806_00436;Vv_180806_00440;Vv_180806_00494;Vv_180806_00928;Vv_180806_01059;Vv_180806_01107;Vv_180806_02114;Vv_180806_02735
GO:0015935	small ribosomal subunit	15	15	9.82e-07	6.38e-06	Vv_180806_00150;Vv_180806_00238;Vv_180806_00268;Vv_180806_00415;Vv_180806_00416;Vv_180806_00422;Vv_180806_00430;Vv_180806_00433;Vv_180806_00435;Vv_180806_00440;Vv_180806_01058;Vv_180806_01059;Vv_180806_01107;Vv_180806_01571;Vv_180806_02735
GO:0015934	large ribosomal subunit	15	16	9.89e-06	6.12e-05	Vv_180806_00351;Vv_180806_00418;Vv_180806_00420;Vv_180806_00421;Vv_180806_00423;Vv_180806_00429;Vv_180806_00431;Vv_180806_00432;Vv_180806_00434;Vv_180806_00436;Vv_180806_00494;Vv_180806_00926;Vv_180806_00927;Vv_180806_00928;Vv_180806_02114
GO:0022627	cytosolic small ribosomal subunit	12	12	1.59e-05	9.37e-05	Vv_180806_00150;Vv_180806_00238;Vv_180806_00268;Vv_180806_00416;Vv_180806_00422;Vv_180806_00430;Vv_180806_00433;Vv_180806_00435;Vv_180806_00440;Vv_180806_01059;Vv_180806_01107;Vv_180806_02735
GO:0044422	organelle part	40	64	0.000179889	0.00101676	Vv_180806_00150;Vv_180806_00238;Vv_180806_00268;Vv_180806_00270;Vv_180806_00351;Vv_180806_00415;Vv_180806_00416;Vv_180806_00418;Vv_180806_00420;Vv_180806_00421;Vv_180806_00422;Vv_180806_00423;Vv_180806_00429;Vv_180806_00430;Vv_180806_00431;Vv_180806_00432;Vv_180806_00433;Vv_180806_00434;Vv_180806_00435;Vv_180806_00436;Vv_180806_00440;Vv_180806_00494;Vv_180806_00926;Vv_180806_00927;Vv_180806_00928…
GO:0009295	nucleoid	8	8	0.000639302	0.00346288	Vv_180806_00112;Vv_180806_00499;Vv_180806_00893;Vv_180806_01708;Vv_180806_01860;Vv_180806_01861;Vv_180806_01862;Vv_180806_02868
GO:0022625	cytosolic large ribosomal subunit	10	11	0.000709196	0.00368782	Vv_180806_00351;Vv_180806_00418;Vv_180806_00421;Vv_180806_00423;Vv_180806_00431;Vv_180806_00432;Vv_180806_00436;Vv_180806_00494;Vv_180806_00928;Vv_180806_02114
GO:0005694	chromosome	12	16	0.00472517	0.0236259	Vv_180806_00244;Vv_180806_00245;Vv_180806_00270;Vv_180806_00643;Vv_180806_00707;Vv_180806_01106;Vv_180806_01110;Vv_180806_01848;Vv_180806_02545;Vv_180806_02734;Vv_180806_02786;Vv_180806_02939
GO:1990204	oxidoreductase complex	9	11	0.0057873	0.0278648	Vv_180806_00236;Vv_180806_00993;Vv_180806_01367;Vv_180806_01507;Vv_180806_02368;Vv_180806_03013;Vv_180806_03377;Vv_180806_03586;Vv_180806_04035
GO:1990234	transferase complex	7	9	0.0247161	0.114082	Vv_180806_00107;Vv_180806_00705;Vv_180806_01192;Vv_180806_01707;Vv_180806_02754;Vv_180806_03013;Vv_180806_03113
GO:1990391	DNA repair complex	4	4	0.025449	0.114082	Vv_180806_01017;Vv_180806_01158;Vv_180806_02802;Vv_180806_02840
GO:1902494	catalytic complex	35	68	0.0336555	0.145841	Vv_180806_00065;Vv_180806_00107;Vv_180806_00236;Vv_180806_00337;Vv_180806_00681;Vv_180806_00702;Vv_180806_00705;Vv_180806_00746;Vv_180806_00993;Vv_180806_01158;Vv_180806_01192;Vv_180806_01316;Vv_180806_01367;Vv_180806_01507;Vv_180806_01517;Vv_180806_01519;Vv_180806_01587;Vv_180806_01698;Vv_180806_01707;Vv_180806_01875;Vv_180806_02368;Vv_180806_02381;Vv_180806_02754;Vv_180806_02802;Vv_180806_02831…
GO:0061695	transferase complex, transferring phosphorus-containing groups	5	6	0.0406633	0.170524	Vv_180806_00107;Vv_180806_00705;Vv_180806_01707;Vv_180806_02754;Vv_180806_03113
GO:0009331	glycerol-3-phosphate dehydrogenase complex	3	3	0.0637939	0.251309	Vv_180806_00993;Vv_180806_01507;Vv_180806_03377
GO:0009380	excinuclease repair complex	3	3	0.0637939	0.251309	Vv_180806_01158;Vv_180806_02802;Vv_180806_02840
GO:0033178	proton-transporting two-sector ATPase complex, catalytic domain	4	5	0.0866688	0.312971	Vv_180806_00683;Vv_180806_00684;Vv_180806_00685;Vv_180806_00686
GO:0045261	proton-transporting ATP synthase complex, catalytic core F(1)	4	5	0.0866688	0.312971	Vv_180806_00683;Vv_180806_00684;Vv_180806_00685;Vv_180806_00686
GO:0098552	side of membrane	4	5	0.0866688	0.312971	Vv_180806_00214;Vv_180806_00228;Vv_180806_02732;Vv_180806_02768
GO:0042597	periplasmic space	26	54	0.135738	0.447072	Vv_180806_00170;Vv_180806_00242;Vv_180806_00341;Vv_180806_00567;Vv_180806_00658;Vv_180806_01580;Vv_180806_01673;Vv_180806_01774;Vv_180806_01885;Vv_180806_01887;Vv_180806_01956;Vv_180806_02377;Vv_180806_02378;Vv_180806_02663;Vv_180806_02783;Vv_180806_02950;Vv_180806_03263;Vv_180806_03367;Vv_180806_03627;Vv_180806_04045;Vv_180806_04046;Vv_180806_04055;Vv_180806_04074;Vv_180806_04375;Vv_180806_04737…
GO:0032993	protein-DNA complex	9	16	0.141049	0.447072	Vv_180806_00270;Vv_180806_01040;Vv_180806_01106;Vv_180806_01110;Vv_180806_01369;Vv_180806_02690;Vv_180806_02715;Vv_180806_03032;Vv_180806_03283
GO:0043234	protein complex	57	127	0.141974	0.447072	Vv_180806_00065;Vv_180806_00107;Vv_180806_00236;Vv_180806_00270;Vv_180806_00337;Vv_180806_00544;Vv_180806_00545;Vv_180806_00575;Vv_180806_00681;Vv_180806_00683;Vv_180806_00684;Vv_180806_00685;Vv_180806_00686;Vv_180806_00688;Vv_180806_00702;Vv_180806_00705;Vv_180806_00720;Vv_180806_00746;Vv_180806_00993;Vv_180806_01017;Vv_180806_01074;Vv_180806_01075;Vv_180806_01106;Vv_180806_01110;Vv_180806_01138…
GO:0009338	exodeoxyribonuclease V complex	2	2	0.159785	0.447072	Vv_180806_01517;Vv_180806_01519
GO:0009376	HslUV protease complex	2	2	0.159785	0.447072	Vv_180806_01074;Vv_180806_01075
GO:0031597	cytosolic proteasome complex	2	2	0.159785	0.447072	Vv_180806_01074;Vv_180806_01075
GO:0043590	bacterial nucleoid	2	2	0.159785	0.447072	Vv_180806_00499;Vv_180806_01708
GO:0016469	proton-transporting two-sector ATPase complex	5	8	0.173004	0.447072	Vv_180806_00683;Vv_180806_00684;Vv_180806_00685;Vv_180806_00686;Vv_180806_00688
GO:0045259	proton-transporting ATP synthase complex	5	8	0.173004	0.447072	Vv_180806_00683;Vv_180806_00684;Vv_180806_00685;Vv_180806_00686;Vv_180806_00688
GO:0005657	replication fork	3	4	0.178829	0.447072	Vv_180806_00270;Vv_180806_01106;Vv_180806_01110
GO:0009360	DNA polymerase III complex	3	4	0.178829	0.447072	Vv_180806_00705;Vv_180806_01707;Vv_180806_02754
GO:0009898	cytoplasmic side of plasma membrane	3	4	0.178829	0.447072	Vv_180806_00214;Vv_180806_02732;Vv_180806_02768
GO:0030894	replisome	3	4	0.178829	0.447072	Vv_180806_00270;Vv_180806_01106;Vv_180806_01110
GO:0042575	DNA polymerase complex	3	4	0.178829	0.447072	Vv_180806_00705;Vv_180806_01707;Vv_180806_02754
GO:0098562	cytoplasmic side of membrane	3	4	0.178829	0.447072	Vv_180806_00214;Vv_180806_02732;Vv_180806_02768
GO:1990077	primosome complex	3	4	0.178829	0.447072	Vv_180806_00270;Vv_180806_01106;Vv_180806_01110
GO:0009276	Gram-negative-bacterium-type cell wall	3	5	0.317068	0.649826	Vv_180806_00470;Vv_180806_01543;Vv_180806_03161
GO:0044427	chromosomal part	3	5	0.317068	0.649826	Vv_180806_00270;Vv_180806_01106;Vv_180806_01110
GO:0000502	proteasome complex	2	3	0.351768	0.649826	Vv_180806_01074;Vv_180806_01075
GO:0000015	phosphopyruvate hydratase complex	1	1	0.399893	0.649826	Vv_180806_01316
GO:0002189	ribose phosphate diphosphokinase complex	1	1	0.399893	0.649826	Vv_180806_03113
GO:0005839	proteasome core complex	1	1	0.399893	0.649826	Vv_180806_01075
GO:0005960	glycine cleavage complex	1	1	0.399893	0.649826	Vv_180806_03586
GO:0009316	3-isopropylmalate dehydratase complex	1	1	0.399893	0.649826	Vv_180806_00337
GO:0009337	sulfite reductase complex (NADPH)	1	1	0.399893	0.649826	Vv_180806_01138
GO:0009347	aspartate carbamoyltransferase complex	1	1	0.399893	0.649826	Vv_180806_01192
GO:0009358	polyphosphate kinase complex	1	1	0.399893	0.649826	Vv_180806_00107
GO:0009379	Holliday junction helicase complex	1	1	0.399893	0.649826	Vv_180806_01875
GO:0009986	cell surface	1	1	0.399893	0.649826	Vv_180806_01316
GO:0019008	molybdopterin synthase complex	1	1	0.399893	0.649826	Vv_180806_02836
GO:0031235	intrinsic component of the cytoplasmic side of the plasma membrane	1	1	0.399893	0.649826	Vv_180806_02732
GO:0031241	periplasmic side of cell outer membrane	1	1	0.399893	0.649826	Vv_180806_00228
GO:0032300	mismatch repair complex	1	1	0.399893	0.649826	Vv_180806_01017
GO:0033202	DNA helicase complex	1	1	0.399893	0.649826	Vv_180806_01875
GO:0036125	fatty acid beta-oxidation multienzyme complex	1	1	0.399893	0.649826	Vv_180806_00720
GO:0045239	tricarboxylic acid cycle enzyme complex	1	1	0.399893	0.649826	Vv_180806_03013
GO:0045240	dihydrolipoyl dehydrogenase complex	1	1	0.399893	0.649826	Vv_180806_03013
GO:0045252	oxoglutarate dehydrogenase complex	1	1	0.399893	0.649826	Vv_180806_03013
GO:0045254	pyruvate dehydrogenase complex	1	1	0.399893	0.649826	Vv_180806_01367
GO:0045262	plasma membrane proton-transporting ATP synthase complex, catalytic core F(1)	1	1	0.399893	0.649826	Vv_180806_00683
GO:0045275	respiratory chain complex III	1	1	0.399893	0.649826	Vv_180806_00236
GO:0048476	Holliday junction resolvase complex	1	1	0.399893	0.649826	Vv_180806_01875
GO:0048500	signal recognition particle	1	1	0.399893	0.649826	Vv_180806_01351
GO:1902560	GMP reductase complex	1	1	0.399893	0.649826	Vv_180806_04035
GO:0005618	cell wall	3	6	0.455457	0.722066	Vv_180806_00470;Vv_180806_01543;Vv_180806_03161
GO:0009274	peptidoglycan-based cell wall	3	6	0.455457	0.722066	Vv_180806_00470;Vv_180806_01543;Vv_180806_03161
GO:0009317	acetyl-CoA carboxylase complex	2	4	0.524707	0.812047	Vv_180806_01587;Vv_180806_01698
GO:0070069	cytochrome complex	2	4	0.524707	0.812047	Vv_180806_00236;Vv_180806_01877
GO:0030288	outer membrane-bounded periplasmic space	7	17	0.55216	0.84448	Vv_180806_00341;Vv_180806_01673;Vv_180806_01774;Vv_180806_01887;Vv_180806_02950;Vv_180806_04055;Vv_180806_04375
GO:0009420	bacterial-type flagellum filament	3	7	0.580096	0.86681	Vv_180806_01632;Vv_180806_03069;Vv_180806_03070
GO:0032153	cell division site	3	7	0.580096	0.86681	Vv_180806_00213;Vv_180806_00214;Vv_180806_03062
GO:0009318	exodeoxyribonuclease VII complex	1	2	0.64	0.904348	Vv_180806_00065
GO:0009326	formate dehydrogenase complex	1	2	0.64	0.904348	Vv_180806_02368
GO:0019897	extrinsic component of plasma membrane	1	2	0.64	0.904348	Vv_180806_00244
GO:0019898	extrinsic component of membrane	1	2	0.64	0.904348	Vv_180806_00244
GO:0031317	tripartite ATP-independent periplasmic transporter complex	1	2	0.64	0.904348	Vv_180806_01956
GO:0070469	respiratory chain	2	6	0.766971	1	Vv_180806_00236;Vv_180806_02392
GO:0009341	beta-galactosidase complex	1	3	0.784116	1	Vv_180806_04622
GO:0033177	proton-transporting two-sector ATPase complex, proton-transporting domain	1	3	0.784116	1	Vv_180806_00688
GO:0033281	TAT protein transport complex	1	3	0.784116	1	Vv_180806_00575
GO:0045260	plasma membrane proton-transporting ATP synthase complex	1	3	0.784116	1	Vv_180806_00683
GO:0045263	proton-transporting ATP synthase complex, coupling factor F(o)	1	3	0.784116	1	Vv_180806_00688
GO:0030313	cell envelope	23	64	0.78812	1	Vv_180806_00005;Vv_180806_00228;Vv_180806_00251;Vv_180806_00341;Vv_180806_00470;Vv_180806_01530;Vv_180806_01543;Vv_180806_01579;Vv_180806_01673;Vv_180806_01774;Vv_180806_01886;Vv_180806_01887;Vv_180806_02502;Vv_180806_02950;Vv_180806_03104;Vv_180806_03161;Vv_180806_03667;Vv_180806_03972;Vv_180806_04055;Vv_180806_04165;Vv_180806_04331;Vv_180806_04375;Vv_180806_04527
GO:0031975	envelope	23	65	0.815548	1	Vv_180806_00005;Vv_180806_00228;Vv_180806_00251;Vv_180806_00341;Vv_180806_00470;Vv_180806_01530;Vv_180806_01543;Vv_180806_01579;Vv_180806_01673;Vv_180806_01774;Vv_180806_01886;Vv_180806_01887;Vv_180806_02502;Vv_180806_02950;Vv_180806_03104;Vv_180806_03161;Vv_180806_03667;Vv_180806_03972;Vv_180806_04055;Vv_180806_04165;Vv_180806_04331;Vv_180806_04375;Vv_180806_04527
GO:0030312	external encapsulating structure	16	48	0.865536	1	Vv_180806_00005;Vv_180806_00228;Vv_180806_00251;Vv_180806_00470;Vv_180806_01530;Vv_180806_01543;Vv_180806_01579;Vv_180806_01886;Vv_180806_02502;Vv_180806_03104;Vv_180806_03161;Vv_180806_03667;Vv_180806_03972;Vv_180806_04165;Vv_180806_04331;Vv_180806_04527
GO:0098803	respiratory chain complex	1	4	0.870586	1	Vv_180806_00236
GO:0046930	pore complex	3	11	0.881656	1	Vv_180806_01416;Vv_180806_03060;Vv_180806_04527
GO:0009279	cell outer membrane	13	42	0.916263	1	Vv_180806_00005;Vv_180806_00228;Vv_180806_00251;Vv_180806_01530;Vv_180806_01579;Vv_180806_01886;Vv_180806_02502;Vv_180806_03104;Vv_180806_03667;Vv_180806_03972;Vv_180806_04165;Vv_180806_04331;Vv_180806_04527
GO:0044462	external encapsulating structure part	13	42	0.916263	1	Vv_180806_00005;Vv_180806_00228;Vv_180806_00251;Vv_180806_01530;Vv_180806_01579;Vv_180806_01886;Vv_180806_02502;Vv_180806_03104;Vv_180806_03667;Vv_180806_03972;Vv_180806_04165;Vv_180806_04331;Vv_180806_04527
GO:0009288	bacterial-type flagellum	8	30	0.957615	1	Vv_180806_01632;Vv_180806_01642;Vv_180806_01647;Vv_180806_01648;Vv_180806_01650;Vv_180806_01660;Vv_180806_03069;Vv_180806_03070
GO:0044461	bacterial-type flagellum part	7	27	0.958908	1	Vv_180806_01632;Vv_180806_01642;Vv_180806_01647;Vv_180806_01648;Vv_180806_01650;Vv_180806_03069;Vv_180806_03070
GO:0044463	cell projection part	7	27	0.958908	1	Vv_180806_01632;Vv_180806_01642;Vv_180806_01647;Vv_180806_01648;Vv_180806_01650;Vv_180806_03069;Vv_180806_03070
GO:0098796	membrane protein complex	18	60	0.961005	1	Vv_180806_00236;Vv_180806_00575;Vv_180806_00681;Vv_180806_00683;Vv_180806_00684;Vv_180806_00685;Vv_180806_00686;Vv_180806_00688;Vv_180806_00702;Vv_180806_00746;Vv_180806_01416;Vv_180806_02381;Vv_180806_02831;Vv_180806_03060;Vv_180806_03262;Vv_180806_03367;Vv_180806_04527;Vv_180806_04593
GO:1990351	transporter complex	10	37	0.96646	1	Vv_180806_00236;Vv_180806_00681;Vv_180806_00702;Vv_180806_00746;Vv_180806_01956;Vv_180806_02381;Vv_180806_02831;Vv_180806_03262;Vv_180806_03367;Vv_180806_04593
GO:0009425	bacterial-type flagellum basal body	4	18	0.967779	1	Vv_180806_01642;Vv_180806_01647;Vv_180806_01648;Vv_180806_01650
GO:0042995	cell projection	8	31	0.96802	1	Vv_180806_01632;Vv_180806_01642;Vv_180806_01647;Vv_180806_01648;Vv_180806_01650;Vv_180806_01660;Vv_180806_03069;Vv_180806_03070
GO:1902495	transmembrane transporter complex	9	35	0.975036	1	Vv_180806_00236;Vv_180806_00681;Vv_180806_00702;Vv_180806_00746;Vv_180806_02381;Vv_180806_02831;Vv_180806_03262;Vv_180806_03367;Vv_180806_04593
GO:0043190	ATP-binding cassette (ABC) transporter complex	8	32	0.976053	1	Vv_180806_00681;Vv_180806_00702;Vv_180806_00746;Vv_180806_02381;Vv_180806_02831;Vv_180806_03262;Vv_180806_03367;Vv_180806_04593
GO:0098533	ATPase dependent transmembrane transport complex	8	32	0.976053	1	Vv_180806_00681;Vv_180806_00702;Vv_180806_00746;Vv_180806_02381;Vv_180806_02831;Vv_180806_03262;Vv_180806_03367;Vv_180806_04593
GO:1904949	ATPase complex	8	32	0.976053	1	Vv_180806_00681;Vv_180806_00702;Vv_180806_00746;Vv_180806_02381;Vv_180806_02831;Vv_180806_03262;Vv_180806_03367;Vv_180806_04593
GO:0019867	outer membrane	14	53	0.98744	1	Vv_180806_00005;Vv_180806_00228;Vv_180806_00251;Vv_180806_01530;Vv_180806_01579;Vv_180806_01886;Vv_180806_02502;Vv_180806_03104;Vv_180806_03226;Vv_180806_03667;Vv_180806_03972;Vv_180806_04165;Vv_180806_04331;Vv_180806_04527
GO:0015627	type II protein secretion system complex	2	13	0.987581	1	Vv_180806_00544;Vv_180806_00545
GO:0098797	plasma membrane protein complex	10	41	0.988914	1	Vv_180806_00575;Vv_180806_00681;Vv_180806_00683;Vv_180806_00702;Vv_180806_00746;Vv_180806_02381;Vv_180806_02831;Vv_180806_03262;Vv_180806_03367;Vv_180806_04593
GO:0044459	plasma membrane part	22	82	0.996123	1	Vv_180806_00214;Vv_180806_00244;Vv_180806_00470;Vv_180806_00500;Vv_180806_00575;Vv_180806_00681;Vv_180806_00683;Vv_180806_00702;Vv_180806_00746;Vv_180806_00806;Vv_180806_01047;Vv_180806_02381;Vv_180806_02732;Vv_180806_02756;Vv_180806_02768;Vv_180806_02831;Vv_180806_03062;Vv_180806_03063;Vv_180806_03144;Vv_180806_03262;Vv_180806_03367;Vv_180806_04593
GO:0031226	intrinsic component of plasma membrane	10	45	0.996669	1	Vv_180806_00470;Vv_180806_00500;Vv_180806_00575;Vv_180806_00806;Vv_180806_01047;Vv_180806_02732;Vv_180806_02756;Vv_180806_03062;Vv_180806_03063;Vv_180806_03144
GO:0005576	extracellular region	4	25	0.99775	1	Vv_180806_01316;Vv_180806_01632;Vv_180806_03069;Vv_180806_03070
GO:0005887	integral component of plasma membrane	8	43	0.999336	1	Vv_180806_00470;Vv_180806_00500;Vv_180806_00575;Vv_180806_01047;Vv_180806_02756;Vv_180806_03062;Vv_180806_03063;Vv_180806_03144
GO:0005886	plasma membrane	96	346	1	1	Vv_180806_00090;Vv_180806_00104;Vv_180806_00191;Vv_180806_00210;Vv_180806_00214;Vv_180806_00217;Vv_180806_00244;Vv_180806_00339;Vv_180806_00419;Vv_180806_00470;Vv_180806_00472;Vv_180806_00485;Vv_180806_00486;Vv_180806_00500;Vv_180806_00535;Vv_180806_00544;Vv_180806_00575;Vv_180806_00599;Vv_180806_00681;Vv_180806_00683;Vv_180806_00684;Vv_180806_00685;Vv_180806_00686;Vv_180806_00688;Vv_180806_00698…
GO:0071944	cell periphery	109	390	1	1	Vv_180806_00005;Vv_180806_00090;Vv_180806_00104;Vv_180806_00191;Vv_180806_00210;Vv_180806_00214;Vv_180806_00217;Vv_180806_00228;Vv_180806_00244;Vv_180806_00251;Vv_180806_00339;Vv_180806_00419;Vv_180806_00470;Vv_180806_00472;Vv_180806_00485;Vv_180806_00486;Vv_180806_00500;Vv_180806_00535;Vv_180806_00544;Vv_180806_00575;Vv_180806_00599;Vv_180806_00681;Vv_180806_00683;Vv_180806_00684;Vv_180806_00685…
GO:0005575	cellular_component	745	1863	1	1	Vv_180806_00004;Vv_180806_00005;Vv_180806_00010;Vv_180806_00016;Vv_180806_00023;Vv_180806_00024;Vv_180806_00029;Vv_180806_00054;Vv_180806_00061;Vv_180806_00065;Vv_180806_00071;Vv_180806_00072;Vv_180806_00074;Vv_180806_00075;Vv_180806_00076;Vv_180806_00077;Vv_180806_00078;Vv_180806_00084;Vv_180806_00086;Vv_180806_00090;Vv_180806_00098;Vv_180806_00099;Vv_180806_00103;Vv_180806_00104;Vv_180806_00107…
GO:0016020	membrane	283	1236	1	1	Vv_180806_00005;Vv_180806_00010;Vv_180806_00061;Vv_180806_00071;Vv_180806_00074;Vv_180806_00090;Vv_180806_00104;Vv_180806_00136;Vv_180806_00139;Vv_180806_00142;Vv_180806_00191;Vv_180806_00210;Vv_180806_00214;Vv_180806_00217;Vv_180806_00228;Vv_180806_00235;Vv_180806_00236;Vv_180806_00237;Vv_180806_00241;Vv_180806_00244;Vv_180806_00251;Vv_180806_00254;Vv_180806_00259;Vv_180806_00311;Vv_180806_00339…
GO:0044425	membrane part	241	1125	1	1	Vv_180806_00010;Vv_180806_00061;Vv_180806_00071;Vv_180806_00074;Vv_180806_00090;Vv_180806_00136;Vv_180806_00139;Vv_180806_00142;Vv_180806_00191;Vv_180806_00214;Vv_180806_00228;Vv_180806_00235;Vv_180806_00236;Vv_180806_00241;Vv_180806_00244;Vv_180806_00254;Vv_180806_00259;Vv_180806_00339;Vv_180806_00358;Vv_180806_00384;Vv_180806_00419;Vv_180806_00451;Vv_180806_00453;Vv_180806_00460;Vv_180806_00470…
GO:0031224	intrinsic component of membrane	233	1114	1	1	Vv_180806_00010;Vv_180806_00061;Vv_180806_00071;Vv_180806_00074;Vv_180806_00090;Vv_180806_00136;Vv_180806_00139;Vv_180806_00142;Vv_180806_00191;Vv_180806_00235;Vv_180806_00236;Vv_180806_00241;Vv_180806_00254;Vv_180806_00259;Vv_180806_00339;Vv_180806_00358;Vv_180806_00384;Vv_180806_00419;Vv_180806_00451;Vv_180806_00453;Vv_180806_00460;Vv_180806_00470;Vv_180806_00472;Vv_180806_00486;Vv_180806_00497…
GO:0016021	integral component of membrane	232	1113	1	1	Vv_180806_00010;Vv_180806_00061;Vv_180806_00071;Vv_180806_00074;Vv_180806_00090;Vv_180806_00136;Vv_180806_00139;Vv_180806_00142;Vv_180806_00191;Vv_180806_00235;Vv_180806_00236;Vv_180806_00241;Vv_180806_00254;Vv_180806_00259;Vv_180806_00339;Vv_180806_00358;Vv_180806_00384;Vv_180806_00419;Vv_180806_00451;Vv_180806_00453;Vv_180806_00460;Vv_180806_00470;Vv_180806_00472;Vv_180806_00486;Vv_180806_00497…
