# Supplementary material for: Genome- and Proteome-Wide Analysis of Lysine Acetylation in Vibrio vulnificus Vv180806 Reveals Its Regulatory Roles in Virulence and Antibiotic Resistance
Source: Front Microbiol. 2020 Nov 5;11:591287. doi: 10.3389/fmicb.2020.591287 (PMC7674927; doi:10.3389/fmicb.2020.591287)
Supplement: Supplementary file 10 [file Table_10.XLSX]

## Sheet: sheet1
Table S10. KEGG pathway enrichment analysis of acetylated proteins.
KEGG pathway	Mapping	Background	All Mapping	All Background	Fold enrichment	Fisher's exact test p value	-log10(p value)	Related proteins
map03010 Ribosome - bacteria	53	56	893	1507	1.6	1.05949e-09	8.97	Vv_180806_00434 Vv_180806_00422 Vv_180806_01105 Vv_180806_00426 Vv_180806_01571 Vv_180806_00418 Vv_180806_00415 Vv_180806_01431 Vv_180806_00439 Vv_180806_00429 Vv_180806_01107 Vv_180806_00494 Vv_180806_02115 Vv_180806_00440 Vv_180806_00432 Vv_180806_01355 Vv_180806_00431 Vv_180806_00417 Vv_180806_02735 Vv_180806_02621 Vv_180806_00927 Vv_180806_00430 Vv_180806_00928 Vv_180806_00926 Vv_180806_00436…
map00230 Purine metabolism - bacteria	57	63	893	1507	1.53	2.34474e-08	7.63	Vv_180806_04655 Vv_180806_01321 Vv_180806_00064 Vv_180806_03169 Vv_180806_03104 Vv_180806_02788 Vv_180806_00403 Vv_180806_00248 Vv_180806_00063 Vv_180806_01258 Vv_180806_00604 Vv_180806_03113 Vv_180806_01370 Vv_180806_02093 Vv_180806_01607 Vv_180806_03221 Vv_180806_00345 Vv_180806_02695 Vv_180806_03026 Vv_180806_00324 Vv_180806_00642 Vv_180806_03632 Vv_180806_00942 Vv_180806_02934 Vv_180806_01314…
map00240 Pyrimidine metabolism - bacteria	37	38	893	1507	1.64	4.70645e-08	7.33	Vv_180806_01321 Vv_180806_04112 Vv_180806_01193 Vv_180806_00501 Vv_180806_02755 Vv_180806_03169 Vv_180806_03104 Vv_180806_02788 Vv_180806_02424 Vv_180806_01573 Vv_180806_01457 Vv_180806_02933 Vv_180806_03221 Vv_180806_02773 Vv_180806_01315 Vv_180806_03632 Vv_180806_01314 Vv_180806_01737 Vv_180806_00206 Vv_180806_02675 Vv_180806_02789 Vv_180806_03760 Vv_180806_00076 Vv_180806_02731 Vv_180806_02736…
map00970 Aminoacyl-tRNA biosynthesis - bacteria	22	22	893	1507	1.69	8.99238e-06	5.05	Vv_180806_02676 Vv_180806_00147 Vv_180806_00648 Vv_180806_01032 Vv_180806_00712 Vv_180806_01413 Vv_180806_00711 Vv_180806_01872 Vv_180806_01215 Vv_180806_00166 Vv_180806_01329 Vv_180806_02112 Vv_180806_03002 Vv_180806_04197 Vv_180806_02711 Vv_180806_01556 Vv_180806_00068 Vv_180806_01973 Vv_180806_02086 Vv_180806_02085 Vv_180806_03138 Vv_180806_00072
map00710 Carbon fixation in photosynthetic organisms - bacteria	17	17	893	1507	1.69	0.000128628	3.89	Vv_180806_00550 Vv_180806_01070 Vv_180806_04085 Vv_180806_00385 Vv_180806_03967 Vv_180806_01279 Vv_180806_01275 Vv_180806_01065 Vv_180806_02891 Vv_180806_01041 Vv_180806_00353 Vv_180806_01080 Vv_180806_01104 Vv_180806_01285 Vv_180806_01278 Vv_180806_00795 Vv_180806_01086
map00020 Citrate cycle (TCA cycle) - bacteria	22	24	893	1507	1.55	0.000479355	3.32	Vv_180806_03889 Vv_180806_00550 Vv_180806_01367 Vv_180806_03017 Vv_180806_01366 Vv_180806_03019 Vv_180806_03016 Vv_180806_01984 Vv_180806_01838 Vv_180806_01368 Vv_180806_00353 Vv_180806_03014 Vv_180806_03013 Vv_180806_00985 Vv_180806_03890 Vv_180806_00983 Vv_180806_03891 Vv_180806_03011 Vv_180806_00986 Vv_180806_01385 Vv_180806_03015 Vv_180806_03012
map00540 Lipopolysaccharide biosynthesis - bacteria	18	20	893	1507	1.52	0.00283367	2.55	Vv_180806_01759 Vv_180806_00472 Vv_180806_01581 Vv_180806_00368 Vv_180806_01757 Vv_180806_00471 Vv_180806_00469 Vv_180806_03105 Vv_180806_01583 Vv_180806_00252 Vv_180806_03160 Vv_180806_00500 Vv_180806_00367 Vv_180806_01604 Vv_180806_00212 Vv_180806_00470 Vv_180806_04700 Vv_180806_01584
map00300 Lysine biosynthesis - bacteria	14	15	893	1507	1.58	0.00426526	2.37	Vv_180806_01036 Vv_180806_00782 Vv_180806_00221 Vv_180806_00781 Vv_180806_01511 Vv_180806_01695 Vv_180806_01155 Vv_180806_01083 Vv_180806_00185 Vv_180806_01619 Vv_180806_00208 Vv_180806_02864 Vv_180806_00222 Vv_180806_01623
map00290 Valine, leucine and isoleucine biosynthesis - bacteria	13	14	893	1507	1.57	0.00679673	2.17	Vv_180806_00673 Vv_180806_00337 Vv_180806_00334 Vv_180806_02932 Vv_180806_00676 Vv_180806_00677 Vv_180806_00328 Vv_180806_00336 Vv_180806_00710 Vv_180806_00327 Vv_180806_00675 Vv_180806_00335 Vv_180806_00733
map00750 Vitamin B6 metabolism - bacteria	8	8	893	1507	1.69	0.0150083	1.82	Vv_180806_01694 Vv_180806_00183 Vv_180806_02591 Vv_180806_00342 Vv_180806_01277 Vv_180806_04429 Vv_180806_01306 Vv_180806_04537
map04066 HIF-1 signaling pathway - bacteria	7	7	893	1507	1.69	0.0254092	1.6	Vv_180806_03889 Vv_180806_03890 Vv_180806_04736 Vv_180806_04085 Vv_180806_00973 Vv_180806_00795 Vv_180806_02891
map02026 Biofilm formation - Escherichia coli - bacteria	10	11	893	1507	1.53	0.0266757	1.57	Vv_180806_04546 Vv_180806_02803 Vv_180806_03067 Vv_180806_01040 Vv_180806_01331 Vv_180806_01311 Vv_180806_01348 Vv_180806_01658 Vv_180806_03085 Vv_180806_00779
map00310 Lysine degradation - bacteria	9	10	893	1507	1.52	0.0415477	1.38	Vv_180806_00720 Vv_180806_04300 Vv_180806_04062 Vv_180806_03013 Vv_180806_04563 Vv_180806_01682 Vv_180806_01733 Vv_180806_04189 Vv_180806_01368
map00261 Monobactam biosynthesis - bacteria	9	10	893	1507	1.52	0.0415477	1.38	Vv_180806_01695 Vv_180806_01155 Vv_180806_01083 Vv_180806_00185 Vv_180806_01619 Vv_180806_00403 Vv_180806_00208 Vv_180806_02864 Vv_180806_00404
map03018 RNA degradation - bacteria	6	6	893	1507	1.69	0.0429979	1.37	Vv_180806_01316 Vv_180806_04441 Vv_180806_01019 Vv_180806_00976 Vv_180806_00973 Vv_180806_00017
map05010 Alzheimer disease - bacteria	6	6	893	1507	1.69	0.0429979	1.37	Vv_180806_00237 Vv_180806_04085 Vv_180806_00236 Vv_180806_00795 Vv_180806_00235 Vv_180806_02891
